# Supplementary material for: Integrative proteomics and phosphoproteomics in pulmonary arterial hypertension
Source: Sci Rep. 2019 Dec 9;9:18623. doi: 10.1038/s41598-019-55053-6 (PMC6901481; doi:10.1038/s41598-019-55053-6)
Supplement: Supplementary file 2 — Supplementary Table S1 [file 41598_2019_55053_MOESM2_ESM.xlsx]

## Sheet: Sheet1
Integrative proteomics and phosphoproteomics in pulmonary arterial hypertension
Weiling Xu, Suzy A. A. Comhair, Ruoying Chen, Bo Hu, Yuan Hou, Yadi Zhou, Lori A. Mavrakis, Allison J. Janocha, Ling Li, Dongmei Zhang, Belinda B. Willard, Kewal Asosingh, Feixiong Cheng, Serpil C. Erzurum
Supplementary Table S1. 2,556 proteins quantified from proteomics
Protein	Gene	Fold Change	P-value
Aladin	AAAS	0.907361	0.631104
AP2-associated protein kinase 1	AAK1	0.930202	0.384476
Mth938 domain-containing protein	AAMDC	0.940688	0.552003
Angio-associated migratory cell protein	AAMP	0.977382	0.866059
Alanine--tRNA ligase, cytoplasmic	AARS	1.05211	0.635926
Alanine--tRNA ligase, mitochondrial	AARS2	0.904202	0.298024
L-aminoadipate-semialdehyde dehydrogenase-phosphopantetheinyl transferase	AASDHPPT	1.66222	0.0201156
Multidrug resistance-associated protein 1	ABCC1	0.855925	0.275263
Multidrug resistance-associated protein 4	ABCC4	0.533439	0.101376
ATP-binding cassette sub-family D member 3	ABCD3	0.830315	0.135983
ATP-binding cassette sub-family E member 1	ABCE1	1.06206	0.606118
ATP-binding cassette sub-family F member 1	ABCF1	0.898336	0.213464
Mycophenolic acid acyl-glucuronide esterase, mitochondrial	ABHD10	0.915067	0.45599
Alpha/beta hydrolase domain-containing protein 14B	ABHD14B	0.849487	0.415835
Abl interactor 1	ABI1	1.32798	0.356901
Costars family protein ABRACL	ABRACL	0.905968	0.526507
3-ketoacyl-CoA thiolase, peroxisomal	ACAA1	0.719714	0.157615
3-ketoacyl-CoA thiolase, mitochondrial	ACAA2	1.10896	0.21439
Acetyl-CoA carboxylase 1	ACACA	0.983605	0.945469
Acyl-CoA dehydrogenase family member 9, mitochondrial	ACAD9	1.13353	0.178075
Medium-chain specific acyl-CoA dehydrogenase, mitochondrial	ACADM	1.07497	0.491767
Very long-chain specific acyl-CoA dehydrogenase, mitochondrial	ACADVL	0.859898	0.337444
Acetyl-CoA acetyltransferase, mitochondrial	ACAT1	1.00673	0.959507
Acetyl-CoA acetyltransferase, cytosolic	ACAT2	0.697638	0.00192798
Golgi resident protein GCP60	ACBD3	1.09301	0.245895
Apoptotic chromatin condensation inducer in the nucleus	ACIN1	1.14175	0.226423
ATP-citrate synthase	ACLY	0.936567	0.472768
Cytoplasmic aconitate hydratase	ACO1	0.75089	0.206099
Aconitate hydratase, mitochondrial	ACO2	1.07593	0.427163
Acyl-coenzyme A thioesterase 13	ACOT13	0.893329	0.406445
Acyl-coenzyme A thioesterase 9, mitochondrial	ACOT9	0.900005	0.204386
Peroxisomal acyl-coenzyme A oxidase 1	ACOX1	0.880099	0.314838
Low molecular weight phosphotyrosine protein phosphatase	ACP1	0.829746	0.0643027
Long-chain-fatty-acid--CoA ligase 1	ACSL1	0.930419	0.506173
Long-chain-fatty-acid--CoA ligase 3	ACSL3	1.00799	0.944199
Long-chain-fatty-acid--CoA ligase 4	ACSL4	0.732805	0.0552722
Actin, cytoplasmic 1	ACTB	1.1917	0.148953
Beta-actin-like protein 2	ACTBL2	0.433017	0.0850488
Actin, alpha cardiac muscle 1	ACTC1	0.959678	0.803667
Actin, cytoplasmic 2	ACTG1	1.06194	0.49166
Actin-like protein 6A	ACTL6A	0.968291	0.753295
Alpha-actinin-1	ACTN1	0.870544	0.125078
Alpha-actinin-4	ACTN4	0.980853	0.818377
Actin-related protein 10	ACTR10	0.855671	0.238295
Alpha-centractin	ACTR1A	0.893302	0.284577
Actin-related protein 2	ACTR2	0.837092	0.281776
Actin-related protein 3	ACTR3	1.08024	0.285444
Acylphosphatase-1	ACYP1	1.00042	0.99692
Adenosine deaminase	ADA	1.25469	0.2411
Double-stranded RNA-specific adenosine deaminase	ADAR	1.12585	0.280458
Alpha-adducin	ADD1	0.85628	0.261084
Gamma-adducin	ADD3	0.732569	0.0517041
Alcohol dehydrogenase class-3	ADH5	0.900082	0.206763
1,2-dihydroxy-3-keto-5-methylthiopentene dioxygenase	ADI1	1.28753	0.0409569
Adenosine kinase	ADK	1.02986	0.725725
Poly(ADP-ribose) glycohydrolase ARH3	ADPRHL2	1.10893	0.354108
Proteasomal ubiquitin receptor ADRM1	ADRM1	1.41705	0.177342
Adenylosuccinate lyase	ADSL	1.19226	0.037549
Adenylosuccinate synthetase isozyme 2	ADSS	0.948518	0.696641
AFG3-like protein 2	AFG3L2	0.843634	0.0552541
Arf-GAP domain and FG repeat-containing protein 1	AGFG1	1.08399	0.607624
Acylglycerol kinase, mitochondrial	AGK	1.07753	0.767356
Glycogen debranching enzyme	AGL	0.651316	0.276742
Alkyldihydroxyacetonephosphate synthase, peroxisomal	AGPS	0.969108	0.795906
Type-1 angiotensin II receptor-associated protein	AGTRAP	0.8756	0.462121
Adenosylhomocysteinase	AHCY	1.07372	0.513706
Putative adenosylhomocysteinase 2	AHCYL1	1.23901	0.35693
Neuroblast differentiation-associated protein AHNAK	AHNAK	1.0128	0.905815
Protein AHNAK2	AHNAK2	1.04814	0.708624
Activator of 90 kDa heat shock protein ATPase homolog 1	AHSA1	0.912681	0.62261
Axin interactor, dorsalization-associated protein	AIDA	1.13697	0.245253
Apoptosis-inducing factor 1, mitochondrial	AIFM1	1.18352	0.183977
Aminoacyl tRNA synthase complex-interacting multifunctional protein 1	AIMP1	1.19405	0.0626354
Aminoacyl tRNA synthase complex-interacting multifunctional protein 2	AIMP2	1.16731	0.228441
AH receptor-interacting protein	AIP	1.14163	0.307937
Adenylate kinase isoenzyme 1	AK1	0.936745	0.507118
Adenylate kinase 2, mitochondrial	AK2	0.930207	0.546689
GTP:AMP phosphotransferase AK3, mitochondrial	AK3	1.40323	0.18304
Adenylate kinase 4, mitochondrial	AK4	1.00678	0.991047
Adenylate kinase isoenzyme 6	AK6	1.01764	0.885375
A-kinase anchor protein 12	AKAP12	1.0532	0.833553
A-kinase anchor protein 2	AKAP2	0.831216	0.244865
A-kinase anchor protein 8	AKAP8	0.943331	0.48994
Alcohol dehydrogenase [NADP(+)]	AKR1A1	0.984165	0.848892
Aldose reductase	AKR1B1	0.896872	0.25192
Aldo-keto reductase family 1 member C3	AKR1C3	0.898544	0.579659
Aflatoxin B1 aldehyde reductase member 2	AKR7A2	1.02555	0.842514
RAC-alpha serine/threonine-protein kinase	AKT1	0.727874	0.0186938
Delta-aminolevulinic acid dehydratase	ALAD	0.613129	0.133015
CD166 antigen	ALCAM	1.04713	0.874374
Aldehyde dehydrogenase family 16 member A1	ALDH16A1	1.09062	0.660611
Delta-1-pyrroline-5-carboxylate synthase	ALDH18A1	1.21212	0.0270225
Retinal dehydrogenase 1	ALDH1A1	0.705415	0.0919654
Aldehyde dehydrogenase family 1 member A3	ALDH1A3	1.92096	0.28435
Aldehyde dehydrogenase, mitochondrial	ALDH2	1.1469	0.251381
Alpha-aminoadipic semialdehyde dehydrogenase	ALDH7A1	1.08498	0.632175
4-trimethylaminobutyraldehyde dehydrogenase	ALDH9A1	0.979493	0.874414
Fructose-bisphosphate aldolase A	ALDOA	0.839775	0.180962
Fructose-bisphosphate aldolase C	ALDOC	0.718215	0.127603
Dolichyl-phosphate beta-glucosyltransferase	ALG5	0.836801	0.364195
THO complex subunit 4	ALYREF	1.05257	0.628706
Ankyrin repeat and FYVE domain-containing protein 1	ANKFY1	0.577141	0.0598145
Ankyrin repeat domain-containing protein 17	ANKRD17	1.16356	0.424245
Anoctamin-6	ANO6	0.743401	0.0427364
Acidic leucine-rich nuclear phosphoprotein 32 family member A	ANP32A	1.34731	0.0670539
Acidic leucine-rich nuclear phosphoprotein 32 family member B	ANP32B	0.93863	0.41939
Acidic leucine-rich nuclear phosphoprotein 32 family member E	ANP32E	1.02819	0.774065
Aminopeptidase N	ANPEP	0.720195	0.295385
Annexin A1	ANXA1	0.990255	0.902895
Annexin A11	ANXA11	0.978021	0.822904
Annexin A2	ANXA2	1.06533	0.453759
Annexin A3	ANXA3	1.27322	0.102082
Annexin A4	ANXA4	0.919567	0.474415
Annexin A5	ANXA5	0.973059	0.784878
Annexin A6	ANXA6	0.916455	0.241847
Annexin A7	ANXA7	0.89214	0.232414
AP-1 complex subunit beta-1	AP1B1	0.867073	0.0742973
AP-1 complex subunit gamma-1	AP1G1	0.875243	0.191153
AP-1 complex subunit mu-1	AP1M1	0.895465	0.490686
AP-1 complex subunit sigma-1A	AP1S1	1.02623	0.8269
AP-1 complex subunit sigma-2	AP1S2	1.26751	0.17639
AP-2 complex subunit alpha-1	AP2A1	0.852659	0.0708948
AP-2 complex subunit alpha-2	AP2A2	0.94049	0.478735
AP-2 complex subunit beta	AP2B1	0.946155	0.49209
AP-2 complex subunit mu	AP2M1	0.817201	0.118165
AP-2 complex subunit sigma	AP2S1	0.925319	0.336022
AP-3 complex subunit beta-1	AP3B1	0.926407	0.550086
AP-3 complex subunit delta-1	AP3D1	0.960995	0.610115
AP-3 complex subunit mu-1	AP3M1	0.711024	0.0362001
AP-3 complex subunit sigma-1	AP3S1	0.892947	0.186755
Acylamino-acid-releasing enzyme	APEH	0.929077	0.534654
DNA-(apurinic or apyrimidinic site) lyase	APEX1	0.88713	0.497614
Apoptosis inhibitor 5	API5	1.01514	0.863983
Adipocyte plasma membrane-associated protein	APMAP	1.12051	0.16994
NAD(P)H-hydrate epimerase	APOA1BP	0.749594	0.00939497
DNA dC->dU-editing enzyme APOBEC-3C	APOBEC3C	0.826882	0.177581
Apolipoprotein L2	APOL2	1.20717	0.271007
Apolipoprotein O	APOO	1.08059	0.657683
MICOS complex subunit MIC27	APOOL	0.813174	0.0788898
Amyloid beta A4 protein	APP	0.904807	0.820884
DCC-interacting protein 13-alpha	APPL1	0.926854	0.622116
Adenine phosphoribosyltransferase	APRT	0.948578	0.635859
Arf-GAP with Rho-GAP domain, ANK repeat and PH domain-containing protein 3	ARAP3	1.30724	0.532492
Coatomer subunit delta	ARCN1	1.10984	0.312605
ADP-ribosylation factor 1	ARF1	0.819999	0.184325
ADP-ribosylation factor 4	ARF4	1.03841	0.840653
ADP-ribosylation factor 5	ARF5	0.956063	0.817736
ADP-ribosylation factor 6	ARF6	0.880879	0.329673
ADP-ribosylation factor GTPase-activating protein 1	ARFGAP1	1.17333	0.101259
ADP-ribosylation factor GTPase-activating protein 2	ARFGAP2	1.02058	0.921011
Brefeldin A-inhibited guanine nucleotide-exchange protein 1	ARFGEF1	0.978262	0.805446
Brefeldin A-inhibited guanine nucleotide-exchange protein 2	ARFGEF2	0.964277	0.775349
Rho GTPase-activating protein 1	ARHGAP1	1.24963	0.194319
Rho GTPase-activating protein 17	ARHGAP17	1.17665	0.380279
Rho GTPase-activating protein 18	ARHGAP18	1.066	0.580447
Rho GTPase-activating protein 29	ARHGAP29	1.05857	0.569655
Rho GDP-dissociation inhibitor 1	ARHGDIA	1.02944	0.711643
Rho GDP-dissociation inhibitor 2	ARHGDIB	1.19679	0.0952639
Rho guanine nucleotide exchange factor 1	ARHGEF1	1.03558	0.900228
Rho guanine nucleotide exchange factor 10	ARHGEF10	1.085	0.754186
ADP-ribosylation factor-like protein 1	ARL1	1.02328	0.814153
ADP-ribosylation factor-like protein 2	ARL2	0.859578	0.21919
ADP-ribosylation factor-like protein 2-binding protein	ARL2BP	1.12679	0.492601
ADP-ribosylation factor-like protein 3	ARL3	0.956372	0.568075
ADP-ribosylation factor-like protein 6-interacting protein 4	ARL6IP4	1.09173	0.661956
PRA1 family protein 3	ARL6IP5	0.992133	0.95816
ADP-ribosylation factor-like protein 8B	ARL8B	0.94675	0.650901
Armadillo repeat-containing protein 10	ARMC10	1.09256	0.524109
Armadillo repeat-containing X-linked protein 3	ARMCX3	1.33521	0.0400058
Actin-related protein 2/3 complex subunit 1A	ARPC1A	0.73831	0.0883276
Actin-related protein 2/3 complex subunit 1B	ARPC1B	1.12155	0.228571
Actin-related protein 2/3 complex subunit 2	ARPC2	1.0031	0.976666
Actin-related protein 2/3 complex subunit 3	ARPC3	0.887024	0.235434
Actin-related protein 2/3 complex subunit 4	ARPC4	0.938644	0.732379
Actin-related protein 2/3 complex subunit 5	ARPC5	1.14298	0.20999
Actin-related protein 2/3 complex subunit 5-like protein	ARPC5L	0.98151	0.857882
Arpin	ARPIN	0.753265	0.338103
Arylsulfatase A	ARSA	0.689857	0.235289
Acid ceramidase	ASAH1	0.91319	0.548428
Activating signal cointegrator 1 complex subunit 2	ASCC2	0.887412	0.264125
Activating signal cointegrator 1 complex subunit 3	ASCC3	0.97849	0.899531
Histone chaperone ASF1A	ASF1A	1.17054	0.151648
Argininosuccinate lyase	ASL	1.15633	0.157434
ATPase ASNA1	ASNA1	0.941426	0.746458
Aspartyl/asparaginyl beta-hydroxylase	ASPH	1.02438	0.770536
ATPase family AAA domain-containing protein 3A	ATAD3A	0.889266	0.287975
Ubiquitin-like-conjugating enzyme ATG3	ATG3	0.978545	0.863529
Bifunctional purine biosynthesis protein PURH	ATIC	1.03083	0.742958
Atlastin-3	ATL3	0.900739	0.230359
Sodium/potassium-transporting ATPase subunit alpha-1	ATP1A1	0.988263	0.890574
Sodium/potassium-transporting ATPase subunit beta-3	ATP1B3	1.0843	0.292196
Sarcoplasmic/endoplasmic reticulum calcium ATPase 2	ATP2A2	1.07416	0.496053
Plasma membrane calcium-transporting ATPase 4	ATP2B4	0.893756	0.447511
ATP synthase subunit alpha, mitochondrial	ATP5A1	1.31609	0.10359
ATP synthase subunit beta, mitochondrial	ATP5B	0.990081	0.911875
ATP synthase F(0) complex subunit B1, mitochondrial	ATP5F1	0.947634	0.601456
ATP synthase subunit d, mitochondrial	ATP5H	1.18308	0.131921
ATP synthase subunit g, mitochondrial	ATP5L	1.05504	0.486361
ATP Synthase Membrane Subunit F	ATP5MF	0.911669	0.340682
ATP synthase subunit O, mitochondrial	ATP5O	1.09578	0.264783
V-type proton ATPase 16 kDa proteolipid subunit	ATP6V0C	0.940994	0.615743
V-type proton ATPase subunit d 1	ATP6V0D1	0.941914	0.576858
V-type proton ATPase catalytic subunit A	ATP6V1A	0.944339	0.55409
V-type proton ATPase subunit B, brain isoform	ATP6V1B2	0.999556	0.996722
V-type proton ATPase subunit C 1	ATP6V1C1	0.727244	0.0505474
V-type proton ATPase subunit D	ATP6V1D	1.32639	0.199859
V-type proton ATPase subunit E 1	ATP6V1E1	0.872473	0.189771
V-type proton ATPase subunit F	ATP6V1F	1.06422	0.502059
V-type proton ATPase subunit G 1	ATP6V1G1	0.909786	0.547479
V-type proton ATPase subunit H	ATP6V1H	0.872263	0.181529
Ataxin-10	ATXN10	1.00181	0.983807
Ataxin-2-like protein	ATXN2L	1.40776	0.294781
Tyrosine-protein kinase receptor UFO	AXL	1.47377	0.289748
Beta-2-microglobulin	B2M	1.38039	0.0540622
Bcl2-associated agonist of cell death	BAD	0.951177	0.70842
BAG family molecular chaperone regulator 2	BAG2	0.988005	0.945615
BAG family molecular chaperone regulator 3	BAG3	0.991148	0.964999
Large proline-rich protein BAG6	BAG6	1.04722	0.655012
Barrier-to-autointegration factor	BANF1	1.12588	0.774612
Brain acid soluble protein 1	BASP1	0.944338	0.768196
Apoptosis regulator BAX	BAX	0.986132	0.900786
B-cell receptor-associated protein 29	BCAP29	0.963308	0.742633
B-cell receptor-associated protein 31	BCAP31	0.932837	0.407338
Breast cancer anti-estrogen resistance protein 1	BCAR1	1.19675	0.704728
Pre-mRNA-splicing factor SPF27	BCAS2	1.06145	0.666558
Branched-chain-amino-acid aminotransferase, cytosolic	BCAT1	1.177	0.18476
Branched-chain-amino-acid aminotransferase, mitochondrial	BCAT2	1.1651	0.180892
BRCA2 and CDKN1A-interacting protein	BCCIP	0.871797	0.207419
[3-methyl-2-oxobutanoate dehydrogenase [lipoamide]] kinase, mitochondrial	BCKDK	0.75493	0.0698835
B-cell lymphoma/leukemia 10	BCL10	0.984325	0.89262
Bcl-2-like protein 13	BCL2L13	0.635272	0.178589
Bcl-2-associated transcription factor 1	BCLAF1	1.14639	0.312626
3-hydroxybutyrate dehydrogenase type 2	BDH2	0.68893	0.0105766
BET1 homolog	BET1	0.928946	0.608971
Protein bicaudal D homolog 2	BICD2	1.923	0.0651945
BH3-interacting domain death agonist	BID	1.06498	0.530531
Bridging integrator 3	BIN3	0.990706	0.936774
Baculoviral IAP repeat-containing protein 6	BIRC6	0.972018	0.920751
Bleomycin hydrolase	BLMH	0.850111	0.0690461
Biliverdin reductase A	BLVRA	1.03168	0.660008
Flavin reductase (NADPH)	BLVRB	0.919396	0.545386
Vesicle transport protein SEC20	BNIP1	1.0248	0.847262
BolA-like protein 2	BOLA2	0.847011	0.0671986
Ribosome biogenesis protein BOP1	BOP1	1.2502	0.0819522
3(2),5-bisphosphate nucleotidase 1	BPNT1	1.06582	0.503718
Lys-63-specific deubiquitinase BRCC36	BRCC3	1.04337	0.755591
BRCA1-A complex subunit BRE	BRE	0.938309	0.620573
Ribosome biogenesis protein BRX1 homolog	BRIX1	0.938649	0.707268
BRO1 domain-containing protein BROX	BROX	0.948308	0.593106
Basigin	BSG	1.03978	0.813725
Transcription factor BTF3	BTF3	1.03521	0.828601
Mitotic checkpoint protein BUB3	BUB3	0.916896	0.56334
Basic leucine zipper and W2 domain-containing protein 1	BZW1	0.971257	0.741597
Basic leucine zipper and W2 domain-containing protein 2	BZW2	0.86256	0.103034
UPF0160 protein MYG1, mitochondrial	C12orf10	0.915032	0.31095
Protein C10	C12orf57	0.836237	0.374742
UPF0568 protein C14orf166	C14orf166	0.900994	0.138454
UPF0585 protein C16orf13	C16orf13	0.810245	0.0715231
UPF0505 protein C16orf62	C16orf62	0.742039	0.0456222
UPF0556 protein C19orf10	C19orf10	0.891575	0.33116
UPF0587 protein C1orf123	C1orf123	0.87045	0.125892
Uncharacterized protein C1orf21	C1orf21	0.529774	0.0764892
Complement component 1 Q subcomponent-binding protein, mitochondrial	C1QBP	1.13738	0.211709
UPF0687 protein C20orf27	C20orf27	0.898636	0.282499
ES1 protein homolog, mitochondrial	C21orf33	0.893523	0.426716
UPF0364 protein C6orf211	C6orf211	0.856799	0.0916474
UPF0598 protein C8orf82	C8orf82	2.22427	0.0523787
Uncharacterized protein C9orf142	C9orf142	1.21204	0.153156
Bcl10-interacting CARD protein	C9orf89	0.764742	0.200413
Calcium-binding protein 39	CAB39	1.00888	0.932883
Voltage-dependent calcium channel subunit alpha-2/delta-1	CACNA2D1	0.596112	0.0422054
Calcyclin-binding protein	CACYBP	1.0564	0.566121
CAD protein	CAD	1.24542	0.0748473
Calmodulin-3	CALM3	0.748839	0.0192798
Calreticulin	CALR	1.00077	0.993943
Calumenin	CALU	1.13454	0.209852
Calcium/calmodulin-dependent protein kinase type II subunit delta	CAMK2D	0.905183	0.569543
Cullin-associated NEDD8-dissociated protein 1	CAND1	0.890305	0.254182
Calnexin	CANX	1.02695	0.720972
Adenylyl cyclase-associated protein 2	CAP2	0.904332	0.38302
Macrophage-capping protein	CAPG	0.928333	0.707979
Calpain-1 catalytic subunit	CAPN1	0.820573	0.0327222
Calpain-2 catalytic subunit	CAPN2	1.02137	0.884671
Calpain small subunit 1	CAPNS1	0.839857	0.0540979
Caprin-1	CAPRIN1	1.20242	0.101427
F-actin-capping protein subunit alpha-1	CAPZA1	1.1159	0.224682
F-actin-capping protein subunit alpha-2	CAPZA2	1.02436	0.803148
F-actin-capping protein subunit beta	CAPZB	0.960707	0.675372
Calcium-regulated heat stable protein 1	CARHSP1	1.20032	0.289839
Histone-arginine methyltransferase CARM1	CARM1	0.846748	0.130945
Cysteine--tRNA ligase, cytoplasmic	CARS	0.933759	0.501455
Caspase-1	CASP1	1.03955	0.817396
Caspase-3	CASP3	1.07177	0.394935
Caspase-4	CASP4	1.47735	0.0362589
Caspase-6	CASP6	1.0038	0.978085
Calpastatin	CAST	1.16188	0.266158
Catalase	CAT	0.901794	0.318244
Caveolin-1	CAV1	0.741526	0.202431
Caveolin-1	CAV1	0.865725	0.453357
Caveolin-2	CAV2	0.828721	0.187597
Core-binding factor subunit beta	CBFB	0.912859	0.619447
Carbonyl reductase [NADPH] 1	CBR1	1.10154	0.614701
Chromobox protein homolog 1	CBX1	0.682461	0.331555
Chromobox protein homolog 3	CBX3	1.14159	0.0829229
Chromobox protein homolog 5	CBX5	1.20393	0.26976
Cell division cycle and apoptosis regulator protein 1	CCAR1	0.656879	0.41939
Cell cycle and apoptosis regulator protein 2	CCAR2	0.994438	0.95213
Coiled-coil domain-containing protein 12	CCDC12	1.21203	0.0852549
Coiled-coil domain-containing protein 124	CCDC124	1.11457	0.500446
Coiled-coil domain-containing protein 22	CCDC22	0.841046	0.261958
Coiled-coil domain-containing protein 47	CCDC47	0.916369	0.500406
Coiled-coil domain-containing protein 50	CCDC50	1.16914	0.311056
Coiled-coil domain-containing protein 58	CCDC58	1.12976	0.225374
G1/S-specific cyclin-D1	CCND1	0.726467	0.122137
Cyclin-H	CCNH	0.905832	0.677694
Copper chaperone for superoxide dismutase	CCS	0.95289	0.755669
T-complex protein 1 subunit beta	CCT2	1.05583	0.505911
T-complex protein 1 subunit gamma	CCT3	0.880449	0.195154
T-complex protein 1 subunit delta	CCT4	1.07884	0.356829
T-complex protein 1 subunit epsilon	CCT5	1.00716	0.92954
T-complex protein 1 subunit zeta	CCT6A	1.11677	0.339057
T-complex protein 1 subunit eta	CCT7	1.0298	0.72313
T-complex protein 1 subunit theta	CCT8	1.05487	0.464464
CD151 antigen	CD151	0.977033	0.879983
CD276 antigen	CD276	0.647676	0.0163581
CD2-associated protein	CD2AP	1.47164	0.0814208
CD44 antigen	CD44	1.21581	0.0906368
CD59 glycoprotein	CD59	1.32669	0.0537084
CD63 antigen	CD63	0.824371	0.168634
CD9 antigen	CD9	0.972826	0.868485
Hsp90 co-chaperone Cdc37	CDC37	1.17035	0.0860985
Cell division control protein 42 homolog	CDC42	0.950424	0.658543
Serine/threonine-protein kinase MRCK beta	CDC42BPB	0.964586	0.849389
Cell division cycle 5-like protein	CDC5L	1.36613	0.357372
Cadherin-5	CDH5	0.881552	0.57005
CDP-diacylglycerol--inositol 3-phosphatidyltransferase	CDIPT	0.79893	0.0379121
Cyclin-dependent kinase 1	CDK1	1.13563	0.661637
Cyclin-dependent kinase 13	CDK13	1.48106	0.0546955
Cyclin-dependent kinase 4	CDK4	0.746273	0.0507486
CDK5 regulatory subunit-associated protein 3	CDK5RAP3	0.93629	0.665563
Cyclin-dependent kinase 9	CDK9	1.35985	0.0240208
Cyclin-dependent kinase inhibitor 2A, isoforms 1/2/3	CDKN2A	1.25769	0.575806
Protein CDV3 homolog	CDV3	0.950448	0.755697
Centromere protein V	CENPV	1.36275	0.327705
Cilia- and flagella-associated protein 20	CFAP20	1.11608	0.595747
Cofilin-1	CFL1	1.01254	0.870533
Cofilin-2	CFL2	0.962796	0.690616
Cingulin-like protein 1	CGNL1	1.18105	0.17979
Coiled-coil-helix-coiled-coil-helix domain-containing protein 2, mitochondrial	CHCHD2	1.30453	0.10811
MICOS complex subunit MIC19	CHCHD3	0.994237	0.942067
Mitochondrial intermembrane space import and assembly protein 40	CHCHD4	1.05344	0.619759
Chromodomain-helicase-DNA-binding protein 4	CHD4	0.952845	0.729695
Calcium homeostasis endoplasmic reticulum protein	CHERP	0.948136	0.630541
Charged multivesicular body protein 1a	CHMP1A	1.13213	0.432645
Charged multivesicular body protein 2b	CHMP2B	0.877136	0.27776
Charged multivesicular body protein 4b	CHMP4B	1.0215	0.879696
Charged multivesicular body protein 5	CHMP5	1.03275	0.772152
Charged multivesicular body protein 6	CHMP6	1.15907	0.128261
Cysteine and histidine-rich domain-containing protein 1	CHORDC1	1.26134	0.080339
Calcineurin B homologous protein 1	CHP1	1.21809	0.291364
Chromatin target of PRMT1 protein	CHTOP	0.932195	0.408113
Protein Churchill	CHURC1	0.785768	0.110821
Anamorsin	CIAPIN1	1.2135	0.053819
Cold-inducible RNA-binding protein	CIRBP	0.848083	0.229006
CDGSH iron-sulfur domain-containing protein 1	CISD1	0.803717	0.213061
CDGSH iron-sulfur domain-containing protein 2	CISD2	0.881505	0.338516
Cytoskeleton-associated protein 4	CKAP4	1.00535	0.966841
Cytoskeleton-associated protein 5	CKAP5	0.965459	0.728934
Chloride channel CLIC-like protein 1	CLCC1	0.939035	0.88048
Chloride intracellular channel protein 1	CLIC1	0.972433	0.701906
Chloride intracellular channel protein 4	CLIC4	0.927045	0.535939
Clathrin interactor 1	CLINT1	1.87175	0.0952742
CAP-Gly domain-containing linker protein 1	CLIP1	0.974059	0.791936
Methylosome subunit pICln	CLNS1A	1.56167	0.0655132
ATP-dependent Clp protease proteolytic subunit, mitochondrial	CLPP	1.26774	0.0133591
Cleft lip and palate transmembrane protein 1	CLPTM1	0.919222	0.609501
Clathrin light chain A	CLTA	0.931539	0.53295
Clathrin heavy chain 1	CLTC	1.15133	0.117478
Clustered mitochondria protein homolog	CLUH	0.917139	0.46519
N-acylneuraminate cytidylyltransferase	CMAS	0.917506	0.801702
Carboxymethylenebutenolidase homolog	CMBL	0.75101	0.12314
COX assembly mitochondrial protein homolog	CMC1	0.860605	0.364609
UMP-CMP kinase	CMPK1	0.9247	0.44552
Cytosolic non-specific dipeptidase	CNDP2	0.734294	0.0239456
Calponin-2	CNN2	1.33815	0.0419119
Calponin-3	CNN3	0.861452	0.303674
CCR4-NOT transcription complex subunit 1	CNOT1	0.97004	0.738625
CCR4-NOT transcription complex subunit 3	CNOT3	1.38499	0.0600884
CCR4-NOT transcription complex subunit 7	CNOT7	1.0253	0.799542
2,3-cyclic-nucleotide 3-phosphodiesterase	CNP	1.01913	0.864742
Protein canopy homolog 2	CNPY2	0.996762	0.971153
CB1 cannabinoid receptor-interacting protein 1	CNRIP1	1.21355	0.458524
Contactin-associated protein 1	CNTNAP1	1.60975	0.356386
Cytochrome c oxidase assembly factor 4 homolog, mitochondrial	COA4	1.05294	0.746253
Cytochrome c oxidase assembly factor 6 homolog	COA6	1.07802	0.472992
Conserved oligomeric Golgi complex subunit 3	COG3	1.03158	0.793741
Collagen alpha-1(XVIII) chain	COL18A1	1.0388	0.930053
Collagen alpha-1(IV) chain	COL4A1	0.718376	0.521266
COMM domain-containing protein 1	COMMD1	0.819381	0.217826
COMM domain-containing protein 10	COMMD10	0.957137	0.691154
COMM domain-containing protein 2	COMMD2	1.1133	0.331948
COMM domain-containing protein 3	COMMD3	0.870508	0.723781
COMM domain-containing protein 6	COMMD6	0.931885	0.65219
COMM domain-containing protein 7	COMMD7	0.867444	0.396659
COMM domain-containing protein 9	COMMD9	0.950228	0.569358
Catechol O-methyltransferase	COMT	0.931504	0.425648
Coatomer subunit alpha	COPA	0.996333	0.970948
Coatomer subunit beta	COPB1	1.01478	0.85513
Coatomer subunit beta	COPB2	1.00408	0.95481
Coatomer subunit epsilon	COPE	1.04367	0.561644
Coatomer subunit gamma-1	COPG1	0.96022	0.610491
COP9 signalosome complex subunit 2	COPS2	0.969112	0.760803
COP9 signalosome complex subunit 3	COPS3	0.923125	0.572495
COP9 signalosome complex subunit 4	COPS4	0.776383	0.162179
COP9 signalosome complex subunit 5	COPS5	1.17531	0.146532
COP9 signalosome complex subunit 6	COPS6	1.12197	0.252474
COP9 signalosome complex subunit 7a	COPS7A	1.08466	0.367838
COP9 signalosome complex subunit 7b	COPS7B	0.973491	0.786318
COP9 signalosome complex subunit 8	COPS8	0.880547	0.603813
Coatomer subunit zeta-1	COPZ1	1.05318	0.651991
Coronin-1B	CORO1B	1.00374	0.968806
Coronin-1C	CORO1C	0.932562	0.389721
Coronin-7	CORO7	1.01801	0.905268
Coactosin-like protein	COTL1	1.00178	0.985165
Cytochrome c oxidase copper chaperone	COX17	1.14659	0.3973
Cytochrome c oxidase protein 20 homolog	COX20	0.851726	0.404036
Cytochrome c oxidase subunit 4 isoform 1, mitochondrial	COX4I1	0.946553	0.675038
Cytochrome c oxidase subunit 5A, mitochondrial	COX5A	0.929922	0.55395
Cytochrome c oxidase subunit 5B, mitochondrial	COX5B	0.888138	0.291667
Cytochrome c oxidase subunit 6B1	COX6B1	0.987886	0.897178
Carboxypeptidase D	CPD	1.21169	0.683329
Copine-1	CPNE1	2.33198	0.323764
Copine-3	CPNE3	0.901059	0.261966
Oxygen-dependent coproporphyrinogen-III oxidase, mitochondrial	CPOX	0.88764	0.475399
Serine/threonine-protein phosphatase CPPED1	CPPED1	0.779782	0.0164258
Cleavage and polyadenylation specificity factor subunit 3	CPSF3	1.14658	0.262934
Cleavage and polyadenylation specificity factor subunit 6	CPSF6	0.992592	0.938909
Cleavage and polyadenylation specificity factor subunit 7	CPSF7	0.906732	0.5303
Carnitine O-palmitoyltransferase 1, liver isoform	CPT1A	1.07453	0.513762
Cysteine-rich protein 2	CRIP2	0.965771	0.720789
Adapter molecule crk	CRK	1.0846	0.437755
Crk-like protein	CRKL	0.962247	0.693948
Cartilage-associated protein	CRTAP	0.864332	0.367067
Lambda-crystallin homolog	CRYL1	0.980273	0.971243
Quinone oxidoreductase	CRYZ	0.874957	0.648364
Citrate synthase, mitochondrial	CS	1.05354	0.557806
Cold shock domain-containing protein E1	CSDE1	0.977955	0.853764
Exportin-2	CSE1L	1.02762	0.801952
Tyrosine-protein kinase CSK	CSK	1.03669	0.650877
Casein kinase I isoform alpha	CSNK1A1	1.3143	0.0796519
Casein kinase II subunit alpha	CSNK2A1	1.01943	0.873905
Casein kinase II subunit alpha	CSNK2A2	1.03559	0.712169
Casein kinase II subunit beta	CSNK2B	0.841165	0.316574
Cysteine and glycine-rich protein 1	CSRP1	1.34999	0.0459103
Cystatin-SN	CST1	2.32042	0.0558099
Cystatin-B	CSTB	0.686201	0.00941184
Cleavage stimulation factor subunit 1	CSTF1	1.04772	0.581252
Cleavage stimulation factor subunit 2	CSTF2	2.02447	0.128576
Cleavage stimulation factor subunit 3	CSTF3	0.98357	0.895838
C-terminal-binding protein 1	CTBP1	1.15808	0.165488
C-terminal-binding protein 2	CTBP2	0.696707	0.0195437
Transcriptional repressor CTCF	CTCF	1.01638	0.874521
Catenin alpha-1	CTNNA1	1.00822	0.935843
Catenin beta-1	CTNNB1	1.09677	0.406167
Catenin delta-1	CTNND1	1.07264	0.562004
CTP synthase 1	CTPS1	1.09436	0.520304
Lysosomal protective protein	CTSA	0.974945	0.90137
Cathepsin B	CTSB	0.95329	0.796043
Dipeptidyl peptidase 1	CTSC	0.98422	0.920388
Cathepsin D	CTSD	0.864952	0.402559
Cathepsin L1	CTSL	0.732111	0.0100256
Cathepsin Z	CTSZ	1.14821	0.117932
Src substrate cortactin	CTTN	1.06421	0.737389
Cullin-1	CUL1	0.728832	0.119317
Cullin-2	CUL2	1.00506	0.956547
Cullin-4B	CUL4B	0.960453	0.779672
Protein CutA	CUTA	0.989202	0.921909
Cytochrome b5 type B	CYB5B	0.855103	0.265682
NADH-cytochrome b5 reductase 1	CYB5R1	0.967423	0.848762
NADH-cytochrome b5 reductase 3	CYB5R3	0.892646	0.381817
Cytochrome c1, heme protein, mitochondrial	CYC1	1.01176	0.892511
Cytochrome c	CYCS	0.990076	0.935205
Cytoplasmic FMR1-interacting protein 1	CYFIP1	0.872961	0.105601
Disabled homolog 2	DAB2	1.19847	0.325481
Dolichyl-diphosphooligosaccharide--protein glycosyltransferase subunit DAD1	DAD1	1.03676	0.726874
28S ribosomal protein S29, mitochondrial	DAP3	0.984128	0.858804
Aspartate--tRNA ligase, cytoplasmic	DARS	0.951052	0.651015
DAZ-associated protein 1	DAZAP1	1.07815	0.475648
Acyl-CoA-binding protein	DBI	0.870476	0.13004
Drebrin	DBN1	1.27246	0.069677
Deoxycytidylate deaminase	DCTD	0.964958	0.633619
Dynactin subunit 1	DCTN1	0.994688	0.945777
Dynactin subunit 2	DCTN2	0.829818	0.358195
Dynactin subunit 4	DCTN4	1.0716	0.727408
Dynactin subunit 5	DCTN5	0.888382	0.158642
dCTP pyrophosphatase 1	DCTPP1	1.09385	0.597085
DCN1-like protein 1	DCUN1D1	0.973981	0.76587
L-xylulose reductase	DCXR	0.980497	0.834255
N(G),N(G)-dimethylarginine dimethylaminohydrolase 1	DDAH1	0.924759	0.468036
N(G),N(G)-dimethylarginine dimethylaminohydrolase 2	DDAH2	0.808356	0.193367
DNA damage-binding protein 1	DDB1	0.98722	0.889937
Protein DDI1 homolog 2	DDI2	0.888746	0.313957
Dolichyl-diphosphooligosaccharide--protein glycosyltransferase 48 kDa subunit	DDOST	0.995835	0.971202
DDRGK domain-containing protein 1	DDRGK1	1.07827	0.472388
D-dopachrome decarboxylase	DDT	0.929774	0.447079
ATP-dependent RNA helicase DDX1	DDX1	0.870049	0.105802
Probable ATP-dependent RNA helicase DDX17	DDX17	1.11602	0.233535
ATP-dependent RNA helicase DDX18	DDX18	1.22743	0.120366
ATP-dependent RNA helicase DDX19A	DDX19A	0.955619	0.652667
Nucleolar RNA helicase 2	DDX21	1.15406	0.612615
ATP-dependent RNA helicase DDX24	DDX24	1.19081	0.28239
Probable ATP-dependent RNA helicase DDX27	DDX27	1.2049	0.547103
ATP-dependent RNA helicase DDX39A	DDX39A	0.958869	0.80614
Spliceosome RNA helicase DDX39B	DDX39B	1.1365	0.167852
ATP-dependent RNA helicase DDX3X	DDX3X	0.98614	0.933302
ATP-dependent RNA helicase DDX42	DDX42	1.22612	0.174363
Probable ATP-dependent RNA helicase DDX46	DDX46	1.09845	0.608009
Probable ATP-dependent RNA helicase DDX5	DDX5	1.02845	0.784497
ATP-dependent RNA helicase DDX50	DDX50	1.02569	0.882324
Probable ATP-dependent RNA helicase DDX6	DDX6	0.984046	0.85051
2,4-dienoyl-CoA reductase, mitochondrial	DECR1	0.959741	0.697112
Sphingolipid delta(4)-desaturase DES1	DEGS1	0.960486	0.828705
Protein DEK	DEK	1.18833	0.147853
Density-regulated protein	DENR	0.832686	0.0445811
Putative deoxyribose-phosphate aldolase	DERA	0.857932	0.662693
Derlin-1	DERL1	0.827444	0.184393
DNA fragmentation factor subunit alpha	DFFA	1.00724	0.941984
Non-syndromic hearing impairment protein 5	DFNA5	1.28477	0.536096
Dihydrofolate reductase	DHFR	0.975616	0.936201
Dehydrogenase/reductase SDR family member 7	DHRS7	0.569965	0.056082
Putative pre-mRNA-splicing factor ATP-dependent RNA helicase DHX15	DHX15	1.16668	0.182912
ATP-dependent RNA helicase DHX29	DHX29	0.993115	0.965
Putative ATP-dependent RNA helicase DHX30	DHX30	0.79345	0.206454
Pre-mRNA-splicing factor ATP-dependent RNA helicase PRP16	DHX38	1.02183	0.852711
ATP-dependent RNA helicase A	DHX9	0.866573	0.119675
Diablo homolog, mitochondrial	DIABLO	1.18191	0.0699855
Protein diaphanous homolog 1	DIAPH1	1.03933	0.67357
Death-inducer obliterator 1	DIDO1	0.825064	0.44938
Exosome complex exonuclease RRP44	DIS3	1.21513	0.0704407
H/ACA ribonucleoprotein complex subunit 4	DKC1	1.16995	0.274794
Dihydrolipoyllysine-residue acetyltransferase component of pyruvate dehydrogenase complex, mitochondrial	DLAT	1.00889	0.940859
Dihydrolipoyl dehydrogenase, mitochondrial	DLD	1.00524	0.96835
Disks large homolog 1	DLG1	0.770624	0.209461
Dihydrolipoyllysine-residue succinyltransferase component of 2-oxoglutarate dehydrogenase complex, mitochondrial	DLST	0.993865	0.958022
DnaJ homolog subfamily A member 1	DNAJA1	1.07102	0.677823
DnaJ homolog subfamily A member 2	DNAJA2	0.9923	0.922258
DnaJ homolog subfamily A member 3, mitochondrial	DNAJA3	1.19695	0.161345
DnaJ homolog subfamily B member 1	DNAJB1	0.94696	0.536699
DnaJ homolog subfamily B member 11	DNAJB11	1.18673	0.058606
DnaJ homolog subfamily B member 4	DNAJB4	0.83155	0.235858
DnaJ homolog subfamily C member 10	DNAJC10	1.10331	0.483984
DnaJ homolog subfamily C member 13	DNAJC13	0.867154	0.242369
DnaJ homolog subfamily C member 3	DNAJC3	1.28135	0.0810439
DnaJ homolog subfamily C member 7	DNAJC7	1.208	0.189144
DnaJ homolog subfamily C member 8	DNAJC8	0.973454	0.786138
DnaJ homolog subfamily C member 9	DNAJC9	0.997416	0.98863
Dynamin-1-like protein	DNM1L	0.907354	0.226737
Dynamin-2	DNM2	0.898902	0.266727
DNA (cytosine-5)-methyltransferase 1	DNMT1	1.35112	0.496497
Aspartyl aminopeptidase	DNPEP	1.23115	0.26363
2-deoxynucleoside 5-phosphate N-hydrolase 1	DNPH1	1.17862	0.428978
Dedicator of cytokinesis protein 4	DOCK4	1.01553	0.976363
Dedicator of cytokinesis protein 6	DOCK6	1.08696	0.446308
Dedicator of cytokinesis protein 9	DOCK9	1.19189	0.573941
Deoxyhypusine hydroxylase	DOHH	0.895696	0.316756
Protein DPCD	DPCD	1.10049	0.594726
Dolichol-phosphate mannosyltransferase subunit 1	DPM1	1.04109	0.762706
Dipeptidyl peptidase 3	DPP3	0.862037	0.161351
Dipeptidyl peptidase 9	DPP9	0.854448	0.120753
Dihydropyrimidinase-related protein 2	DPYSL2	0.726954	0.0490482
Dihydropyrimidinase-related protein 3	DPYSL3	0.967355	0.732455
Protein Dr1	DR1	1.21314	0.126866
Developmentally-regulated GTP-binding protein 1	DRG1	0.972718	0.839724
Developmentally-regulated GTP-binding protein 2	DRG2	0.815835	0.252981
Down syndrome critical region protein 3	DSCR3	0.922253	0.455904
Desmoglein-1	DSG1	0.71184	0.182188
Desmoplakin	DSP	1.68252	0.190399
Dystonin	DST	1.00064	0.997512
Destrin	DSTN	0.976404	0.829042
D-tyrosyl-tRNA(Tyr) deacylase 1	DTD1	0.991528	0.932939
Thymidylate kinase	DTYMK	1.04673	0.694927
Dual specificity protein phosphatase 3	DUSP3	0.935813	0.587984
Cytoplasmic dynein 1 heavy chain 1	DYNC1H1	0.989299	0.904547
Cytoplasmic dynein 1 intermediate chain 2	DYNC1I2	1.03343	0.7524
Cytoplasmic dynein 1 light intermediate chain 1	DYNC1LI1	0.948654	0.520632
Cytoplasmic dynein 1 light intermediate chain 2	DYNC1LI2	0.946752	0.670753
Dynein light chain 1, cytoplasmic	DYNLL1	0.920081	0.279704
Dynein light chain roadblock-type 1	DYNLRB1	1.09416	0.384548
Dynein light chain Tctex-type 1	DYNLT1	2.17252	0.0583225
Dysferlin	DYSF	0.423991	0.162062
3-beta-hydroxysteroid-Delta(8),Delta(7)-isomerase	EBP	0.346927	0.00183253
Endothelin-converting enzyme 1	ECE1	0.684759	0.151476
Endothelin-converting enzyme 1	ECE1	0.987907	0.895086
Delta(3,5)-Delta(2,4)-dienoyl-CoA isomerase, mitochondrial	ECH1	1.00514	0.961056
Ethylmalonyl-CoA decarboxylase	ECHDC1	0.859998	0.261501
Enoyl-CoA hydratase, mitochondrial	ECHS1	1.03143	0.704987
Enoyl-CoA delta isomerase 1, mitochondrial	ECI1	1.35929	0.00447181
Enoyl-CoA delta isomerase 2, mitochondrial	ECI2	1.03944	0.815172
Proteasome-associated protein ECM29 homolog	ECM29	1.07081	0.47049
Enhancer of mRNA-decapping protein 4	EDC4	1.46963	0.057116
Endothelial differentiation-related factor 1	EDF1	1.38432	0.137834
Early endosome antigen 1	EEA1	1.0318	0.854122
Putative elongation factor 1-alpha-like 3	EEF1A1P5	1.17832	0.159468
Elongation factor 1-beta	EEF1B2	0.888403	0.233146
Elongation factor 1-delta	EEF1D	1.0131	0.924205
Eukaryotic translation elongation factor 1 epsilon-1	EEF1E1	0.952327	0.523985
Elongation factor 1-gamma	EEF1G	0.964727	0.700104
Elongation factor 2	EEF2	0.949755	0.698103
EGF-containing fibulin-like extracellular matrix protein 1	EFEMP1	2.01305	0.0196129
EF-hand domain-containing protein D2	EFHD2	1.04064	0.73143
Ephrin-B1	EFNB1	1.15764	0.62102
Protein EFR3 homolog A	EFR3A	0.836328	0.395346
Elongation factor Tu GTP-binding domain-containing protein 1	EFTUD1	0.813115	0.0238238
116 kDa U5 small nuclear ribonucleoprotein component	EFTUD2	1.05185	0.579509
EH domain-containing protein 1	EHD1	0.875323	0.133024
EH domain-containing protein 2	EHD2	0.815772	0.147979
EH domain-containing protein 4	EHD4	0.955128	0.617039
Eukaryotic translation initiation factor 1	EIF1	1.06511	0.71051
Eukaryotic translation initiation factor 2A	EIF2A	1.46909	0.0232525
Interferon-induced, double-stranded RNA-activated protein kinase	EIF2AK2	1.12669	0.54335
Translation initiation factor eIF-2B subunit alpha	EIF2B1	0.966394	0.706932
Translation initiation factor eIF-2B subunit beta	EIF2B2	1.364	0.0531261
Translation initiation factor eIF-2B subunit gamma	EIF2B3	1.42613	0.226849
Translation initiation factor eIF-2B subunit delta	EIF2B4	1.14832	0.161656
Translation initiation factor eIF-2B subunit epsilon	EIF2B5	1.04296	0.670922
Eukaryotic translation initiation factor 2 subunit 1	EIF2S1	1.09864	0.369055
Eukaryotic translation initiation factor 2 subunit 2	EIF2S2	0.910622	0.356695
Eukaryotic translation initiation factor 2 subunit 3	EIF2S3	0.931331	0.579421
Eukaryotic translation initiation factor 3 subunit A	EIF3A	1.19859	0.0618449
Eukaryotic translation initiation factor 3 subunit B	EIF3B	1.1882	0.0787221
Eukaryotic translation initiation factor 3 subunit C	EIF3C	1.25706	0.0171394
Eukaryotic translation initiation factor 3 subunit D	EIF3D	0.907911	0.400843
Eukaryotic translation initiation factor 3 subunit E	EIF3E	1.0382	0.698123
Eukaryotic translation initiation factor 3 subunit F	EIF3F	0.956909	0.638262
Eukaryotic translation initiation factor 3 subunit G	EIF3G	0.917439	0.457857
Eukaryotic translation initiation factor 3 subunit H	EIF3H	0.944641	0.662625
Eukaryotic translation initiation factor 3 subunit I	EIF3I	1.20603	0.116816
Eukaryotic translation initiation factor 3 subunit J	EIF3J	1.16662	0.230628
Eukaryotic translation initiation factor 3 subunit K	EIF3K	0.984001	0.876343
Eukaryotic translation initiation factor 3 subunit L	EIF3L	0.976213	0.847253
Eukaryotic translation initiation factor 3 subunit M	EIF3M	1.12729	0.257704
Eukaryotic initiation factor 4A-I	EIF4A1	1.11436	0.273316
Eukaryotic initiation factor 4A-II	EIF4A2	0.995424	0.95533
Eukaryotic initiation factor 4A-III	EIF4A3	1.03227	0.752757
Eukaryotic translation initiation factor 4B	EIF4B	1.35285	0.0186609
Eukaryotic translation initiation factor 4E	EIF4E	1.05379	0.628975
Eukaryotic translation initiation factor 4E-binding protein 1	EIF4EBP1	1.09433	0.682366
Eukaryotic translation initiation factor 4 gamma 1	EIF4G1	1.09175	0.575506
Eukaryotic translation initiation factor 4 gamma 2	EIF4G2	1.11982	0.478372
Eukaryotic translation initiation factor 4 gamma 3	EIF4G3	1.71144	0.0383685
Eukaryotic translation initiation factor 4H	EIF4H	1.29316	0.0959042
Eukaryotic translation initiation factor 5	EIF5	1.10371	0.411272
Eukaryotic translation initiation factor 5A-1	EIF5A	0.949747	0.59139
Eukaryotic translation initiation factor 5B	EIF5B	1.30746	0.0174146
Eukaryotic translation initiation factor 6	EIF6	0.95245	0.56653
ELAV-like protein 1	ELAVL1	0.918758	0.471865
Elongation of very long chain fatty acids protein 1	ELOVL1	0.802087	0.319511
ER membrane protein complex subunit 1	EMC1	0.765035	0.0611575
ER membrane protein complex subunit 2	EMC2	1.08735	0.442101
ER membrane protein complex subunit 3	EMC3	0.991963	0.93395
ER membrane protein complex subunit 4	EMC4	1.0498	0.665707
ER membrane protein complex subunit 7	EMC7	1.04763	0.740845
Emerin	EMD	1.15836	0.227721
Ribosomal RNA small subunit methyltransferase NEP1	EMG1	1.09592	0.630546
Endonuclease G, mitochondrial	ENDOG	0.973236	0.911876
Endoglin	ENG	0.895514	0.627521
Alpha-enolase	ENO1	0.859856	0.143147
Gamma-enolase	ENO2	0.852494	0.338189
Enolase-phosphatase E1	ENOPH1	1.0465	0.614903
EGF domain-specific O-linked N-acetylglucosamine transferase	EOGT	0.986521	0.944376
Band 4.1-like protein 2	EPB41L2	1.17922	0.183504
Band 4.1-like protein 3	EPB41L3	1.33201	0.071343
Ephrin type-A receptor 2	EPHA2	0.989223	0.92951
Epoxide hydrolase 1	EPHX1	0.718511	0.287575
Epsin-1	EPN1	0.885946	0.433574
Bifunctional glutamate/proline--tRNA ligase	EPRS	0.97272	0.757841
Epidermal growth factor receptor substrate 15	EPS15	0.847537	0.104416
Epidermal growth factor receptor substrate 15-like 1	EPS15L1	1.07371	0.796802
Endoplasmic reticulum aminopeptidase 1	ERAP1	1.53188	0.13335
ELKS/Rab6-interacting/CAST family member 1	ERC1	0.91173	0.387627
Transcriptional regulator ERG	ERG	1.01883	0.889063
Endoplasmic reticulum-Golgi intermediate compartment protein 1	ERGIC1	0.843768	0.194282
Endoplasmic reticulum-Golgi intermediate compartment protein 2	ERGIC2	0.701029	0.00650417
Enhancer of rudimentary homolog	ERH	1.07139	0.4878
Erlin-1	ERLIN1	1.01202	0.897383
Erlin-2	ERLIN2	1.14743	0.188093
ERO1-like protein alpha	ERO1L	0.894937	0.378216
Endoplasmic reticulum resident protein 29	ERP29	1.05342	0.56732
Endoplasmic reticulum resident protein 44	ERP44	1.04063	0.662725
Endothelial cell-selective adhesion molecule	ESAM	0.747763	0.189807
S-formylglutathione hydrolase	ESD	0.953996	0.511763
Extended synaptotagmin-1	ESYT1	0.889403	0.269532
Extended synaptotagmin-2	ESYT2	0.768839	0.0179862
Eukaryotic peptide chain release factor subunit 1	ETF1	1.085	0.332423
Electron transfer flavoprotein subunit alpha, mitochondrial	ETFA	0.960337	0.662692
Electron transfer flavoprotein subunit beta	ETFB	1.02668	0.815074
Persulfide dioxygenase ETHE1, mitochondrial	ETHE1	1.03999	0.672806
RNA-binding protein EWS	EWSR1	1.14368	0.215264
Exocyst complex component 1	EXOC1	0.93034	0.505952
Exocyst complex component 2	EXOC2	1.01394	0.880745
Exocyst complex component 4	EXOC4	0.958367	0.675571
Exocyst complex component 5	EXOC5	0.887846	0.280709
Exocyst complex component 7	EXOC7	0.597875	0.148383
Exocyst complex component 8	EXOC8	1.07363	0.724502
Exosome complex component CSL4	EXOSC1	1.16833	0.194983
Exosome component 10	EXOSC10	1.23787	0.128022
Exosome complex component RRP4	EXOSC2	1.32323	0.45261
Exosome complex component RRP41	EXOSC4	1.08604	0.620628
Exosome complex component MTR3	EXOSC6	1.13064	0.361013
Exosome complex component RRP43	EXOSC8	1.16132	0.253214
Ezrin	EZR	1.05499	0.677602
Junctional adhesion molecule A	F11R	1.03651	0.852391
Fatty acid-binding protein, adipocyte	FABP4	0.950972	0.875608
Fatty acid-binding protein, epidermal	FABP5	1.02641	0.870633
FAS-associated death domain protein	FADD	0.996083	0.981631
FAS-associated factor 2	FAF2	1.02698	0.781864
Fumarylacetoacetase	FAH	1.12551	0.67202
Acylpyruvase FAHD1, mitochondrial	FAHD1	1.0407	0.732666
Fumarylacetoacetate hydrolase domain-containing protein 2A	FAHD2A	0.734952	0.193908
Protein NOXP20	FAM114A1	1.10581	0.351436
Protein FAM115C	FAM115C	0.85134	0.853759
Constitutive coactivator of PPAR-gamma-like protein 1	FAM120A	0.798608	0.0818783
Niban-like protein 1	FAM129B	1.01797	0.862415
Protein FAM160B1	FAM160B1	0.922838	0.431746
Protein FAM162A	FAM162A	0.76291	0.108708
Redox-regulatory protein FAM213A	FAM213A	0.858838	0.343443
WASH complex subunit FAM21A	FAM21A	0.927819	0.526491
Protein FAM3C	FAM3C	1.1619	0.291451
Protein FAM49A	FAM49A	1.00152	0.988408
Protein FAM49B	FAM49B	0.939374	0.427773
Protein FAM50A	FAM50A	1.0381	0.825539
Protein FAM65A	FAM65A	1.37489	0.0532355
MIP18 family protein FAM96A	FAM96A	1.2851	0.0122482
Mitotic spindle-associated MMXD complex subunit MIP18	FAM96B	1.00511	0.971235
Protein FAM98A	FAM98A	0.919963	0.503499
Protein FAM98B	FAM98B	1.05661	0.594017
Phenylalanine--tRNA ligase alpha subunit	FARSA	1.07326	0.5466
Phenylalanine--tRNA ligase beta subunit	FARSB	0.904887	0.257623
Fatty acid synthase	FASN	1.00457	0.962221
40S ribosomal protein S30	FAU	0.83727	0.260022
rRNA 2-O-methyltransferase fibrillarin	FBL	1.07905	0.404463
Filamin-binding LIM protein 1	FBLIM1	1.17258	0.267933
Farnesyl pyrophosphate synthase	FDPS	0.984389	0.845118
NADPH:adrenodoxin oxidoreductase, mitochondrial	FDXR	1.38168	0.248902
Flap endonuclease 1	FEN1	1.00467	0.984503
Fermitin family homolog 2	FERMT2	0.845717	0.236386
Fermitin family homolog 3	FERMT3	0.658612	0.00101356
Fumarate hydratase, mitochondrial	FH	1.1242	0.325614
Four and a half LIM domains protein 1	FHL1	1.00541	0.963791
Four and a half LIM domains protein 2	FHL2	1.14903	0.180028
Four and a half LIM domains protein 3	FHL3	1.10964	0.307431
FH1/FH2 domain-containing protein 1	FHOD1	0.993022	0.936606
Pre-mRNA 3-end-processing factor FIP1	FIP1L1	1.74771	0.0685956
Mitochondrial fission 1 protein	FIS1	1.75548	0.0507572
Peptidyl-prolyl cis-trans isomerase FKBP10	FKBP10	0.856357	0.312394
Peptidyl-prolyl cis-trans isomerase FKBP11	FKBP11	1.18566	0.334762
FK506-binding protein 15	FKBP15	1.11818	0.193738
Peptidyl-prolyl cis-trans isomerase FKBP1A	FKBP1A	0.816117	0.102982
Peptidyl-prolyl cis-trans isomerase FKBP2	FKBP2	0.625837	0.0408658
Peptidyl-prolyl cis-trans isomerase FKBP3	FKBP3	0.991035	0.906245
Peptidyl-prolyl cis-trans isomerase FKBP4	FKBP4	1.13362	0.142997
Peptidyl-prolyl cis-trans isomerase FKBP5	FKBP5	0.86753	0.297224
Peptidyl-prolyl cis-trans isomerase FKBP7	FKBP7	0.918598	0.661274
Peptidyl-prolyl cis-trans isomerase FKBP8	FKBP8	0.863639	0.148208
Peptidyl-prolyl cis-trans isomerase FKBP9	FKBP9	0.890823	0.389055
Protein flightless-1 homolog	FLII	1.03177	0.736865
Filamin-A	FLNA	1.11227	0.201375
Filamin-B	FLNB	1.19691	0.0609092
Filamin-C	FLNC	0.951218	0.574248
Flotillin-1	FLOT1	0.964936	0.700915
Flotillin-2	FLOT2	0.840148	0.233893
Formin-like protein 3	FMNL3	0.733574	0.0549794
Fragile X mental retardation protein 1	FMR1	0.605465	0.0509109
Fibronectin	FN1	1.54484	0.133981
Protein farnesyltransferase/geranylgeranyltransferase type-1 subunit alpha	FNTA	1.10162	0.493928
Focadhesin	FOCAD	2.04451	0.00111758
Fascin	FSCN1	0.99749	0.977748
Follistatin-related protein 1	FSTL1	1.40735	0.122768
Ferritin heavy chain	FTH1	1.50854	0.0934598
Ferritin light chain	FTL	1.71594	0.227325
pre-rRNA processing protein FTSJ3	FTSJ3	0.79637	0.318721
Far upstream element-binding protein 3	FUBP3	1.0372	0.703331
FUN14 domain-containing protein 2	FUNDC2	0.916444	0.605878
RNA-binding protein FUS	FUS	0.933378	0.55157
Frataxin, mitochondrial	FXN	0.901564	0.34302
Fragile X mental retardation syndrome-related protein 1	FXR1	1.02075	0.860093
FYVE and coiled-coil domain-containing protein 1	FYCO1	1.97701	0.0578572
Ras GTPase-activating protein-binding protein 1	G3BP1	0.976683	0.811061
Ras GTPase-activating protein-binding protein 2	G3BP2	1.04872	0.826464
Glucose-6-phosphate 1-dehydrogenase	G6PD	1.04989	0.692569
Lysosomal alpha-glucosidase	GAA	0.971531	0.963527
Growth arrest and DNA damage-inducible proteins-interacting protein 1	GADD45GIP1	0.990237	0.909868
Cyclin-G-associated kinase	GAK	1.00927	0.929917
UDP-glucose 4-epimerase	GALE	1.01062	0.91758
Galactokinase	GALK1	0.849576	0.129175
Polypeptide N-acetylgalactosaminyltransferase 1	GALNT1	1.12783	0.745437
Polypeptide N-acetylgalactosaminyltransferase 2	GALNT2	0.903694	0.634367
Glyceraldehyde-3-phosphate dehydrogenase	GAPDH	0.968844	0.683087
GTPase-activating protein and VPS9 domain-containing protein 1	GAPVD1	0.996804	0.979603
Glycine--tRNA ligase	GARS	0.865491	0.130655
Trifunctional purine biosynthetic protein adenosine-3	GART	1.19899	0.120431
Glucosylceramidase	GBA	0.981027	0.908118
Protein NipSnap homolog 2	GBAS	0.828738	0.111613
1,4-alpha-glucan-branching enzyme	GBE1	0.770566	0.0203665
Golgi-specific brefeldin A-resistance guanine nucleotide exchange factor 1	GBF1	0.956633	0.685748
Interferon-induced guanylate-binding protein 1	GBP1	0.732795	0.00817214
Glutamate--cysteine ligase regulatory subunit	GCLM	1.20093	0.21012
Translational activator GCN1	GCN1L1	1.08455	0.447969
Glycine cleavage system H protein, mitochondrial	GCSH	1.08889	0.535857
Rab GDP dissociation inhibitor alpha	GDI1	0.822805	0.0366885
Rab GDP dissociation inhibitor beta	GDI2	0.953099	0.510082
Gem-associated protein 5	GEMIN5	1.08222	0.619853
Gem-associated protein 7	GEMIN7	1.05582	0.6243
Golgi to ER traffic protein 4 homolog	GET4	1.0572	0.66975
Elongation factor G, mitochondrial	GFM1	0.878033	0.672361
Glutamine--fructose-6-phosphate aminotransferase [isomerizing] 1	GFPT1	0.938316	0.444966
Gamma-glutamylcyclotransferase	GGCT	1.04784	0.687701
Gamma-glutamyl hydrolase	GGH	1.02504	0.882746
Growth hormone-inducible transmembrane protein	GHITM	0.843485	0.719417
PERQ amino acid-rich with GYF domain-containing protein 2	GIGYF2	1.42621	0.00248995
GTPase IMAP family member 1	GIMAP1	0.615515	0.0128492
GTPase IMAP family member 4	GIMAP4	1.84134	0.248775
PDZ domain-containing protein GIPC1	GIPC1	1.44151	0.0220932
ARF GTPase-activating protein GIT1	GIT1	0.378484	0.014571
Gap junction alpha-1 protein	GJA1	1.15843	0.390219
Beta-galactosidase	GLB1	0.778196	0.289085
Golgi apparatus protein 1	GLG1	1.07626	0.520426
Golgi-associated plant pathogenesis-related protein 1	GLIPR2	0.830768	0.241899
Lactoylglutathione lyase	GLO1	1.01201	0.879111
Glyoxalase domain-containing protein 4	GLOD4	1.03561	0.787177
Glutaredoxin-3	GLRX3	0.881285	0.317275
Glutaredoxin-related protein 5, mitochondrial	GLRX5	0.904329	0.17137
Glutaminase kidney isoform, mitochondrial	GLS	1.05562	0.601119
Glycolipid transfer protein	GLTP	0.8338	0.046615
Glutamate dehydrogenase 1, mitochondrial	GLUD1	0.910908	0.465366
Ganglioside GM2 activator	GM2A	1.0178	0.930802
Glia maturation factor beta	GMFB	1.12699	0.419936
Mannose-1-phosphate guanyltransferase alpha	GMPPA	1.13801	0.180078
Mannose-1-phosphate guanyltransferase beta	GMPPB	0.993255	0.955116
GMP reductase 2	GMPR2	1.45994	0.195695
GMP synthase [glutamine-hydrolyzing]	GMPS	1.03574	0.716591
Guanine nucleotide-binding protein subunit alpha-11	GNA11	0.666504	0.00623651
Guanine nucleotide-binding protein subunit alpha-13	GNA13	0.78956	0.288793
Guanine nucleotide-binding protein G(i) subunit alpha-2	GNAI2	0.959787	0.690377
Guanine nucleotide-binding protein G(k) subunit alpha	GNAI3	1.02779	0.875963
Guanine nucleotide-binding protein G(q) subunit alpha	GNAQ	0.776708	0.110325
Guanine nucleotide-binding protein G(I)/G(S)/G(T) subunit beta-1	GNB1	0.902574	0.338754
Guanine nucleotide-binding protein G(I)/G(S)/G(T) subunit beta-2	GNB2	0.849097	0.116778
Guanine nucleotide-binding protein subunit beta-2-like 1	GNB2L1	1.09884	0.317217
Guanine nucleotide-binding protein subunit beta-4	GNB4	0.801677	0.392619
Guanine nucleotide-binding protein G(I)/G(S)/G(O) subunit gamma-12	GNG12	0.984672	0.888008
Guanine nucleotide-binding protein-like 1	GNL1	0.907993	0.58075
Guanine nucleotide-binding protein-like 3	GNL3	1.71314	0.0634852
Glucosamine-6-phosphate isomerase 1	GNPDA1	0.89605	0.394763
Glucosamine 6-phosphate N-acetyltransferase	GNPNAT1	0.876365	0.208394
N-acetylglucosamine-6-sulfatase	GNS	0.883582	0.511279
Golgin subfamily A member 2	GOLGA2	1.13511	0.204804
Golgin subfamily A member 3	GOLGA3	1.17756	0.224637
Golgin subfamily A member 4	GOLGA4	0.743952	0.183577
Golgin subfamily A member 7	GOLGA7	0.873058	0.21834
Golgin subfamily B member 1	GOLGB1	1.40814	0.0576452
Golgi integral membrane protein 4	GOLIM4	0.970923	0.847805
Golgi phosphoprotein 3	GOLPH3	1.55187	0.0495718
Golgi phosphoprotein 3-like	GOLPH3L	1.38457	0.0578533
Vesicle transport protein GOT1B	GOLT1B	0.936123	0.771063
Golgi reassembly-stacking protein 2	GORASP2	1.16308	0.277871
Golgi SNAP receptor complex member 1	GOSR1	1.26715	0.273856
Golgi SNAP receptor complex member 2	GOSR2	1.04071	0.787525
Aspartate aminotransferase, cytoplasmic	GOT1	0.802218	0.0998071
Aspartate aminotransferase, mitochondrial	GOT2	0.76901	0.1127
Glycerol-3-phosphate dehydrogenase, mitochondrial	GPD2	0.901006	0.344258
Glucose-6-phosphate isomerase	GPI	0.861669	0.200551
COP9 signalosome complex subunit 1	GPS1	0.96392	0.724874
Glutathione peroxidase 1	GPX1	0.695453	0.0652316
Phospholipid hydroperoxide glutathione peroxidase, mitochondrial	GPX4	0.639152	0.116409
Probable glutathione peroxidase 8	GPX8	0.923284	0.490571
Growth factor receptor-bound protein 2	GRB2	1.03482	0.697125
Glyoxylate reductase/hydroxypyruvate reductase	GRHPR	0.963899	0.700105
Granulins	GRN	1.0179	0.950685
GrpE protein homolog 1, mitochondrial	GRPEL1	1.21236	0.0476492
G-rich sequence factor 1	GRSF1	0.942167	0.653306
Glutamate-rich WD repeat-containing protein 1	GRWD1	0.92447	0.568041
Glycogen synthase kinase-3 beta	GSK3B	0.787765	0.136628
Gelsolin	GSN	0.644026	0.0217991
Eukaryotic peptide chain release factor GTP-binding subunit ERF3A	GSPT1	0.843144	0.112005
Glutathione reductase, mitochondrial	GSR	1.0239	0.776316
Glutathione synthetase	GSS	1.04342	0.793584
Glutathione S-transferase kappa 1	GSTK1	0.956158	0.562049
Glutathione S-transferase Mu 2	GSTM2	1.06883	0.811937
Glutathione S-transferase Mu 3	GSTM3	0.616612	0.257249
Glutathione S-transferase omega-1	GSTO1	0.790814	0.142951
Glutathione S-transferase P	GSTP1	0.948526	0.522228
General transcription factor IIE subunit 1	GTF2E1	0.883747	0.290199
Transcription initiation factor IIE subunit beta	GTF2E2	0.926963	0.74244
General transcription factor IIF subunit 2	GTF2F2	0.923312	0.740737
General transcription factor II-I	GTF2I	0.957623	0.788772
Nucleolar GTP-binding protein 1	GTPBP4	0.991771	0.946969
Guanylate kinase	GUK1	0.814025	0.166973
Beta-glucuronidase	GUSB	1.01541	0.919588
Histone H1.0	H1F0	0.923978	0.569966
Histone H1x	H1FX	0.897765	0.519963
Histone H2A.V	H2AFV	0.814849	0.413312
Core histone macro-H2A.1	H2AFY	0.97594	0.756736
Hydroxyacyl-coenzyme A dehydrogenase, mitochondrial	HADH	1.11452	0.207029
Trifunctional enzyme subunit alpha, mitochondrial	HADHA	1.04102	0.843834
Trifunctional enzyme subunit beta, mitochondrial	HADHB	1.08163	0.6664
Hydroxyacylglutathione hydrolase, mitochondrial	HAGH	0.899733	0.296885
Histidine--tRNA ligase, cytoplasmic	HARS	1.03982	0.816247
Histone acetyltransferase type B catalytic subunit	HAT1	1.08333	0.620492
Host cell factor 1	HCFC1	1.06734	0.424174
Hematopoietic lineage cell-specific protein	HCLS1	1.1456	0.510399
Histone deacetylase 1	HDAC1	1.09083	0.334149
Histone deacetylase 2	HDAC2	1.01897	0.892938
Histone deacetylase 6	HDAC6	1.0807	0.602343
Guanosine-3,5-bis(diphosphate) 3-pyrophosphohydrolase MESH1	HDDC3	0.789498	0.238095
Hepatoma-derived growth factor	HDGF	1.11226	0.185047
Hepatoma-derived growth factor-related protein 2	HDGFRP2	0.898441	0.526905
Pseudouridine-5-monophosphatase	HDHD1	0.566883	0.0483317
Haloacid dehalogenase-like hydrolase domain-containing protein 2	HDHD2	0.929647	0.558231
Vigilin	HDLBP	0.917216	0.553189
HEAT repeat-containing protein 1	HEATR1	1.01216	0.922254
HEAT repeat-containing protein 2	HEATR2	1.38584	0.25541
HEAT repeat-containing protein 5B	HEATR5B	0.892967	0.665455
Heme-binding protein 1	HEBP1	0.989436	0.939818
Heme-binding protein 2	HEBP2	1.19362	0.16944
Probable E3 ubiquitin-protein ligase HERC4	HERC4	0.947104	0.813584
Beta-hexosaminidase subunit alpha	HEXA	0.705447	0.061551
Beta-hexosaminidase subunit beta	HEXB	0.91501	0.533696
Hepatocyte growth factor-regulated tyrosine kinase substrate	HGS	0.52958	0.0100919
3-hydroxyisobutyrate dehydrogenase, mitochondrial	HIBADH	0.787974	0.134401
3-hydroxyisobutyryl-CoA hydrolase, mitochondrial	HIBCH	1.02201	0.923471
HIG1 domain family member 1A, mitochondrial	HIGD1A	0.865782	0.375711
Histidine triad nucleotide-binding protein 1	HINT1	0.920003	0.289468
Histidine triad nucleotide-binding protein 2, mitochondrial	HINT2	0.807201	0.108661
Huntingtin-interacting protein 1-related protein	HIP1R	0.737608	0.0604359
Histone H1.5	HIST1H1B	1.16221	0.484648
Histone H1.2	HIST1H1C	1.20721	0.467457
Histone H2A type 1-C	HIST1H2AC	1.1201	0.502799
Histone H2B type 1-L	HIST1H2BL	1.1068	0.466338
Histone H4	HIST1H4A	1.11217	0.527186
Hexokinase-1	HK1	0.802432	0.103565
HLA class I histocompatibility antigen, A-3 alpha chain	HLA-A	1.37217	0.111887
HLA class I histocompatibility antigen, B-50 alpha chain	HLA-B	1.6679	0.0665025
Minor histocompatibility antigen H13	HM13	0.868426	0.496247
High mobility group protein HMG-I/HMG-Y	HMGA1	1.4213	0.0501587
High mobility group protein HMGI-C	HMGA2	1.60068	0.175513
High mobility group protein B1	HMGB1	1.0294	0.863738
High mobility group protein B2	HMGB2	1.10347	0.60272
High mobility group protein B3	HMGB3	0.808173	0.41069
Hydroxymethylglutaryl-CoA lyase, mitochondrial	HMGCL	0.857563	0.419705
Heme oxygenase 1	HMOX1	0.957922	0.877343
Heme oxygenase 2	HMOX2	1.30294	0.0110776
Hematological and neurological expressed 1 protein	HN1	1.44973	0.124002
Hematological and neurological expressed 1-like protein	HN1L	1.12192	0.270843
Heterogeneous nuclear ribonucleoprotein A0	HNRNPA0	1.1023	0.37742
Heterogeneous nuclear ribonucleoprotein A1	HNRNPA1	0.991454	0.921334
Heterogeneous nuclear ribonucleoproteins A2/B1	HNRNPA2B1	1.17189	0.0503716
Heterogeneous nuclear ribonucleoprotein A3	HNRNPA3	1.13835	0.140005
Heterogeneous nuclear ribonucleoprotein A/B	HNRNPAB	1.10605	0.233057
Heterogeneous Nuclear Ribonucleoprotein C	HNRNPC	1.13999	0.164964
Heterogeneous nuclear ribonucleoprotein D0	HNRNPD	1.15399	0.122226
Heterogeneous nuclear ribonucleoprotein D-like	HNRNPDL	1.12217	0.196768
Heterogeneous nuclear ribonucleoprotein F	HNRNPF	1.19279	0.0960207
Heterogeneous nuclear ribonucleoprotein H	HNRNPH1	1.24474	0.0213676
Heterogeneous nuclear ribonucleoprotein H2	HNRNPH2	1.03768	0.695436
Heterogeneous nuclear ribonucleoprotein H3	HNRNPH3	1.22305	0.0777614
Heterogeneous nuclear ribonucleoprotein K	HNRNPK	1.17724	0.151119
Heterogeneous nuclear ribonucleoprotein L	HNRNPL	1.03385	0.668324
Heterogeneous nuclear ribonucleoprotein L-like	HNRNPLL	0.905123	0.508355
Heterogeneous nuclear ribonucleoprotein M	HNRNPM	1.18001	0.11387
Heterogeneous nuclear ribonucleoprotein R	HNRNPR	1.02733	0.762793
Heterogeneous nuclear ribonucleoprotein U	HNRNPU	1.1128	0.159393
Heterogeneous nuclear ribonucleoprotein U-like protein 1	HNRNPUL1	1.00586	0.951073
Heterogeneous nuclear ribonucleoprotein U-like protein 2	HNRNPUL2	1.10011	0.340401
Protein Hook homolog 3	HOOK3	1.03003	0.669758
Heterochromatin protein 1-binding protein 3	HP1BP3	0.996752	0.988874
Hippocalcin-like protein 1	HPCAL1	0.852321	0.235936
Hypoxanthine-guanine phosphoribosyltransferase	HPRT1	0.948202	0.570052
HCLS1-binding protein 3	HS1BP3	0.904452	0.632652
3-hydroxyacyl-CoA dehydrogenase type-2	HSD17B10	0.898351	0.433432
Estradiol 17-beta-dehydrogenase 11	HSD17B11	1.0701	0.579512
Estradiol 17-beta-dehydrogenase 12	HSD17B12	1.10839	0.322594
Peroxisomal multifunctional enzyme type 2	HSD17B4	0.915676	0.349318
Hydroxysteroid dehydrogenase-like protein 2	HSDL2	0.887535	0.383908
Heat shock protein HSP 90-alpha	HSP90AA1	1.12277	0.251732
Heat shock protein HSP 90-beta	HSP90AB1	0.94174	0.498772
Endoplasmin	HSP90B1	1.21673	0.0491594
Heat Shock 70kDa Protein 1B	HSPA1B	0.948917	0.474455
Heat shock 70 kDa protein 4	HSPA4	0.992411	0.933503
Heat shock 70 kDa protein 4L	HSPA4L	1.08265	0.521263
78 kDa glucose-regulated protein	HSPA5	1.24847	0.0488004
Heat shock cognate 71 kDa protein	HSPA8	0.995843	0.967234
Stress-70 protein, mitochondrial	HSPA9	1.0438	0.550573
Heat shock protein beta-1	HSPB1	1.07635	0.375181
Hsp70-binding protein 1	HSPBP1	0.910736	0.376865
60 kDa heat shock protein, mitochondrial	HSPD1	1.08311	0.396709
10 kDa heat shock protein, mitochondrial	HSPE1	0.993929	0.939903
Basement membrane-specific heparan sulfate proteoglycan core protein	HSPG2	0.941077	0.786955
Heat shock protein 105 kDa	HSPH1	1.08216	0.408894
E3 ubiquitin-protein ligase HUWE1	HUWE1	0.946405	0.508698
Putative hydroxypyruvate isomerase	HYI	0.9021	0.562365
Hypoxia up-regulated protein 1	HYOU1	1.16431	0.23199
Huntingtin-interacting protein K	HYPK	1.02746	0.822068
Isoleucine--tRNA ligase, cytoplasmic	IARS	1.05737	0.512774
Isoleucine--tRNA ligase, mitochondrial	IARS2	0.863367	0.120929
Intercellular adhesion molecule 1	ICAM1	0.918822	0.692843
Intercellular adhesion molecule 2	ICAM2	0.772907	0.15744
Peptidyl-tRNA hydrolase ICT1, mitochondrial	ICT1	0.901909	0.546785
Insulin-degrading enzyme	IDE	1.11942	0.170378
Isocitrate dehydrogenase [NADP] cytoplasmic	IDH1	0.824884	0.181721
Isocitrate dehydrogenase [NADP], mitochondrial	IDH2	1.09797	0.552452
Isocitrate dehydrogenase [NAD] subunit alpha, mitochondrial	IDH3A	1.0707	0.389053
Isocitrate dehydrogenase [NAD] subunit gamma, mitochondrial	IDH3G	1.13142	0.2812
Isopentenyl-diphosphate Delta-isomerase 1	IDI1	0.739196	0.01989
Immediate early response 3-interacting protein 1	IER3IP1	1.03612	0.774866
Gamma-interferon-inducible protein 16	IFI16	1.16703	0.376293
Interferon-induced transmembrane protein 3	IFITM3	1.13613	0.41485
Intraflagellar transport protein 27 homolog	IFT27	0.889589	0.205022
Insulin-like growth factor 2 mRNA-binding protein 2	IGF2BP2	1.2311	0.0899072
Insulin-like growth factor 2 mRNA-binding protein 3	IGF2BP3	1.4536	0.0131405
Cation-independent mannose-6-phosphate receptor	IGF2R	0.902998	0.256384
Insulin-like growth factor-binding protein 7	IGFBP7	1.19911	0.765632
Inhibitor of nuclear factor kappa-B kinase-interacting protein	IKBIP	1.05121	0.72364
Interleukin-6 receptor subunit beta	IL6ST	1.42979	0.0605245
Interleukin enhancer-binding factor 2	ILF2	1.01953	0.807574
Interleukin enhancer-binding factor 3	ILF3	1.06686	0.391861
Integrin-linked protein kinase	ILK	1.23711	0.2022
Acetolactate synthase-like protein	ILVBL	0.663676	0.0758942
MICOS complex subunit MIC60	IMMT	0.933404	0.465602
U3 small nucleolar ribonucleoprotein protein IMP3	IMP3	1.02024	0.877841
Inositol monophosphatase 1	IMPA1	1.0424	0.672648
Inosine-5-monophosphate dehydrogenase 1	IMPDH1	1.09522	0.588443
Inosine-5-monophosphate dehydrogenase 2	IMPDH2	1.06946	0.664503
Inverted formin-2	INF2	1.16227	0.3106
Phosphatidylinositol 3,4,5-trisphosphate 5-phosphatase 2	INPPL1	0.816984	0.178491
Importin-11	IPO11	0.895304	0.549706
Importin-4	IPO4	0.839741	0.378931
Importin-5	IPO5	1.04716	0.724375
Importin-7	IPO7	0.867793	0.30178
Importin-9	IPO9	0.95163	0.562797
Ras GTPase-activating-like protein IQGAP1	IQGAP1	1.03093	0.852715
Interferon-stimulated gene 20 kDa protein	ISG20	1.37547	0.493899
Isochorismatase domain-containing protein 1	ISOC1	0.970092	0.828028
Isochorismatase domain-containing protein 2, mitochondrial	ISOC2	0.894448	0.432163
Inositol-3-phosphate synthase 1	ISYNA1	1.09753	0.399582
Integrin alpha-2	ITGA2	1.03407	0.846948
Integrin alpha-5	ITGA5	0.992657	0.944118
Integrin alpha-6	ITGA6	1.0733	0.62731
Integrin alpha-V	ITGAV	1.06781	0.587131
Integrin beta-1	ITGB1	1.2049	0.207206
Integrin beta-3	ITGB3	1.1317	0.481432
Inosine triphosphate pyrophosphatase	ITPA	0.925859	0.708536
Inositol 1,4,5-trisphosphate receptor type 3	ITPR3	0.894355	0.312891
Junction plakoglobin	JUP	1.29489	0.369575
Lysine--tRNA ligase	KARS	0.998781	0.989831
BTB/POZ domain-containing protein KCTD12	KCTD12	1.40208	0.0316995
BTB/POZ domain-containing protein KCTD21	KCTD21	0.987624	0.90862
ER lumen protein-retaining receptor 2	KDELR2	0.615854	0.0741654
KH domain-containing, RNA-binding, signal transduction-associated protein 1	KHDRBS1	1.35718	0.134603
Far upstream element-binding protein 2	KHSRP	1.16576	0.0708047
WASH complex subunit strumpellin	KIAA0196	0.754824	0.0224075
WASH complex subunit 7	KIAA1033	0.798872	0.0149897
KIF1-binding protein	KIAA1279	1.38956	0.100108
Kinesin-1 heavy chain	KIF5B	1.05247	0.6404
Kinesin light chain 1	KLC1	1.05457	0.467218
Importin subunit alpha-5	KPNA1	0.931776	0.617665
Importin subunit alpha-1	KPNA2	0.782629	0.490744
Importin subunit alpha-4	KPNA3	0.899331	0.226415
Importin subunit alpha-3	KPNA4	1.00491	0.95977
Importin subunit alpha-7	KPNA6	1.01316	0.877018
Importin subunit beta-1	KPNB1	0.912104	0.271985
GTPase KRas	KRAS	1.05016	0.796373
Keratin, type II cytoskeletal 1	KRT1	1.05902	0.700399
Keratin, type I cytoskeletal 18	KRT18	1.57023	0.0629867
Keratinocyte-associated protein 2	KRTCAP2	0.793892	0.0226574
Kinectin	KTN1	1.01786	0.833944
Serine beta-lactamase-like protein LACTB, mitochondrial	LACTB	0.654736	0.155091
Beta-lactamase-like protein 2	LACTB2	0.867927	0.400789
Laminin subunit alpha-4	LAMA4	1.35712	0.280182
Laminin subunit beta-1	LAMB1	0.929456	0.447857
Laminin subunit gamma-1	LAMC1	0.801915	0.0230116
Lysosome-associated membrane glycoprotein 1	LAMP1	0.882203	0.468143
Lysosome-associated membrane glycoprotein 2	LAMP2	1.0194	0.917529
Ragulator complex protein LAMTOR1	LAMTOR1	0.963362	0.785656
Ragulator complex protein LAMTOR2	LAMTOR2	0.938746	0.56851
Ragulator complex protein LAMTOR3	LAMTOR3	0.813089	0.368496
Ragulator complex protein LAMTOR4	LAMTOR4	0.745355	0.0696948
Ragulator complex protein LAMTOR5	LAMTOR5	0.777782	0.0818459
Cytosol aminopeptidase	LAP3	0.923769	0.308383
Lysosomal-associated transmembrane protein 4A	LAPTM4A	1.06207	0.699602
La-related protein 1	LARP1	0.832439	0.226916
Leucine--tRNA ligase, cytoplasmic	LARS	1.07809	0.525876
LIM and SH3 domain protein 1	LASP1	1.06334	0.523506
Lamin-B receptor	LBR	0.855964	0.340435
L-lactate dehydrogenase A chain	LDHA	0.999885	0.999341
L-lactate dehydrogenase B chain	LDHB	1.01887	0.903501
LEM domain-containing protein 2	LEMD2	1.04323	0.647809
Prolyl 3-hydroxylase 1	LEPRE1	1.05418	0.621802
Prolyl 3-hydroxylase 3	LEPREL2	1.18686	0.346732
LETM1 and EF-hand domain-containing protein 1, mitochondrial	LETM1	0.973816	0.809205
Galectin-1	LGALS1	0.799299	0.0549973
Galectin-3	LGALS3	0.783931	0.147812
Legumain	LGMN	1.17475	0.359488
LIM domain and actin-binding protein 1	LIMA1	1.32949	0.187327
LIM and senescent cell antigen-like-containing domain protein 1	LIMS1	1.06379	0.474219
Protein ERGIC-53	LMAN1	1.05826	0.53086
Vesicular integral-membrane protein VIP36	LMAN2	1.16852	0.119093
Lipase maturation factor 2	LMF2	1.01988	0.888568
Prelamin-A/C	LMNA	0.99524	0.966644
Lamin-B1	LMNB1	0.953371	0.573307
Lamin-B2	LMNB2	0.988191	0.881655
LIM domain only protein 7	LMO7	0.550889	0.344578
Leucyl-cystinyl aminopeptidase	LNPEP	1.1068	0.417955
Lon protease homolog, mitochondrial	LONP1	0.897126	0.243602
Lysophosphatidylcholine acyltransferase 1	LPCAT1	0.94062	0.56758
Lipoma-preferred partner	LPP	0.946459	0.577088
Leupaxin	LPXN	1.14444	0.44997
Lipopolysaccharide-responsive and beige-like anchor protein	LRBA	0.990204	0.962145
Alpha-2-macroglobulin receptor-associated protein	LRPAP1	0.533336	0.038927
Leucine-rich PPR motif-containing protein, mitochondrial	LRPPRC	1.01104	0.908826
Leucine-rich repeat-containing protein 40	LRRC40	1.0254	0.791414
Leucine-rich repeat-containing protein 47	LRRC47	0.879212	0.312857
Leucine-rich repeat-containing protein 57	LRRC57	0.859633	0.377994
Leucine-rich repeat-containing protein 59	LRRC59	1.04454	0.663676
Volume-regulated anion channel subunit LRRC8A	LRRC8A	0.93976	0.57178
Volume-regulated anion channel subunit LRRC8C	LRRC8C	1.07567	0.42235
Leucine-rich repeat flightless-interacting protein 1	LRRFIP1	1.18164	0.131315
U6 snRNA-associated Sm-like protein LSm1	LSM1	1.10126	0.347783
Protein LSM12 homolog	LSM12	0.926466	0.364572
U6 snRNA-associated Sm-like protein LSm2	LSM2	0.944224	0.477879
U6 snRNA-associated Sm-like protein LSm4	LSM4	0.878658	0.207095
U6 snRNA-associated Sm-like protein LSm5	LSM5	1.09348	0.406836
U6 snRNA-associated Sm-like protein LSm6	LSM6	0.989065	0.906351
U6 snRNA-associated Sm-like protein LSm8	LSM8	1.37054	0.269383
Lanosterol synthase	LSS	0.61277	0.0685072
Leukotriene A-4 hydrolase	LTA4H	0.835618	0.0844
E3 ubiquitin-protein ligase listerin	LTN1	0.642525	0.171031
Putative RNA-binding protein Luc7-like 1	LUC7L	1.11615	0.430972
Luc7-like protein 3	LUC7L3	0.981956	0.879086
Leucine zipper protein 1	LUZP1	1.63568	0.0754563
Latexin	LXN	1.06043	0.759157
Cell growth-regulating nucleolar protein	LYAR	1.27926	0.00925283
Acyl-protein thioesterase 1	LYPLA1	0.957968	0.56328
Acyl-protein thioesterase 2	LYPLA2	0.920361	0.321201
Lysophospholipase-like protein 1	LYPLAL1	0.844234	0.324022
Cation-dependent mannose-6-phosphate receptor	M6PR	0.998274	0.985399
Mitotic spindle assembly checkpoint protein MAD2A	MAD2L1	0.916133	0.708385
Transcription factor MafF	MAFF	1.06087	0.517127
Melanoma-associated antigen D2	MAGED2	1.28989	0.193357
Lysosomal alpha-mannosidase	MAN2B1	0.7445	0.371745
Mesencephalic astrocyte-derived neurotrophic factor	MANF	1.07867	0.39634
Microtubule-associated protein 1B	MAP1B	0.981127	0.879371
Microtubule-associated protein 1S	MAP1S	0.995673	0.96867
Dual specificity mitogen-activated protein kinase kinase 1	MAP2K1	0.969189	0.709846
Dual specificity mitogen-activated protein kinase kinase 2	MAP2K2	0.87472	0.0946642
Dual specificity mitogen-activated protein kinase kinase 3	MAP2K3	1.10812	0.410602
Mitogen-activated protein kinase kinase kinase 6	MAP3K6	1.07905	0.68495
Microtubule-associated protein 4	MAP4	1.01075	0.941174
Mitogen-activated protein kinase 1	MAPK1	0.771052	0.0108988
Mitogen-activated protein kinase 14	MAPK14	1.08013	0.455751
Mitogen-activated protein kinase 3	MAPK3	0.884838	0.158152
Microtubule-associated protein RP/EB family member 1	MAPRE1	1.07051	0.462588
Microtubule-associated protein RP/EB family member 2	MAPRE2	1.22569	0.292138
E3 ubiquitin-protein ligase MARCH5	MARCH5	0.896714	0.40905
Myristoylated alanine-rich C-kinase substrate	MARCKS	0.922634	0.470963
MARCKS-related protein	MARCKSL1	0.780238	0.123532
Methionine--tRNA ligase, cytoplasmic	MARS	0.98697	0.860638
S-adenosylmethionine synthase isoform type-2	MAT2A	1.28245	0.0902409
Methionine adenosyltransferase 2 subunit beta	MAT2B	1.05678	0.665164
Matrin-3	MATR3	1.10183	0.408578
Mitochondrial antiviral-signaling protein	MAVS	0.93515	0.62079
Lysophospholipid acyltransferase 7	MBOAT7	1.09036	0.73064
Cell surface glycoprotein MUC18	MCAM	0.999574	0.997361
DNA replication licensing factor MCM2	MCM2	0.939487	0.821213
DNA replication licensing factor MCM3	MCM3	1.00993	0.970245
DNA replication licensing factor MCM4	MCM4	1.10946	0.688407
DNA replication licensing factor MCM6	MCM6	1.07969	0.804437
DNA replication licensing factor MCM7	MCM7	1.40439	0.105775
Mini-chromosome maintenance complex-binding protein	MCMBP	1.2316	0.265242
Malignant T-cell-amplified sequence 1	MCTS1	0.916865	0.358716
Malate dehydrogenase, cytoplasmic	MDH1	1.17759	0.11755
Malate dehydrogenase, mitochondrial	MDH2	1.15985	0.193945
NAD-dependent malic enzyme, mitochondrial	ME2	0.91251	0.380114
Mediator of RNA polymerase II transcription subunit 20	MED20	1.0508	0.613679
Protein MEMO1	MEMO1	0.978393	0.793616
LDLR chaperone MESD	MESDC2	1.19578	0.0477712
tRNA (guanine-N(7)-)-methyltransferase	METTL1	0.980918	0.918582
Microfibrillar-associated protein 1	MFAP1	0.9371	0.456665
Protein MGARP	MGARP	0.635776	0.0410443
Bifunctional protein NCOAT	MGEA5	0.888312	0.284006
Monoglyceride lipase	MGLL	1.16117	0.337143
Microsomal glutathione S-transferase 1	MGST1	0.577994	0.0159502
Microsomal glutathione S-transferase 2	MGST2	1.03091	0.882459
Microsomal glutathione S-transferase 3	MGST3	0.805102	0.30043
Melanoma inhibitory activity protein 3	MIA3	1.09748	0.286671
Migration and invasion enhancer 1	MIEN1	0.760384	0.051325
Macrophage migration inhibitory factor	MIF	0.895292	0.241826
Malectin	MLEC	1.04413	0.683039
Mixed lineage kinase domain-like protein	MLKL	2.66115	0.072145
Cob(I)yrinic acid a,c-diamide adenosyltransferase, mitochondrial	MMAB	0.737371	0.330523
Multimerin-1	MMRN1	0.268448	0.128303
Multimerin-2	MMRN2	0.840394	0.123247
MMS19 nucleotide excision repair protein homolog	MMS19	1.0341	0.685556
MOB-like protein phocein	MOB4	0.941375	0.465621
Mannosyl-oligosaccharide glucosidase	MOGS	0.835599	0.0338804
Mitochondrial pyruvate carrier 2	MPC2	0.747043	0.0536669
Mannose-P-dolichol utilization defect 1 protein	MPDU1	0.725793	0.24781
U3 small nucleolar ribonucleoprotein protein MPP10	MPHOSPH10	1.58857	0.00851724
Myosin phosphatase Rho-interacting protein	MPRIP	0.947667	0.782303
3-mercaptopyruvate sulfurtransferase	MPST	1.17506	0.0899752
39S ribosomal protein L1, mitochondrial	MRPL1	0.997461	0.977445
39S ribosomal protein L11, mitochondrial	MRPL11	1.11653	0.493146
39S ribosomal protein L12, mitochondrial	MRPL12	1.29023	0.0585512
39S ribosomal protein L13, mitochondrial	MRPL13	1.11748	0.321262
39S ribosomal protein L14, mitochondrial	MRPL14	1.00146	0.987946
39S ribosomal protein L15, mitochondrial	MRPL15	1.07405	0.344206
39S ribosomal protein L17, mitochondrial	MRPL17	1.14098	0.229487
39S ribosomal protein L19, mitochondrial	MRPL19	1.08583	0.540448
39S ribosomal protein L2, mitochondrial	MRPL2	1.12871	0.265883
39S ribosomal protein L21, mitochondrial	MRPL21	1.06902	0.570325
39S ribosomal protein L22, mitochondrial	MRPL22	0.974636	0.75756
39S ribosomal protein L23, mitochondrial	MRPL23	1.24083	0.0489845
39S ribosomal protein L28, mitochondrial	MRPL28	0.984018	0.924281
39S ribosomal protein L32, mitochondrial	MRPL32	0.993298	0.945822
39S ribosomal protein L37, mitochondrial	MRPL37	1.09685	0.464118
39S ribosomal protein L38, mitochondrial	MRPL38	1.06313	0.575863
39S ribosomal protein L39, mitochondrial	MRPL39	0.996975	0.978644
39S ribosomal protein L4, mitochondrial	MRPL4	1.19644	0.208373
39S ribosomal protein L44, mitochondrial	MRPL44	1.01245	0.885844
39S ribosomal protein L46, mitochondrial	MRPL46	0.976212	0.850522
39S ribosomal protein L48, mitochondrial	MRPL48	0.949131	0.686069
39S ribosomal protein L50, mitochondrial	MRPL50	1.14899	0.318666
39S ribosomal protein L53, mitochondrial	MRPL53	1.01297	0.894179
39S ribosomal protein L54, mitochondrial	MRPL54	1.01068	0.940481
39S ribosomal protein L55, mitochondrial	MRPL55	0.946054	0.595437
39S ribosomal protein L9, mitochondrial	MRPL9	1.00133	0.989395
28S ribosomal protein S11, mitochondrial	MRPS11	1.45346	0.161627
28S ribosomal protein S14, mitochondrial	MRPS14	1.05069	0.696398
28S ribosomal protein S16, mitochondrial	MRPS16	1.13656	0.341663
28S ribosomal protein S17, mitochondrial	MRPS17	1.01132	0.950449
28S ribosomal protein S18a, mitochondrial	MRPS18A	0.939789	0.739331
28S ribosomal protein S18b, mitochondrial	MRPS18B	1.58834	0.222811
28S ribosomal protein S2, mitochondrial	MRPS2	1.18611	0.245415
28S ribosomal protein S22, mitochondrial	MRPS22	0.949746	0.725368
28S ribosomal protein S23, mitochondrial	MRPS23	0.995815	0.974834
28S ribosomal protein S25, mitochondrial	MRPS25	1.07258	0.463856
28S ribosomal protein S27, mitochondrial	MRPS27	1.11004	0.337353
28S ribosomal protein S28, mitochondrial	MRPS28	1.23137	0.0384895
28S ribosomal protein S31, mitochondrial	MRPS31	1.73643	0.00173169
28S ribosomal protein S33, mitochondrial	MRPS33	0.918015	0.522805
28S ribosomal protein S34, mitochondrial	MRPS34	1.03299	0.773243
28S ribosomal protein S35, mitochondrial	MRPS35	1.06323	0.512651
28S ribosomal protein S36, mitochondrial	MRPS36	0.856818	0.300295
28S ribosomal protein S5, mitochondrial	MRPS5	1.24015	0.409465
28S ribosomal protein S6, mitochondrial	MRPS6	0.994188	0.96285
28S ribosomal protein S7, mitochondrial	MRPS7	1.57654	0.0259377
28S ribosomal protein S9, mitochondrial	MRPS9	0.95064	0.608959
Ribosome-recycling factor, mitochondrial	MRRF	1.14338	0.245048
mRNA turnover protein 4 homolog	MRTO4	1.04378	0.839779
DNA mismatch repair protein Msh2	MSH2	1.03472	0.854967
Moesin	MSN	1.12348	0.414601
Cytochrome c oxidase subunit 2	MT-CO2	1.02451	0.825503
NADH-ubiquinone oxidoreductase chain 5	MT-ND5	1.35267	0.255072
Metastasis-associated protein MTA2	MTA2	0.968643	0.900541
S-methyl-5-thioadenosine phosphorylase	MTAP	0.986654	0.864686
Mitochondrial carrier homolog 1	MTCH1	0.545918	0.0145044
Mitochondrial carrier homolog 2	MTCH2	0.854665	0.0792928
Protein LYRIC	MTDH	0.980211	0.841702
Mitochondrial fission process protein 1	MTFP1	0.959709	0.77546
C-1-tetrahydrofolate synthase, cytoplasmic	MTHFD1	0.985621	0.882551
Monofunctional C1-tetrahydrofolate synthase, mitochondrial	MTHFD1L	1.78838	0.0404274
Myotrophin	MTPN	0.905895	0.224946
Metaxin-1	MTX1	1.09518	0.341894
Metaxin-2	MTX2	0.902238	0.552744
Major vault protein	MVP	0.92478	0.735275
Matrix-remodeling-associated protein 7	MXRA7	0.820798	0.268574
Myeloid-associated differentiation marker	MYADM	1.12174	0.341291
Myb-binding protein 1A	MYBBP1A	0.983292	0.90028
Myc target protein 1	MYCT1	1.04497	0.606752
Myeloid differentiation primary response protein MyD88	MYD88	1.12075	0.420923
Myosin-10	MYH10	0.885474	0.324805
Myosin-9	MYH9	1.02587	0.806367
Myosin light chain 3	MYL3	0.774799	0.173512
Myosin light chain 6B	MYL6B	0.860292	0.207334
Myosin regulatory light polypeptide 9	MYL9	0.923935	0.483311
Unconventional myosin-Ic	MYO1C	1.03544	0.683856
Unconventional myosin-Id	MYO1D	1.01721	0.910864
Unconventional myosin-Ie	MYO1E	0.915511	0.81104
Unconventional myosin-Va	MYO5A	0.553061	0.155895
Myoferlin	MYOF	0.842914	0.427467
Uncharacterized protein FLJ45252	NA	0.999795	0.9985
N-alpha-acetyltransferase 10	NAA10	1.06593	0.512592
N-alpha-acetyltransferase 15, NatA auxiliary subunit	NAA15	0.812422	0.103573
N-alpha-acetyltransferase 40	NAA40	0.899912	0.383054
N-alpha-acetyltransferase 50	NAA50	1.04801	0.68882
Nascent polypeptide-associated complex subunit alpha, muscle-specific form	NACA	1.36952	0.0376193
NEDD8-activating enzyme E1 regulatory subunit	NAE1	1.10518	0.357918
N-acetyl-D-glucosamine kinase	NAGK	0.912464	0.488598
Nicotinamide phosphoribosyltransferase	NAMPT	0.857618	0.420347
Sialic acid synthase	NANS	0.907068	0.429833
Nucleosome assembly protein 1-like 1	NAP1L1	0.937377	0.552546
Nucleosome assembly protein 1-like 4	NAP1L4	0.976334	0.75001
Alpha-soluble NSF attachment protein	NAPA	0.878207	0.17883
Gamma-soluble NSF attachment protein	NAPG	1.11853	0.21755
Nicotinate phosphoribosyltransferase	NAPRT	2.5957	0.251527
Asparagine--tRNA ligase, cytoplasmic	NARS	0.938709	0.398733
Nuclear autoantigenic sperm protein	NASP	1.12718	0.328822
N-acetyltransferase 10	NAT10	0.958452	0.718485
Nuclear cap-binding protein subunit 1	NCBP1	1.07381	0.379509
Nuclear cap-binding protein subunit 2	NCBP2	0.785722	0.179136
Neutral cholesterol ester hydrolase 1	NCEH1	0.814895	0.0512248
Nck-associated protein 1	NCKAP1	0.716376	0.00688599
Nucleolin	NCL	1.14891	0.337634
Nicalin	NCLN	1.00888	0.904559
Neuronal calcium sensor 1	NCS1	1.20198	0.0585701
Nicastrin	NCSTN	1.00383	0.976998
Protein NDRG1	NDRG1	0.825888	0.189196
Protein NDRG3	NDRG3	0.923515	0.450963
NADH dehydrogenase [ubiquinone] 1 alpha subcomplex subunit 10, mitochondrial	NDUFA10	1.07351	0.663596
NADH dehydrogenase [ubiquinone] 1 alpha subcomplex subunit 11	NDUFA11	0.930411	0.552246
NADH dehydrogenase [ubiquinone] 1 alpha subcomplex subunit 12	NDUFA12	0.78158	0.135628
NADH dehydrogenase [ubiquinone] 1 alpha subcomplex subunit 13	NDUFA13	1.12253	0.587388
NADH dehydrogenase [ubiquinone] 1 alpha subcomplex subunit 2	NDUFA2	0.954355	0.611445
Cytochrome c oxidase subunit NDUFA4	NDUFA4	0.86147	0.313416
NADH dehydrogenase [ubiquinone] 1 alpha subcomplex subunit 5	NDUFA5	1.11846	0.3324
NADH dehydrogenase [ubiquinone] 1 alpha subcomplex subunit 6	NDUFA6	1.10471	0.296662
NADH dehydrogenase [ubiquinone] 1 alpha subcomplex subunit 8	NDUFA8	1.21351	0.167804
NADH dehydrogenase [ubiquinone] 1 alpha subcomplex subunit 9, mitochondrial	NDUFA9	1.24849	0.217272
Mimitin, mitochondrial	NDUFAF2	0.865992	0.566757
NADH dehydrogenase [ubiquinone] 1 alpha subcomplex assembly factor 3	NDUFAF3	0.992788	0.931713
NADH dehydrogenase [ubiquinone] 1 alpha subcomplex assembly factor 4	NDUFAF4	1.14913	0.0964945
NADH dehydrogenase [ubiquinone] 1 beta subcomplex subunit 1	NDUFB1	1.12266	0.419813
NADH dehydrogenase [ubiquinone] 1 beta subcomplex subunit 10	NDUFB10	1.06538	0.502067
NADH dehydrogenase [ubiquinone] 1 beta subcomplex subunit 11, mitochondrial	NDUFB11	1.51793	0.141008
NADH dehydrogenase [ubiquinone] 1 beta subcomplex subunit 3	NDUFB3	1.02485	0.759114
NADH dehydrogenase [ubiquinone] 1 beta subcomplex subunit 4	NDUFB4	0.821228	0.194869
NADH dehydrogenase [ubiquinone] 1 beta subcomplex subunit 7	NDUFB7	1.50177	0.000887672
NADH dehydrogenase [ubiquinone] 1 beta subcomplex subunit 8, mitochondrial	NDUFB8	1.11824	0.417756
NADH dehydrogenase [ubiquinone] 1 beta subcomplex subunit 9	NDUFB9	0.78348	0.139146
NADH-ubiquinone oxidoreductase 75 kDa subunit, mitochondrial	NDUFS1	1.06037	0.633626
NADH dehydrogenase [ubiquinone] iron-sulfur protein 2, mitochondrial	NDUFS2	1.1389	0.195203
NADH dehydrogenase [ubiquinone] iron-sulfur protein 3, mitochondrial	NDUFS3	1.21796	0.147523
NADH dehydrogenase [ubiquinone] iron-sulfur protein 6, mitochondrial	NDUFS6	1.05551	0.799088
NADH dehydrogenase [ubiquinone] iron-sulfur protein 7, mitochondrial	NDUFS7	1.19259	0.128179
NADH dehydrogenase [ubiquinone] iron-sulfur protein 8, mitochondrial	NDUFS8	1.11044	0.509285
NADH dehydrogenase [ubiquinone] flavoprotein 1, mitochondrial	NDUFV1	1.09024	0.396636
NADH dehydrogenase [ubiquinone] flavoprotein 2, mitochondrial	NDUFV2	1.19167	0.380145
Adaptin ear-binding coat-associated protein 2	NECAP2	0.896238	0.334101
NEDD8	NEDD8	1.22313	0.352715
Serine/threonine-protein kinase Nek7	NEK7	0.937948	0.814705
Nuclear export mediator factor NEMF	NEMF	1.22714	0.417238
Nestin	NES	1.29921	0.05655
Nexilin	NEXN	1.85586	0.000868444
Neuroguidin	NGDN	0.81766	0.20968
NHL repeat-containing protein 2	NHLRC2	1.13868	0.409403
H/ACA ribonucleoprotein complex subunit 2	NHP2	1.02094	0.835726
NHP2-like protein 1	NHP2L1	0.881714	0.273096
MKI67 FHA domain-interacting nucleolar phosphoprotein	NIFK	1.27695	0.234776
60S ribosome subunit biogenesis protein NIP7 homolog	NIP7	0.888959	0.62598
Protein NipSnap homolog 3A	NIPSNAP3A	0.984696	0.89273
Nitrilase homolog 1	NIT1	1.02395	0.828087
Omega-amidase NIT2	NIT2	0.907116	0.24166
NF-kappa-B inhibitor-interacting Ras-like protein 2	NKIRAS2	0.902306	0.526369
Neurolysin, mitochondrial	NLN	0.943851	0.703039
Nucleoside diphosphate kinase A	NME1	1.37509	0.0260713
Nucleoside diphosphate kinase B	NME2	1.01278	0.873935
Nucleoside diphosphate kinase 3	NME3	1.24513	0.121783
Glycylpeptide N-tetradecanoyltransferase 1	NMT1	1.23258	0.258286
Nicotinamide N-methyltransferase	NNMT	1.00966	0.944181
NAD(P) transhydrogenase, mitochondrial	NNT	1.06915	0.589064
Nucleolar protein 10	NOL10	1.16311	0.179515
Nucleolar protein 6	NOL6	1.32277	0.463249
Non-POU domain-containing octamer-binding protein	NONO	1.02676	0.761443
H/ACA ribonucleoprotein complex subunit 3	NOP10	0.88888	0.411344
Nucleolar protein 16	NOP16	0.935872	0.659791
Probable 28S rRNA (cytosine(4447)-C(5))-methyltransferase	NOP2	1.43511	0.288042
Nucleolar protein 56	NOP56	1.10382	0.482563
Nucleolar protein 58	NOP58	1.06962	0.398901
Nitric oxide synthase, endothelial	NOS3	0.234613	0.0301752
Nitric oxide synthase-interacting protein	NOSIP	1.37137	0.0197764
RNA-binding protein Nova-2	NOVA2	1.05219	0.794094
Niemann-Pick C1 protein	NPC1	0.796934	0.0762747
Epididymal secretory protein E1	NPC2	0.921762	0.632541
Puromycin-sensitive aminopeptidase	NPEPPS	0.845027	0.156045
Nuclear protein localization protein 4 homolog	NPLOC4	0.912185	0.425097
Nucleophosmin	NPM1	1.14323	0.302045
Nucleoplasmin-3	NPM3	0.226971	0.0436309
Neuroplastin	NPTN	0.854437	0.214068
NAD(P)H dehydrogenase [quinone] 1	NQO1	1.03703	0.888728
Nuclear receptor 2C2-associated protein	NR2C2AP	1.14769	0.339397
GTPase NRas	NRAS	0.922458	0.445129
Nuclear receptor-binding protein	NRBP1	0.7243	0.0167974
Nardilysin	NRD1	1.02805	0.791955
Neurogranin	NRGN	0.590495	0.00942569
Neuropilin-1	NRP1	0.924771	0.570345
Ribosome biogenesis protein NSA2 homolog	NSA2	0.910074	0.599211
Sterol-4-alpha-carboxylate 3-dehydrogenase, decarboxylating	NSDHL	0.968614	0.78115
NSFL1 cofactor p47	NSFL1C	1.21151	0.0870413
tRNA (cytosine(34)-C(5))-methyltransferase	NSUN2	1.20234	0.192928
5-nucleotidase domain-containing protein 1	NT5DC1	1.76587	0.00278256
5-nucleotidase	NT5E	1.0389	0.821901
N-terminal Xaa-Pro-Lys N-methyltransferase 1	NTMT1	1.19066	0.702402
Cancer-related nucleoside-triphosphatase	NTPCR	0.898288	0.531223
Cytosolic Fe-S cluster assembly factor NUBP1	NUBP1	1.08987	0.615285
Cytosolic Fe-S cluster assembly factor NUBP2	NUBP2	1.02607	0.851188
Nucleobindin-1	NUCB1	0.917279	0.437191
Nucleobindin-2	NUCB2	1.11483	0.367709
Nuclear ubiquitous casein and cyclin-dependent kinase substrate 1	NUCKS1	1.16143	0.255929
Nuclear migration protein nudC	NUDC	0.952127	0.776957
NudC domain-containing protein 1	NUDCD1	1.04363	0.676992
NudC domain-containing protein 2	NUDCD2	0.987084	0.901051
7,8-dihydro-8-oxoguanine triphosphatase	NUDT1	1.05195	0.773347
Diphosphoinositol polyphosphate phosphohydrolase 3-beta	NUDT11	1.20369	0.38434
Bis(5-nucleosyl)-tetraphosphatase [asymmetrical]	NUDT2	0.755138	0.166813
Cleavage and polyadenylation specificity factor subunit 5	NUDT21	0.980159	0.84315
Diphosphoinositol polyphosphate phosphohydrolase 1	NUDT3	1.1496	0.302852
ADP-sugar pyrophosphatase	NUDT5	0.980734	0.843215
Nuclear mitotic apparatus protein 1	NUMA1	1.12588	0.359124
Protein numb homolog	NUMB	0.882302	0.426458
Nuclear pore complex protein Nup107	NUP107	1.06144	0.469743
Nuclear pore complex protein Nup133	NUP133	0.997194	0.984048
Nuclear pore complex protein Nup155	NUP155	1.24559	0.0443333
Nuclear pore complex protein Nup160	NUP160	1.30422	0.0199615
Nucleoporin NUP188 homolog	NUP188	0.469826	0.0147563
Nuclear pore complex protein Nup205	NUP205	0.928387	0.479631
Nuclear pore complex protein Nup214	NUP214	1.98985	0.149063
Nucleoporin NUP53	NUP35	1.182	0.454082
Nucleoporin Nup37	NUP37	1.11179	0.686979
Nuclear pore complex protein Nup50	NUP50	1.24938	0.196127
Nuclear pore glycoprotein p62	NUP62	1.28313	0.157966
Nuclear pore complex protein Nup88	NUP88	1.25763	0.0371474
Nuclear pore complex protein Nup93	NUP93	0.928292	0.468276
Nuclear pore complex protein Nup98-Nup96	NUP98	0.718028	0.357725
Nuclear transport factor 2	NUTF2	0.836582	0.0416791
Nuclear RNA export factor 1	NXF1	1.12603	0.362022
Nucleoredoxin	NXN	0.284087	0.00860798
Ornithine aminotransferase, mitochondrial	OAT	0.950626	0.740047
OCIA domain-containing protein 2	OCIAD2	1.27025	0.0567928
2-oxoglutarate dehydrogenase, mitochondrial	OGDH	0.872732	0.361803
UDP-N-acetylglucosamine--peptide N-acetylglucosaminyltransferase 110 kDa subunit	OGT	1.12995	0.242309
Obg-like ATPase 1	OLA1	0.849514	0.154855
Dynamin-like 120 kDa protein, mitochondrial	OPA1	0.717066	0.0529716
Optineurin	OPTN	1.04484	0.901253
Oxysterol-binding protein-related protein 3	OSBPL3	1.61867	0.320764
Probable tRNA N6-adenosine threonylcarbamoyltransferase	OSGEP	0.982432	0.891826
Oligosaccharyltransferase complex subunit OSTC	OSTC	1.03055	0.726377
Osteoclast-stimulating factor 1	OSTF1	0.953976	0.6256
Ubiquitin thioesterase OTUB1	OTUB1	0.950871	0.503116
OTU domain-containing protein 6B	OTUD6B	1.08631	0.47531
Succinyl-CoA:3-ketoacid coenzyme A transferase 1, mitochondrial	OXCT1	0.975494	0.799235
Serine/threonine-protein kinase OSR1	OXSR1	0.818453	0.0634337
Prolyl 4-hydroxylase subunit alpha-1	P4HA1	0.772911	0.324934
Prolyl 4-hydroxylase subunit alpha-2	P4HA2	0.966846	0.865921
Protein disulfide-isomerase	P4HB	0.959549	0.667292
Proliferation-associated protein 2G4	PA2G4	1.04556	0.677566
Polyadenylate-binding protein 1	PABPC1	1.08075	0.583409
Polyadenylate-binding protein 4	PABPC4	1.03273	0.868113
Polyadenylate-binding protein 2	PABPN1	0.692248	0.0447721
Protein kinase C and casein kinase substrate in neurons protein 2	PACSIN2	1.11838	0.230579
RNA polymerase II-associated factor 1 homolog	PAF1	1.32388	0.0375442
Platelet-activating factor acetylhydrolase IB subunit alpha	PAFAH1B1	1.28365	0.0756248
Platelet-activating factor acetylhydrolase IB subunit beta	PAFAH1B2	0.830844	0.123758
Platelet-activating factor acetylhydrolase IB subunit gamma	PAFAH1B3	0.925653	0.497246
Multifunctional protein ADE2	PAICS	1.06336	0.47931
Serine/threonine-protein kinase PAK 2	PAK2	0.939714	0.392278
Serine/threonine-protein kinase PAK 4	PAK4	1.18394	0.204233
Pantothenate kinase 4	PANK4	1.08194	0.699992
Poly(A) polymerase alpha	PAPOLA	1.1179	0.323036
Bifunctional 3-phosphoadenosine 5-phosphosulfate synthase 1	PAPSS1	0.977122	0.869478
Bifunctional 3-phosphoadenosine 5-phosphosulfate synthase 2	PAPSS2	1.06576	0.715056
Protein DJ-1	PARK7	1.09477	0.312231
Poly [ADP-ribose] polymerase 1	PARP1	1.18709	0.11096
Poly [ADP-ribose] polymerase 4	PARP4	0.852667	0.263813
Alpha-parvin	PARVA	1.03289	0.786855
PRKC apoptosis WT1 regulator protein	PAWR	0.980338	0.905146
Protein PBDC1	PBDC1	1.03151	0.814632
Pre-B-cell leukemia transcription factor-interacting protein 1	PBXIP1	0.718707	0.107476
Pterin-4-alpha-carbinolamine dehydratase	PCBD1	0.933571	0.768475
Poly(rC)-binding protein 1	PCBP1	1.15626	0.286036
Poly(rC)-binding protein 2	PCBP2	0.946605	0.562812
Protein-L-isoaspartate(D-aspartate) O-methyltransferase	PCMT1	0.998824	0.991652
Proliferating cell nuclear antigen	PCNA	1.22083	0.265859
PEST proteolytic signal-containing nuclear protein	PCNP	1.37158	0.0806355
Prenylcysteine oxidase 1	PCYOX1	1.03714	0.766455
Choline-phosphate cytidylyltransferase A	PCYT1A	1.05938	0.495815
28 kDa heat- and acid-stable phosphoprotein	PDAP1	1.00609	0.945468
Programmed cell death protein 10	PDCD10	1.34155	0.0517562
Protein RRP5 homolog	PDCD11	0.99814	0.99252
Programmed cell death protein 5	PDCD5	0.902515	0.422017
Programmed cell death protein 6	PDCD6	0.905897	0.303188
Programmed cell death 6-interacting protein	PDCD6IP	1.06151	0.557046
Phosducin-like protein 3	PDCL3	1.16858	0.372661
Parkinson disease 7 domain-containing protein 1	PDDC1	0.917283	0.550774
2,5-phosphodiesterase 12	PDE12	1.0057	0.962121
Pyruvate dehydrogenase E1 component subunit alpha, somatic form, mitochondrial	PDHA1	1.45892	0.12186
Pyruvate dehydrogenase E1 component subunit beta, mitochondrial	PDHB	1.11146	0.355059
Protein disulfide-isomerase A3	PDIA3	1.16083	0.0816314
Protein disulfide-isomerase A4	PDIA4	1.21583	0.142684
Protein disulfide-isomerase A5	PDIA5	0.784858	0.157154
Protein disulfide-isomerase A6	PDIA6	0.85736	0.262719
PDZ and LIM domain protein 1	PDLIM1	1.13847	0.444056
PDZ and LIM domain protein 2	PDLIM2	0.849199	0.393687
PDZ and LIM domain protein 3	PDLIM3	0.905434	0.745932
PDZ and LIM domain protein 4	PDLIM4	1.0742	0.575396
PDZ and LIM domain protein 5	PDLIM5	1.21997	0.198052
PDZ and LIM domain protein 7	PDLIM7	1.10932	0.371758
Sister chromatid cohesion protein PDS5 homolog A	PDS5A	0.971134	0.85667
Sister chromatid cohesion protein PDS5 homolog B	PDS5B	1.07963	0.568433
Pyridoxal-dependent decarboxylase domain-containing protein 1	PDXDC1	1.01164	0.911332
Pyridoxal kinase	PDXK	1.02584	0.771149
Pyridoxal phosphate phosphatase	PDXP	1.15645	0.125698
Astrocytic phosphoprotein PEA-15	PEA15	1.33485	0.240994
Phosphatidylethanolamine-binding protein 1	PEBP1	0.845623	0.060671
Platelet endothelial cell adhesion molecule	PECAM1	1.03775	0.865592
Peflin	PEF1	1.10252	0.377833
Proline-, glutamic acid- and leucine-rich protein 1	PELP1	1.04729	0.635431
Xaa-Pro dipeptidase	PEPD	0.954358	0.768797
Pescadillo homolog	PES1	1.60116	0.00744842
Peroxisomal membrane protein 11B	PEX11B	0.957406	0.708099
Phosphoribosylformylglycinamidine synthase	PFAS	1.05655	0.562709
Prefoldin subunit 1	PFDN1	1.00612	0.989923
Prefoldin subunit 2	PFDN2	1.16869	0.236596
Prefoldin subunit 4	PFDN4	1.11099	0.405835
Prefoldin subunit 5	PFDN5	1.19395	0.345163
ATP-dependent 6-phosphofructokinase, liver type	PFKL	0.839748	0.171308
ATP-dependent 6-phosphofructokinase, muscle type	PFKM	1.01054	0.918964
ATP-dependent 6-phosphofructokinase, platelet type	PFKP	0.951782	0.620253
Profilin-1	PFN1	0.806207	0.0350287
Phosphoglycerate mutase 1	PGAM1	0.904363	0.450416
Serine/threonine-protein phosphatase PGAM5, mitochondrial	PGAM5	1.15557	0.479509
6-phosphogluconate dehydrogenase, decarboxylating	PGD	0.878354	0.487476
Phosphoglycerate kinase 1	PGK1	0.998032	0.980505
6-phosphogluconolactonase	PGLS	0.965159	0.720364
Phosphoglucomutase-1	PGM1	0.658359	0.0852779
Phosphoglucomutase-2	PGM2	0.951451	0.657184
Phosphoacetylglucosamine mutase	PGM3	0.882777	0.188948
Phosphoglycolate phosphatase	PGP	0.901953	0.577871
Membrane-associated progesterone receptor component 1	PGRMC1	1.07565	0.463496
Membrane-associated progesterone receptor component 2	PGRMC2	1.08174	0.405581
Prohibitin	PHB	1.05295	0.506639
Prohibitin-2	PHB2	1.09639	0.349064
PHD finger-like domain-containing protein 5A	PHF5A	0.73654	0.0746991
14 kDa phosphohistidine phosphatase	PHPT1	0.991907	0.955484
Phosphatidylinositol 4-kinase alpha	PI4KA	1.07941	0.792288
Phosphatidylinositol-binding clathrin assembly protein	PICALM	0.9169	0.434763
Piezo-type mechanosensitive ion channel component 1	PIEZO1	1.31728	0.542441
GPI-anchor transamidase	PIGK	1.02358	0.824885
GPI transamidase component PIG-S	PIGS	0.858491	0.389535
GPI transamidase component PIG-T	PIGT	0.890214	0.602963
Phosphoinositide 3-kinase regulatory subunit 4	PIK3R4	0.765194	0.683079
Peptidyl-prolyl cis-trans isomerase NIMA-interacting 1	PIN1	0.843974	0.103472
Pirin	PIR	0.938674	0.71018
PITH domain-containing protein 1	PITHD1	1.10005	0.453389
Phosphatidylinositol transfer protein alpha isoform	PITPNA	0.821953	0.110608
Phosphatidylinositol transfer protein beta isoform	PITPNB	0.853359	0.0630492
Presequence protease, mitochondrial	PITRM1	1.10838	0.539296
Pyruvate kinase PKM	PKM	0.948916	0.532932
Serine/threonine-protein kinase N1	PKN1	0.670096	0.257468
Serine/threonine-protein kinase N2	PKN2	1.09184	0.248721
Phospholipase A-2-activating protein	PLAA	0.945697	0.569575
Putative phospholipase B-like 2	PLBD2	0.844698	0.637765
1-phosphatidylinositol 4,5-bisphosphate phosphodiesterase beta-3	PLCB3	0.739695	0.0200225
1-phosphatidylinositol 4,5-bisphosphate phosphodiesterase gamma-1	PLCG1	0.547263	0.0249227
Phospholipase D3	PLD3	1.12242	0.421526
Plectin	PLEC	1.1045	0.419103
Plectin	PLEC	1.03047	0.867953
Pleckstrin homology domain-containing family O member 2	PLEKHO2	1.07303	0.660653
Plasminogen receptor (KT)	PLGRKT	1.32858	0.124242
Perilipin-3	PLIN3	0.82415	0.0346925
Procollagen-lysine,2-oxoglutarate 5-dioxygenase 1	PLOD1	0.947277	0.728171
Procollagen-lysine,2-oxoglutarate 5-dioxygenase 2	PLOD2	0.925397	0.646538
Procollagen-lysine,2-oxoglutarate 5-dioxygenase 3	PLOD3	0.885726	0.171228
Proteolipid protein 2	PLP2	1.49073	0.0556421
Pleiotropic regulator 1	PLRG1	1.08554	0.581733
Plastin-3	PLS3	1.08612	0.343669
Phospholipid scramblase 3	PLSCR3	0.741233	0.189343
Plexin-A2	PLXNA2	1.04034	0.762559
Plexin-D1	PLXND1	0.842069	0.350967
Protein PML	PML	0.884585	0.347504
Mitochondrial-processing peptidase subunit alpha	PMPCA	0.731314	0.032007
Mitochondrial-processing peptidase subunit beta	PMPCB	1.012	0.895336
Phosphomevalonate kinase	PMVK	0.925993	0.544116
Pinin	PNN	1.07405	0.739361
RNA-binding protein PNO1	PNO1	1.58778	0.0114288
Purine nucleoside phosphorylase	PNP	0.87908	0.37196
Neuropathy target esterase	PNPLA6	1.00188	0.991785
Pyridoxine-5-phosphate oxidase	PNPO	0.966273	0.802464
Polyribonucleotide nucleotidyltransferase 1, mitochondrial	PNPT1	1.02285	0.926724
Podocalyxin	PODXL	0.808982	0.0679725
GDP-fucose protein O-fucosyltransferase 1	POFUT1	0.971467	0.786629
DNA polymerase epsilon subunit 3	POLE3	1.31676	0.213053
DNA-directed RNA polymerase I subunit RPA2	POLR1B	0.842193	0.447817
DNA-directed RNA polymerase II subunit RPB1	POLR2A	0.902139	0.570259
DNA-directed RNA polymerase II subunit RPB2	POLR2B	0.507347	0.0255429
DNA-directed RNA polymerases I, II, and III subunit RPABC1	POLR2E	1.17948	0.30306
DNA-directed RNA polymerase II subunit RPB7	POLR2G	1.05003	0.808923
DNA-directed RNA polymerases I, II, and III subunit RPABC3	POLR2H	0.907459	0.295381
DNA-directed RNA polymerase II subunit RPB9	POLR2I	0.91426	0.624553
DNA-directed RNA polymerase II subunit RPB11-a	POLR2J	1.11332	0.387408
Serum paraoxonase/arylesterase 2	PON2	1.00021	0.998833
NADPH--cytochrome P450 reductase	POR	0.856669	0.151787
Inorganic pyrophosphatase	PPA1	1.04594	0.623322
Inorganic pyrophosphatase 2, mitochondrial	PPA2	1.16919	0.407191
Peptidyl-prolyl cis-trans isomerase A	PPIA	0.990764	0.894807
Peptidyl-prolyl cis-trans isomerase B	PPIB	1.12083	0.294835
Peptidyl-prolyl cis-trans isomerase C	PPIC	1.05236	0.697513
Peptidyl-prolyl cis-trans isomerase D	PPID	1.30682	0.0241599
Peptidyl-prolyl cis-trans isomerase E	PPIE	1.16685	0.0635907
Peptidyl-prolyl cis-trans isomerase F, mitochondrial	PPIF	1.3687	0.0136063
Peptidyl-prolyl cis-trans isomerase H	PPIH	0.981008	0.844372
Peptidyl-prolyl cis-trans isomerase-like 1	PPIL1	1.07872	0.679077
Protein phosphatase 1F	PPM1F	0.804952	0.121737
Protein phosphatase 1G	PPM1G	1.09777	0.393523
Serine/threonine-protein phosphatase PP1-alpha catalytic subunit	PPP1CA	1.10156	0.406301
Serine/threonine-protein phosphatase PP1-beta catalytic subunit	PPP1CB	1.1687	0.147521
Serine/threonine-protein phosphatase PP1-gamma catalytic subunit	PPP1CC	0.732382	0.336754
Protein phosphatase 1 regulatory subunit 11	PPP1R11	0.854367	0.382579
Protein phosphatase 1 regulatory subunit 12A	PPP1R12A	0.909178	0.635509
RelA-associated inhibitor	PPP1R13L	1.03028	0.846327
Protein phosphatase 1 regulatory subunit 14B	PPP1R14B	1.01895	0.823761
Phostensin	PPP1R18	1.11253	0.659796
Protein phosphatase 1 regulatory subunit 7	PPP1R7	0.948935	0.692808
Serine/threonine-protein phosphatase 2A 65 kDa regulatory subunit A alpha isoform	PPP2R1A	0.930299	0.460585
Serine/threonine-protein phosphatase 2A 55 kDa regulatory subunit B alpha isoform	PPP2R2A	0.825787	0.0626541
Serine/threonine-protein phosphatase 2A activator	PPP2R4	0.912121	0.495118
Serine/threonine-protein phosphatase 2B catalytic subunit alpha isoform	PPP3CA	1.04319	0.732186
Calcineurin subunit B type 1	PPP3R1	1.16511	0.419665
Serine/threonine-protein phosphatase 4 catalytic subunit	PPP4C	1.00803	0.927286
Serine/threonine-protein phosphatase 4 regulatory subunit 1	PPP4R1	0.879973	0.155197
Serine/threonine-protein phosphatase 5	PPP5C	0.915054	0.358809
Serine/threonine-protein phosphatase 6 catalytic subunit	PPP6C	0.967527	0.680967
Palmitoyl-protein thioesterase 1	PPT1	0.992146	0.923903
PRA1 family protein 2	PRAF2	0.892703	0.280958
Lysosomal Pro-X carboxypeptidase	PRCP	0.672205	0.176824
Peroxiredoxin-1	PRDX1	1.01449	0.827566
Peroxiredoxin-2	PRDX2	0.908553	0.275237
Thioredoxin-dependent peroxide reductase, mitochondrial	PRDX3	1.05441	0.548627
Peroxiredoxin-4	PRDX4	1.03889	0.646283
Peroxiredoxin-5, mitochondrial	PRDX5	0.867701	0.324419
Peroxiredoxin-6	PRDX6	1.06585	0.547442
Prolyl endopeptidase	PREP	0.88145	0.135164
cAMP-dependent protein kinase catalytic subunit alpha	PRKACA	0.662059	0.0294497
cAMP-dependent protein kinase type I-alpha regulatory subunit	PRKAR1A	0.910703	0.553901
cAMP-dependent protein kinase type II-alpha regulatory subunit	PRKAR2A	1.13184	0.344988
cAMP-dependent protein kinase type II-beta regulatory subunit	PRKAR2B	1.22229	0.469139
Protein kinase C delta-binding protein	PRKCDBP	0.849211	0.577312
Glucosidase 2 subunit beta	PRKCSH	0.866067	0.140326
DNA-dependent protein kinase catalytic subunit	PRKDC	0.940971	0.543292
Interferon-inducible double-stranded RNA-dependent protein kinase activator A	PRKRA	0.841655	0.131966
Protein arginine N-methyltransferase 1	PRMT1	0.952106	0.699761
Protein arginine N-methyltransferase 5	PRMT5	0.830004	0.0974389
Endothelial protein C receptor	PROCR	0.918055	0.354987
Proline synthase co-transcribed bacterial homolog protein	PROSC	0.920737	0.45642
Pre-mRNA-processing factor 19	PRPF19	1.12647	0.213463
U4/U6 small nuclear ribonucleoprotein Prp31	PRPF31	0.994433	0.951677
U4/U6 small nuclear ribonucleoprotein Prp4	PRPF4	1.65537	0.00219928
Pre-mRNA-processing factor 40 homolog A	PRPF40A	1.01444	0.94674
Serine/threonine-protein kinase PRP4 homolog	PRPF4B	1.04651	0.63221
Pre-mRNA-processing-splicing factor 8	PRPF8	1.01173	0.917161
Ribose-phosphate pyrophosphokinase 1	PRPS1	1.10769	0.313499
Phosphoribosyl pyrophosphate synthase-associated protein 1	PRPSAP1	1.03118	0.711804
Protein PRRC1	PRRC1	1.19504	0.123836
Protein PRRC2A	PRRC2A	1.39721	0.293025
Protein PRRC2C	PRRC2C	1.30478	0.214112
Phosphoserine aminotransferase	PSAT1	1.09519	0.740765
Presenilin-1	PSEN1	0.833871	0.212926
PC4 and SFRS1-interacting protein	PSIP1	1.11555	0.362884
Proteasome subunit alpha type-1	PSMA1	0.942543	0.434684
Proteasome subunit alpha type-2	PSMA2	1.00384	0.962513
Proteasome subunit alpha type-3	PSMA3	0.898414	0.237791
Proteasome subunit alpha type-4	PSMA4	0.993319	0.929785
Proteasome subunit alpha type-5	PSMA5	1.04544	0.623131
Proteasome subunit alpha type-6	PSMA6	1.03895	0.644866
Proteasome subunit alpha type-7	PSMA7	1.03858	0.701557
Proteasome subunit beta type-1	PSMB1	0.946586	0.546618
Proteasome subunit beta type-10	PSMB10	0.954738	0.902458
Proteasome subunit beta type-2	PSMB2	0.975583	0.808365
Proteasome subunit beta type-3	PSMB3	1.02321	0.779671
Proteasome subunit beta type-4	PSMB4	1.07453	0.502137
Proteasome subunit beta type-5	PSMB5	1.02186	0.881948
Proteasome subunit beta type-6	PSMB6	1.056	0.531279
Proteasome subunit beta type-7	PSMB7	1.09679	0.378404
Proteasome subunit beta type-8	PSMB8	1.08303	0.637177
Proteasome subunit beta type-9	PSMB9	0.946727	0.800864
26S protease regulatory subunit 4	PSMC1	1.04424	0.58609
26S protease regulatory subunit 7	PSMC2	1.03366	0.662242
26S protease regulatory subunit 6A	PSMC3	0.92771	0.460386
26S protease regulatory subunit 6B	PSMC4	0.913832	0.248135
26S protease regulatory subunit 8	PSMC5	1.09172	0.243865
26S protease regulatory subunit 10B	PSMC6	1.1417	0.29295
26S proteasome non-ATPase regulatory subunit 1	PSMD1	1.2095	0.0434112
26S proteasome non-ATPase regulatory subunit 10	PSMD10	1.05689	0.654123
26S proteasome non-ATPase regulatory subunit 11	PSMD11	1.05814	0.474234
26S proteasome non-ATPase regulatory subunit 12	PSMD12	0.980842	0.803222
26S proteasome non-ATPase regulatory subunit 13	PSMD13	0.939788	0.714929
26S proteasome non-ATPase regulatory subunit 14	PSMD14	1.02248	0.82725
26S proteasome non-ATPase regulatory subunit 2	PSMD2	1.03085	0.697404
26S proteasome non-ATPase regulatory subunit 3	PSMD3	0.875836	0.136879
26S proteasome non-ATPase regulatory subunit 4	PSMD4	1.30902	0.0715836
26S proteasome non-ATPase regulatory subunit 5	PSMD5	0.998294	0.983818
26S proteasome non-ATPase regulatory subunit 6	PSMD6	1.12405	0.173386
26S proteasome non-ATPase regulatory subunit 7	PSMD7	1.05115	0.524294
26S proteasome non-ATPase regulatory subunit 8	PSMD8	1.10919	0.221812
26S proteasome non-ATPase regulatory subunit 9	PSMD9	0.918402	0.352688
Proteasome activator complex subunit 1	PSME1	0.989112	0.922085
Proteasome activator complex subunit 2	PSME2	1.13629	0.205435
Proteasome activator complex subunit 3	PSME3	0.982659	0.908589
Proteasome activator complex subunit 4	PSME4	0.813494	0.609084
Proteasome inhibitor PI31 subunit	PSMF1	0.817493	0.0799329
Proteasome assembly chaperone 1	PSMG1	0.964386	0.752633
Proteasome assembly chaperone 2	PSMG2	0.99323	0.960847
Proteasome assembly chaperone 3	PSMG3	0.637941	0.0033482
Paraspeckle component 1	PSPC1	1.07076	0.541744
Phosphoserine phosphatase	PSPH	0.858587	0.299108
Polypyrimidine tract-binding protein 1	PTBP1	1.02983	0.773098
Prostaglandin E synthase 2	PTGES2	0.981415	0.819589
Prostaglandin E synthase 3	PTGES3	1.13916	0.169986
Prostaglandin reductase 1	PTGR1	0.872675	0.64785
Focal adhesion kinase 1	PTK2	1.15794	0.334808
Prothymosin alpha	PTMA	1.3486	0.0873517
Protein tyrosine phosphatase type IVA 2	PTP4A2	0.924528	0.60128
Very-long-chain (3R)-3-hydroxyacyl-CoA dehydratase 3	PTPLAD1	1.05485	0.740278
Tyrosine-protein phosphatase non-receptor type 1	PTPN1	0.941047	0.63921
Tyrosine-protein phosphatase non-receptor type 11	PTPN11	0.922282	0.264685
Tyrosine-protein phosphatase non-receptor type 12	PTPN12	1.13116	0.198627
Tyrosine-protein phosphatase non-receptor type 14	PTPN14	1.48658	0.283029
Tyrosine-protein phosphatase non-receptor type 23	PTPN23	1.12765	0.368647
Polymerase I and transcript release factor	PTRF	1.2518	0.285929
Peptidyl-tRNA hydrolase 2, mitochondrial	PTRH2	0.873091	0.157582
Putative peptidyl-tRNA hydrolase PTRHD1	PTRHD1	1.06274	0.702983
Pentraxin-related protein PTX3	PTX3	0.920398	0.699021
Poly(U)-binding-splicing factor PUF60	PUF60	0.975972	0.773255
Pumilio homolog 1	PUM1	1.58258	0.320298
Transcriptional activator protein Pur-alpha	PURA	0.95026	0.714841
Transcriptional activator protein Pur-beta	PURB	0.859885	0.310198
Poliovirus receptor	PVR	1.23348	0.271865
Periodic tryptophan protein 1 homolog	PWP1	0.878202	0.376134
Periodic tryptophan protein 2 homolog	PWP2	0.93578	0.567145
Peroxidasin homolog	PXDN	1.76243	0.307891
Paxillin	PXN	0.957134	0.687988
Apoptosis-associated speck-like protein containing a CARD	PYCARD	1.05858	0.883318
Pyrroline-5-carboxylate reductase 1, mitochondrial	PYCR1	1.16499	0.084192
Pyrroline-5-carboxylate reductase 2	PYCR2	1.06861	0.74606
Glycogen phosphorylase, brain form	PYGB	0.937722	0.539952
Glycogen phosphorylase, liver form	PYGL	0.995801	0.974332
Glutamine--tRNA ligase	QARS	0.858928	0.172616
Dihydropteridine reductase	QDPR	1.04943	0.734663
Protein QIL1	QIL1	0.949227	0.744557
Protein quaking	QKI	0.934041	0.458461
Glutamine-rich protein 1	QRICH1	1.20728	0.318044
Ras-related protein Rab-10	RAB10	0.937342	0.473824
Ras-related protein Rab-11A	RAB11A	0.641142	0.112002
Ras-related protein Rab-11B	RAB11B	1.08928	0.296407
Ras-related protein Rab-13	RAB13	0.933471	0.665591
Ras-related protein Rab-14	RAB14	1.00937	0.902466
Ras-related protein Rab-18	RAB18	1.10432	0.456801
Ras-related protein Rab-1A	RAB1A	0.996687	0.969882
Ras-related protein Rab-1B	RAB1B	1.01965	0.795024
Ras-related protein Rab-21	RAB21	0.970053	0.740237
Ras-related protein Rab-22A	RAB22A	0.779584	0.120199
Ras-related protein Rab-23	RAB23	0.881456	0.714452
Ras-related protein Rab-27A	RAB27A	1.79728	0.00326678
Ras-related protein Rab-2A	RAB2A	0.974548	0.753514
Ras-related protein Rab-2B	RAB2B	1.1547	0.333593
Ras-related protein Rab-32	RAB32	1.09669	0.448906
Ras-related protein Rab-33B	RAB33B	1.04305	0.834745
Ras-related protein Rab-35	RAB35	0.947799	0.524621
Ras-related protein Rab-3B	RAB3B	1.08476	0.570318
Rab3 GTPase-activating protein catalytic subunit	RAB3GAP1	0.891578	0.477016
Rab3 GTPase-activating protein non-catalytic subunit	RAB3GAP2	1.00071	0.99503
Ras-related protein Rab-43	RAB43	0.678353	0.0177239
Ras-related protein Rab-4A	RAB4A	1.01606	0.905562
Ras-related protein Rab-4B	RAB4B	0.807035	0.253747
Ras-related protein Rab-5A	RAB5A	1.14651	0.0948459
Ras-related protein Rab-5B	RAB5B	0.900282	0.230072
Ras-related protein Rab-5C	RAB5C	0.976503	0.728526
Ras-related protein Rab-7a	RAB7A	0.945939	0.490327
Ras-related protein Rab-8A	RAB8A	1.06895	0.59811
Ras-related protein Rab-8B	RAB8B	0.677609	0.0289342
Prenylated Rab acceptor protein 1	RABAC1	0.818683	0.131709
Rab GTPase-binding effector protein 1	RABEP1	1.17515	0.462968
Geranylgeranyl transferase type-2 subunit beta	RABGGTB	1.04738	0.748412
Guanine nucleotide exchange factor MSS4	RABIF	0.696418	0.0197591
Rab-like protein 3	RABL3	1.19406	0.458882
Ras-related C3 botulinum toxin substrate 1	RAC1	1.00559	0.944616
Ras-related C3 botulinum toxin substrate 2	RAC2	0.961936	0.677897
UV excision repair protein RAD23 homolog A	RAD23A	1.39503	0.129225
UV excision repair protein RAD23 homolog B	RAD23B	0.898864	0.339655
DNA repair protein RAD50	RAD50	0.873004	0.374104
mRNA export factor	RAE1	0.902969	0.483485
Ankycorbin	RAI14	0.817586	0.0915122
Ras-related protein Ral-A	RALA	0.897631	0.408847
Ras-related protein Ral-B	RALB	0.991852	0.914051
RNA-binding protein Raly	RALY	1.10095	0.281337
GTP-binding nuclear protein Ran	RAN	1.30277	0.0702315
Ran-specific GTPase-activating protein	RANBP1	0.97396	0.768636
E3 SUMO-protein ligase RanBP2	RANBP2	1.08073	0.460836
Ran-binding protein 6	RANBP6	1.0186	0.876385
Ran GTPase-activating protein 1	RANGAP1	1.2541	0.0309385
Ras-related protein Rap-1A	RAP1A	0.893858	0.282499
Ras-related protein Rap-1b	RAP1B	0.927185	0.463859
Rap1 GTPase-GDP dissociation stimulator 1	RAP1GDS1	1.03397	0.655171
Ras-related protein Rap-2b	RAP2B	1.14498	0.294519
Ras-related protein Rap-2c	RAP2C	0.942424	0.703088
Arginine--tRNA ligase, cytoplasmic	RARS	0.946725	0.502206
Ras-interacting protein 1	RASIP1	1.10283	0.23133
Histone-binding protein RBBP4	RBBP4	0.997371	0.976623
Histone-binding protein RBBP7	RBBP7	1.06328	0.453987
RNA-binding protein 12	RBM12	0.98575	0.869273
RNA-binding protein 12B	RBM12B	1.76421	0.000174648
RNA-binding protein 14	RBM14	1.2874	0.27893
RNA-binding protein 25	RBM25	1.24738	0.33094
RNA-binding protein 28	RBM28	0.915473	0.653636
Putative RNA-binding protein 3	RBM3	0.941486	0.700387
RNA-binding protein 39	RBM39	0.964346	0.741495
RNA-binding protein 8A	RBM8A	1.04285	0.664609
RNA-binding motif protein, X chromosome	RBMX	0.933918	0.558488
E3 ubiquitin-protein ligase RBX1	RBX1	0.861655	0.261614
Regulator of chromosome condensation	RCC1	1.09034	0.453494
Protein RCC2	RCC2	1.32852	0.14833
Reticulocalbin-1	RCN1	1.04839	0.808023
Reticulocalbin-2	RCN2	0.931833	0.615527
Reticulocalbin-3	RCN3	0.646243	0.0884895
Retinol dehydrogenase 11	RDH11	0.880965	0.13032
Radixin	RDX	0.941152	0.603526
ATP-dependent DNA helicase Q1	RECQL	0.987649	0.894519
Receptor expression-enhancing protein 5	REEP5	1.1485	0.266373
Transcription factor p65	RELA	0.974422	0.822644
Protein RER1	RER1	0.516185	0.0747864
All-trans-retinol 13,14-reductase	RETSAT	0.615524	0.252132
Oligoribonuclease, mitochondrial	REXO2	0.960413	0.657874
Raftlin	RFTN1	1.06384	0.499139
Regulator of G-protein signaling 10	RGS10	0.954791	0.754712
GTP-binding protein Rheb	RHEB	0.610231	0.0885364
Transforming protein RhoA	RHOA	1.06533	0.469272
Rho-related GTP-binding protein RhoC	RHOC	1.05242	0.718233
Rho-related GTP-binding protein RhoG	RHOG	0.996403	0.967045
GTP-binding protein Rit1	RIT1	0.761235	0.0685162
Regulator of microtubule dynamics protein 1	RMDN1	0.862774	0.269011
Regulator of microtubule dynamics protein 3	RMDN3	0.698617	0.0484255
Ribonuclease H2 subunit C	RNASEH2C	1.03461	0.876474
E3 ubiquitin-protein ligase RNF114	RNF114	0.977129	0.880943
E3 ubiquitin-protein ligase RNF181	RNF181	1.26823	0.154773
E3 ubiquitin-protein ligase RNF213	RNF213	0.917008	0.51993
Ribonuclease inhibitor	RNH1	1.01144	0.929849
Aminopeptidase B	RNPEP	0.826526	0.0830122
RNA-binding protein with serine-rich domain 1	RNPS1	1.23184	0.261223
Rho-associated protein kinase 1	ROCK1	1.22361	0.300669
Rho-associated protein kinase 2	ROCK2	1.0363	0.638604
Reactive oxygen species modulator 1	ROMO1	0.836754	0.204131
Protein XRP2	RP2	1.01041	0.943758
Replication protein A 70 kDa DNA-binding subunit	RPA1	1.32484	0.0171423
Replication protein A 32 kDa subunit	RPA2	1.11643	0.184118
Replication protein A 14 kDa subunit	RPA3	1.0353	0.714111
Ribulose-phosphate 3-epimerase	RPE	1.03264	0.719385
Ribosome production factor 2 homolog	RPF2	1.241	0.0570967
Ribose-5-phosphate isomerase	RPIA	1.23003	0.148709
60S ribosomal protein L10	RPL10	1.24763	0.107422
60S ribosomal protein L10a	RPL10A	1.01016	0.904782
60S ribosomal protein L11	RPL11	1.02009	0.907557
60S ribosomal protein L12	RPL12	0.999906	0.999072
60S ribosomal protein L13	RPL13	0.958648	0.766139
60S ribosomal protein L13a	RPL13A	0.945343	0.758644
60S ribosomal protein L14	RPL14	0.85285	0.303129
60S ribosomal protein L15	RPL15	0.895533	0.432218
60S ribosomal protein L17	RPL17	0.984339	0.851744
60S ribosomal protein L18	RPL18	0.979187	0.895198
60S ribosomal protein L18a	RPL18A	0.807411	0.178485
60S ribosomal protein L19	RPL19	1.08076	0.425531
60S ribosomal protein L21	RPL21	1.03821	0.611209
60S ribosomal protein L22	RPL22	0.946587	0.546202
60S ribosomal protein L22-like 1	RPL22L1	1.27677	0.0882946
60S ribosomal protein L23	RPL23	1.0038	0.96898
60S ribosomal protein L23a	RPL23A	1.15163	0.210754
60S ribosomal protein L24	RPL24	1.14406	0.294064
60S ribosomal protein L26	RPL26	1.25337	0.143164
60S ribosomal protein L26-like 1	RPL26L1	1.05298	0.630629
60S ribosomal protein L27	RPL27	0.757104	0.00548665
60S ribosomal protein L27a	RPL27A	1.00667	0.942011
60S ribosomal protein L28	RPL28	1.10035	0.581858
60S ribosomal protein L29	RPL29	1.01161	0.949284
60S ribosomal protein L3	RPL3	1.28216	0.0467982
60S ribosomal protein L30	RPL30	1.07762	0.331058
60S ribosomal protein L31	RPL31	1.06756	0.494412
60S ribosomal protein L32	RPL32	1.05257	0.638122
60S ribosomal protein L34	RPL34	1.33455	0.317717
60S ribosomal protein L35	RPL35	0.90368	0.401911
60S ribosomal protein L35a	RPL35A	0.822875	0.0888197
60S ribosomal protein L36	RPL36	0.814529	0.0459926
60S ribosomal protein L36a-like	RPL36AL	1.66579	0.32254
60S ribosomal protein L37a	RPL37A	0.853686	0.233151
60S ribosomal protein L38	RPL38	0.903909	0.398905
60S ribosomal protein L4	RPL4	1.26827	0.120158
60S ribosomal protein L5	RPL5	1.03979	0.700659
60S ribosomal protein L6	RPL6	1.08614	0.349074
60S ribosomal protein L7	RPL7	0.981663	0.883459
60S ribosomal protein L7a	RPL7A	1.10125	0.394173
60S ribosomal protein L7-like 1	RPL7L1	1.07807	0.516353
60S ribosomal protein L8	RPL8	0.944462	0.578291
60S ribosomal protein L9	RPL9	1.03448	0.701582
60S acidic ribosomal protein P0	RPLP0	1.12653	0.161386
60S acidic ribosomal protein P1	RPLP1	0.727946	0.0748761
60S acidic ribosomal protein P2	RPLP2	0.944909	0.745004
Dolichyl-diphosphooligosaccharide--protein glycosyltransferase subunit 1	RPN1	0.93954	0.460738
Dolichyl-diphosphooligosaccharide--protein glycosyltransferase subunit 2	RPN2	1.00133	0.988144
Ribonuclease P protein subunit p30	RPP30	1.02394	0.89482
Regulation of nuclear pre-mRNA domain-containing protein 1A	RPRD1A	1.04	0.85508
Regulation of nuclear pre-mRNA domain-containing protein 1B	RPRD1B	0.989622	0.941485
40S ribosomal protein S10	RPS10	1.02458	0.804801
40S ribosomal protein S11	RPS11	1.08227	0.644542
40S ribosomal protein S12	RPS12	1.0811	0.329962
40S ribosomal protein S13	RPS13	1.01159	0.931393
40S ribosomal protein S14	RPS14	1.039	0.634625
40S ribosomal protein S15	RPS15	0.891465	0.660704
40S ribosomal protein S15a	RPS15A	0.882949	0.210326
40S ribosomal protein S16	RPS16	0.822779	0.196925
40S ribosomal protein S17	RPS17	1.18615	0.278657
40S ribosomal protein S18	RPS18	1.14402	0.161832
40S ribosomal protein S19	RPS19	0.877804	0.441518
40S ribosomal protein S2	RPS2	0.989846	0.890831
40S ribosomal protein S20	RPS20	0.877867	0.583543
40S ribosomal protein S21	RPS21	0.993187	0.94214
40S ribosomal protein S23	RPS23	0.80185	0.254853
40S ribosomal protein S24	RPS24	0.956224	0.652114
40S ribosomal protein S25	RPS25	1.12038	0.285741
40S ribosomal protein S26	RPS26	0.940715	0.630095
40S ribosomal protein S27	RPS27	0.944638	0.804758
Ubiquitin-40S ribosomal protein S27a	RPS27A	1.01321	0.904922
40S ribosomal protein S28	RPS28	0.948016	0.638148
40S ribosomal protein S29	RPS29	0.872292	0.431826
40S ribosomal protein S3	RPS3	1.19857	0.146217
40S ribosomal protein S3a	RPS3A	0.998066	0.989132
40S ribosomal protein S4, X isoform	RPS4X	0.964522	0.737572
40S ribosomal protein S5	RPS5	0.690268	0.0645615
40S ribosomal protein S6	RPS6	1.07438	0.419383
40S ribosomal protein S7	RPS7	0.945541	0.566461
40S ribosomal protein S8	RPS8	0.906166	0.442701
40S ribosomal protein S9	RPS9	0.908568	0.655912
40S ribosomal protein SA	RPSA	0.985249	0.879208
Cell differentiation protein RCD1 homolog	RQCD1	0.935079	0.627142
Ras-related GTP-binding protein A	RRAGA	0.88535	0.402929
Ras-related GTP-binding protein C	RRAGC	0.867338	0.459116
Ras-related protein R-Ras	RRAS	1.03403	0.762151
Ras-related protein R-Ras2	RRAS2	0.892464	0.277826
Ribosome-binding protein 1	RRBP1	0.937383	0.608409
Ribonucleoside-diphosphate reductase large subunit	RRM1	1.01487	0.931385
Ribonucleoside-diphosphate reductase subunit M2 B	RRM2B	0.898028	0.422594
RRP12-like protein	RRP12	1.03949	0.800794
RRP15-like protein	RRP15	1.18075	0.409962
Ribosomal RNA processing protein 1 homolog B	RRP1B	1.36873	0.0620491
Ribosomal L1 domain-containing protein 1	RSL1D1	1.07453	0.563369
Ras suppressor protein 1	RSU1	1.1882	0.123061
tRNA-splicing ligase RtcB homolog	RTCB	0.946235	0.526445
Reticulon-3	RTN3	0.768291	0.0227085
Reticulon-4	RTN4	0.961483	0.728787
RUN and FYVE domain-containing protein 1	RUFY1	1.00721	0.976983
RuvB-like 1	RUVBL1	1.05459	0.548
RuvB-like 2	RUVBL2	1.12967	0.185831
RWD domain-containing protein 1	RWDD1	1.03296	0.879109
RWD domain-containing protein 4	RWDD4	1.2771	0.173926
Protein S100-A10	S100A10	0.81809	0.0594954
Protein S100-A11	S100A11	0.856976	0.10722
Protein S100-A13	S100A13	1.15356	0.334195
Protein S100-A16	S100A16	0.881997	0.489698
Protein S100-A6	S100A6	0.941142	0.704351
Phosphatidylinositide phosphatase SAC1	SACM1L	0.836801	0.113662
SUMO-activating enzyme subunit 1	SAE1	1.15438	0.197306
Scaffold attachment factor B1	SAFB	1.02585	0.775903
Scaffold attachment factor B2	SAFB2	1.47376	0.181188
Sterile alpha motif domain-containing protein 9-like	SAMD9L	1.08302	0.529975
Sorting and assembly machinery component 50 homolog	SAMM50	0.95405	0.677575
GTP-binding protein SAR1a	SAR1A	1.0912	0.437872
GTP-binding protein SAR1b	SAR1B	0.858561	0.202176
SAP domain-containing ribonucleoprotein	SARNP	0.936061	0.497783
Serine--tRNA ligase, cytoplasmic	SARS	0.830686	0.188543
U4/U6.U5 tri-snRNP-associated protein 1	SART1	1.09795	0.368094
Squamous cell carcinoma antigen recognized by T-cells 3	SART3	0.981432	0.842058
SAM and SH3 domain-containing protein 1	SASH1	1.17261	0.663705
Ribosome maturation protein SBDS	SBDS	1.08661	0.410761
Protein SCAF8	SCAF8	1.01989	0.873041
Secretory carrier-associated membrane protein 1	SCAMP1	0.844674	0.29383
Secretory carrier-associated membrane protein 2	SCAMP2	0.91306	0.382063
Secretory carrier-associated membrane protein 3	SCAMP3	0.839753	0.195436
Lysosome membrane protein 2	SCARB2	0.902374	0.513111
Saccharopine dehydrogenase-like oxidoreductase	SCCPDH	0.952305	0.679615
Sec1 family domain-containing protein 1	SCFD1	1.03529	0.689504
Protein SCO1 homolog, mitochondrial	SCO1	0.956803	0.585221
Protein SCO2 homolog, mitochondrial	SCO2	0.992569	0.978398
Non-specific lipid-transfer protein	SCP2	0.889092	0.157543
Retinoid-inducible serine carboxypeptidase	SCPEP1	0.938972	0.593252
Secernin-1	SCRN1	0.877187	0.548372
Syntenin-1	SDCBP	1.20141	0.0462016
Stromal cell-derived factor 2	SDF2	0.812632	0.245901
Stromal cell-derived factor 2-like protein 1	SDF2L1	1.03537	0.732023
Succinate dehydrogenase [ubiquinone] flavoprotein subunit, mitochondrial	SDHA	1.16824	0.285789
Succinate dehydrogenase [ubiquinone] iron-sulfur subunit, mitochondrial	SDHB	0.954358	0.657348
[truncated: 561 more rows]
