# Supplementary material for: Integrative proteomics and phosphoproteomics in pulmonary arterial hypertension
Source: Sci Rep. 2019 Dec 9;9:18623. doi: 10.1038/s41598-019-55053-6 (PMC6901481; doi:10.1038/s41598-019-55053-6)
Supplement: Supplementary file 3 — Supplementary Table S7 [file 41598_2019_55053_MOESM3_ESM.xlsx]

## Sheet: Sheet1
Integrative proteomics and phosphoproteomics in pulmonary arterial hypertension
Weiling Xu, Suzy A. A. Comhair, Ruoying Chen, Bo Hu, Yuan Hou, Yadi Zhou, Lori A. Mavrakis, Allison J. Janocha, Ling Li, Dongmei Zhang, Belinda B. Willard, Kewal Asosingh, Feixiong Cheng, Serpil C. Erzurum
Supplementary Table S7. 3,609 peptides quantified from phosphoproteomics
Protein	Gene	Peptide Sequence	#	Positions&	Fold Change	P-value
AP2-associated protein kinase 1	AAK1	VQTTPPPAVQGQK	1	606	0.909366	0.509526
AP2-associated protein kinase 1	AAK1	VGSITPPSSPK	2	620	1.06059	0.777314
AP2-associated protein kinase 1	AAK1	VGSITPPSSPK	2	623	1.06059	0.777314
AP2-associated protein kinase 1	AAK1	IISDVTHSAVFGVPASK	1	637	0.986574	0.947397
AP2-associated protein kinase 1	AAK1	RIISDVTHSAVFGVPASK	1	640	1.41527	0.256999
Protein AATF	AATF	YIVDGTKPNAGSEEISSEDDEIVEEK	3	316	1.12871	0.595593
Protein AATF	AATF	YIVDGTKPNAGSEEISSEDDEIVEEK	2;3	320	1.22614	0.510021
Protein AATF	AATF	YIVDGTKPNAGSEEISSEDDEIVEEK	2;3	321	1.22614	0.510021
Multidrug resistance-associated protein 1	ABCC1	QISSSSSYSGDISR	1	800	0.859092	0.423142
Multidrug resistance-associated protein 4	ABCC4	DNEESEQPPVPGTPTIR	1	571	0.841557	0.23313
ATP-binding cassette sub-family F member 1	ABCF1	KISVPTSDEEDEVPAPKPR	3	105	0.925748	0.587569
ATP-binding cassette sub-family F member 1	ABCF1	KISVPTSDEEDEVPAPKPR	2;3	108	1.04779	0.879393
ATP-binding cassette sub-family F member 1	ABCF1	KISVPTSDEEDEVPAPKPR	1;2;3	109	0.953018	0.887804
Abl interactor 1	ABI1	TNPPTQKPPSPPMSGR	1	119	1.41117	0.315032
Tyrosine-protein kinase ABL1	ABL1	GQGESDPIDHEPAVSPIIPR	1	569	0.900581	0.558659
Abelson tyrosine-protein kinase 2	ABL2	VPVIISPTIK	1	797	1.736	0.0817017
Actin-binding LIM protein 1	ABLIM1	TISPTPSAEGYQDVR	1	89	0.957838	0.844272
Actin-binding LIM protein 1	ABLIM1	RSSGREEDDEEIIR	1	209	0.998312	0.993861
Actin-binding LIM protein 1	ABLIM1	RSSGREEDDEEIIR	1	210	0.620608	0.0876335
Actin-binding LIM protein 1	ABLIM1	TASIPGYGR	1	278	0.814127	0.525876
Actin-binding LIM protein 1	ABLIM1	GVSMPNMIEPK	1	329	0.965262	0.89971
Actin-binding LIM protein 3	ABLIM3	RASSPGYIDSPTYSR	1;2	310	1.54425	0.178505
Actin-binding LIM protein 3	ABLIM3	RASSPGYIDSPTYSR	1;2	311	1.20593	0.284817
Acetyl-CoA carboxylase 1;Biotin carboxylase	ACACA	FIIGSVSEDNSEDEISNIVK	2	23	0.476423	0.00143098
Acetyl-CoA carboxylase 1;Biotin carboxylase	ACACA	FIIGSVSEDNSEDEISNIVK	1;2	25	1.08391	0.803844
Acetyl-CoA carboxylase 1;Biotin carboxylase	ACACA	FIIGSVSEDNSEDEISNIVK	1;2	29	1.2002	0.543178
Acetyl-CoA carboxylase 1;Biotin carboxylase	ACACA	SSMSGIHIVK	1	80	1.08046	0.627475
Apoptotic chromatin condensation inducer in the nucleus	ACIN1	SSSISEEKGDSDDEKPR	1	216	1.31846	0.191853
Apoptotic chromatin condensation inducer in the nucleus	ACIN1	AAKISEGSQPAEEEEDQETPSR	2	240	1.20634	0.235439
Apoptotic chromatin condensation inducer in the nucleus	ACIN1	AAKISEGSQPAEEEEDQETPSR	2	243	1.20634	0.235439
Apoptotic chromatin condensation inducer in the nucleus	ACIN1	SKSPSPPRITEDR	2	384	0.873723	0.455502
Apoptotic chromatin condensation inducer in the nucleus	ACIN1	SKSPSPPRITEDR	2	386	1.09172	0.541791
Apoptotic chromatin condensation inducer in the nucleus	ACIN1	SKSPSPPRITEDR	2	388	1.09172	0.541791
Apoptotic chromatin condensation inducer in the nucleus	ACIN1	SKSPSPPRITEDR	2	393	0.881197	0.445094
Apoptotic chromatin condensation inducer in the nucleus	ACIN1	ASIVAIPEQTASEEETPPPIITK	1;2	408	2.06167	0.10055
Apoptotic chromatin condensation inducer in the nucleus	ACIN1	ASIVAIPEQTASEEETPPPIITK	1;2	410	0.912654	0.76865
Apoptotic chromatin condensation inducer in the nucleus	ACIN1	ASIVAIPEQTASEEETPPPIITK	1;2	414	1.31363	0.330896
Apoptotic chromatin condensation inducer in the nucleus	ACIN1	EIIVSQHTVQIVGGISPISSPSDTK	1	478	1.24376	0.313453
Apoptotic chromatin condensation inducer in the nucleus	ACIN1	AESPAEKVPEESVIPIVQK	1	490	1.0515	0.729784
Apoptotic chromatin condensation inducer in the nucleus	ACIN1	GVPAGNSDTEGGQPGR	1	837	0.904565	0.577385
Apoptotic chromatin condensation inducer in the nucleus	ACIN1	TAQVPSPPR	1	991	1.12746	0.383108
Acetyl-coenzyme A synthetase, cytoplasmic	ACSS2	SWSPPPEVSR	1	30	0.919851	0.669826
Alpha-actinin-4;Alpha-actinin-1;Alpha-actinin-2;Alpha-actinin-3	ACTN4;ACTN1;ACTN2;ACTN3	FAIQDISVEETSAK	1	159;140	1.0209	0.923031
Serine/threonine-protein kinase receptor R3	ACVRL1	GIHSEIGESSIIIK	1	160	1.94513	0.034266
Serine/threonine-protein kinase receptor R3	ACVRL1	GIHSEIGESSIIIK	1	161	0.570214	0.0431839
Disintegrin and metalloproteinase domain-containing protein 9	ADAM9	HVSPVTPPREVPIYANR	2	758	1.22116	0.275786
Disintegrin and metalloproteinase domain-containing protein 9	ADAM9	HVSPVTPPREVPIYANR	2	761	1.22116	0.275786
Alpha-adducin	ADD1	MNGDSRAAVVTSPPPTTAPHK	2;3	11	0.691284	0.45962
Alpha-adducin	ADD1	MNGDSRAAVVTSPPPTTAPHK	1;3	12	0.915	0.536578
Alpha-adducin	ADD1	MNGDSRAAVVTSPPPTTAPHK	3	16	1.41651	0.420277
Alpha-adducin	ADD1	SRSPGSPVGEGTGSPPK	1	353	0.894811	0.488833
Alpha-adducin	ADD1	SRSPGSPVGEGTGSPPK	1	355	0.99071	0.955629
Alpha-adducin	ADD1	SPGSPVGEGTGSPPK	1	358	0.838806	0.408237
Gamma-adducin	ADD3	IEEVISPEGSPSKSPSK	3	641	1.20761	0.396328
Gamma-adducin	ADD3	IEEVISPEGSPSKSPSK	1;2;3	645	0.785443	0.522674
Gamma-adducin	ADD3	IEEVISPEGSPSKSPSKK	1;2;3	647	2.42018	0.0386871
Gamma-adducin	ADD3	IEEVISPEGSPSKSPSK	1;2;3	649	0.699612	0.219754
Gamma-adducin	ADD3	IEEVISPEGSPSKSPSKK	1;2;3	651	0.67811	0.175746
Activity-dependent neuroprotector homeobox protein	ADNP	KSFITKYFNK	3	769	0.944654	0.891493
Activity-dependent neuroprotector homeobox protein	ADNP	KSFITKYFNK	3	772	0.944654	0.891493
Activity-dependent neuroprotector homeobox protein	ADNP	KSFITKYFNK	3	774	0.944654	0.891493
Beta-adrenergic receptor kinase 1	ADRBK1	NKPRSPVVEISK	1	670	1.09019	0.705048
Zinc finger protein AEBP2	AEBP2	RGSIEMSSDGEPISR	1	206	1.03511	0.789108
Actin filament-associated protein 1	AFAP1	EAYSGCSGPVDSECPPPPSSPVHK	1	265	1.29171	0.114569
Actin filament-associated protein 1	AFAP1	KISSERPSSDGEGVVENGITTCNGK	2	277	1.47721	0.0745301
Actin filament-associated protein 1	AFAP1	KISSERPSSDGEGVVENGITTCNGK	1;2	283	1.37977	0.0810807
Actin filament-associated protein 1	AFAP1	SGTSSPQSPVFR	2	664	0.952347	0.778111
Actin filament-associated protein 1	AFAP1	SGTSSPQSPVFR	1;2	668	0.263549	0.0487399
Actin filament-associated protein 1	AFAP1	TIENSPISSCDTSDTEGPVPVNSAAVIK	2	679	1.18374	0.546743
Actin filament-associated protein 1	AFAP1	TIENSPISSCDTSDTEGPVPVNSAAVIKK	1;2	683	1.51596	0.283236
Actin filament-associated protein 1-like 1	AFAP1L1	DMPEDDGEPSKGASPEIAKSPR	1;2	98	0.852109	0.525822
Actin filament-associated protein 1-like 1	AFAP1L1	DMPEDDGEPSKGASPEIAKSPR	2	104	0.873332	0.559378
Actin filament-associated protein 1-like 1	AFAP1L1	EVSKPVGGAEGVEVPRSPVIICK	1	329	0.915827	0.763014
AF4/FMR2 family member 4	AFF4	EIISPISEPDDRYPIIVK	2	703	1.06042	0.698402
AF4/FMR2 family member 4	AFF4	EIISPISEPDDRYPIIVK	2	706	1.06042	0.698402
Arf-GAP domain and FG repeat-containing protein 1	AGFG1	SIIGDSAPTIHINKGTPSQSPVVGR	2	177	1.45165	0.156379
Arf-GAP domain and FG repeat-containing protein 1	AGFG1	GTPSQSPVVGR	1;2	179	0.908157	0.834358
Arf-GAP domain and FG repeat-containing protein 1	AGFG1	GTPSQSPVVGR	1;2	181	0.968211	0.926353
Neuroblast differentiation-associated protein AHNAK	AHNAK	DDGVFVQEVTQNSPAAR	NA	41	0.665428	0.03996
Neuroblast differentiation-associated protein AHNAK	AHNAK	SPEPGQTWTR	1	93	0.845007	0.520009
Neuroblast differentiation-associated protein AHNAK	AHNAK	EVFSSCSSEVVISGDDEEYQR	1	115	0.813678	0.391602
Neuroblast differentiation-associated protein AHNAK	AHNAK	IKSEDGVEGDIGETQSR	1	135	1.00644	0.984021
Neuroblast differentiation-associated protein AHNAK	AHNAK	EGAKDIDISSPEFK	1	177	0.992152	0.954769
Neuroblast differentiation-associated protein AHNAK	AHNAK	IPSGSGAASPTGSAVDIR	1;2	210	1.13936	0.497039
Neuroblast differentiation-associated protein AHNAK	AHNAK	TVIRIPSGSGAASPTGSAVDIR	1;2	212	0.24344	0.174023
Neuroblast differentiation-associated protein AHNAK	AHNAK	IPSGSGAASPTGSAVDIR	1;2	216	0.740328	0.0939714
Neuroblast differentiation-associated protein AHNAK	AHNAK	IPSGSGAASPTGSAVDIR	2	220	0.731693	0.0815878
Neuroblast differentiation-associated protein AHNAK	AHNAK	VKTPEMIIQKPK	1	490	1.1926	0.201978
Neuroblast differentiation-associated protein AHNAK	AHNAK	ISMQDVDISIGSPK	1	511	1.64222	0.0257442
Neuroblast differentiation-associated protein AHNAK	AHNAK	ISMSEVDINVAAPK	1	570	0.688005	0.0267029
Neuroblast differentiation-associated protein AHNAK	AHNAK	ISMPDIDIHIKSPK	1	2397	1.09788	0.604513
Neuroblast differentiation-associated protein AHNAK	AHNAK	FNFSGSKVQTPEVDVK	1	3362	1.24945	0.399792
Neuroblast differentiation-associated protein AHNAK	AHNAK	MPFISISSPK	1	3412	1.32377	0.51786
Neuroblast differentiation-associated protein AHNAK	AHNAK	VSMPDVEINIKSPK	1	3426	1.69361	0.0219868
Neuroblast differentiation-associated protein AHNAK	AHNAK	GPSIDIDTPDVNIEGPEGK	1	4430	0.672287	0.285626
Neuroblast differentiation-associated protein AHNAK	AHNAK	FGFGAKSPK	1	4986	0.874071	0.431204
Neuroblast differentiation-associated protein AHNAK	AHNAK	VDVKSPK	1	5077	0.786058	0.341579
Neuroblast differentiation-associated protein AHNAK	AHNAK	FKAEAPIPSPK	1	5110	0.877639	0.382645
Neuroblast differentiation-associated protein AHNAK	AHNAK	VSVGAPDISIEASEGSIKIPK	1	5400	1.17909	0.690742
Neuroblast differentiation-associated protein AHNAK	AHNAK	GGADVSGGVSAPDISIGEGHISVK	1	5582	0.95224	0.820229
Neuroblast differentiation-associated protein AHNAK	AHNAK	IKGGADVSGGVSAPDISIGEGHISVK	1	5589	0.905692	0.616379
Neuroblast differentiation-associated protein AHNAK	AHNAK	FNFSKPK	1	5720	0.348101	0.0017312
Neuroblast differentiation-associated protein AHNAK	AHNAK	GGVTGSPEASISGSK	1;2	5731	1.04393	0.734646
Neuroblast differentiation-associated protein AHNAK	AHNAK	SSKASIGSIEGEAEAEASSPK	2	5745	1.11202	0.492603
Neuroblast differentiation-associated protein AHNAK	AHNAK	SSKASIGSIEGEAEAEASSPK	2	5746	1.11202	0.492603
Neuroblast differentiation-associated protein AHNAK	AHNAK	ASIGSIEGEAEAEASSPK	2;3	5749	0.83051	0.715411
Neuroblast differentiation-associated protein AHNAK	AHNAK	ASIGSIEGEAEAEASSPK	1;2;3	5752	0.837763	0.354629
Neuroblast differentiation-associated protein AHNAK	AHNAK	ASIGSIEGEAEAEASSPKGK	1;2	5762	1.14162	0.740075
Neuroblast differentiation-associated protein AHNAK	AHNAK	ASIGSIEGEAEAEASSPK	1;2;3	5763	1.03945	0.839611
Neuroblast differentiation-associated protein AHNAK	AHNAK	GKFSIFK	1	5769	0.993651	0.981929
Neuroblast differentiation-associated protein AHNAK	AHNAK	SNSFSDEREFSGPSTPTGTIEFEGGEVSIEGGK	1	5780	1.56256	0.0977868
Neuroblast differentiation-associated protein AHNAK	AHNAK	EFSGPSTPTGTIEFEGGEVSIEGGK	1	5790	1.10611	0.599249
Neuroblast differentiation-associated protein AHNAK	AHNAK	EFSGPSTPTGTIEFEGGEVSIEGGK	1;2	5796	0.725283	0.255307
Neuroblast differentiation-associated protein AHNAK	AHNAK	EFSGPSTPTGTIEFEGGEVSIEGGK	1;2	5798	1.15746	0.381189
Neuroblast differentiation-associated protein AHNAK	AHNAK	FGTFGGIGSK	1	5830	0.474277	0.0599301
Neuroblast differentiation-associated protein AHNAK	AHNAK	GHYEVTGSDDETGK	1	5841	0.976502	0.924808
Neuroblast differentiation-associated protein AHNAK	AHNAK	IQGSGVSIASKK	1	5857	1.10025	0.653978
Neuroblast differentiation-associated protein AHNAK	AHNAK	ISSSSSNDSGNKVGIQIPEVEISVSTK	2	5867	0.774491	0.265345
Neuroblast differentiation-associated protein AHNAK	AHNAK	ISSSSSNDSGNKVGIQIPEVEISVSTK	2	5870	1.20296	0.345486
Protein AHNAK2	AHNAK2	DAHDVSPTSTDTEAQITVER	1	194	0.785548	0.211542
Protein AHNAK2	AHNAK2	MPSFGVSAPGK	1	742	1.05234	0.871681
Protein AHNAK2	AHNAK2	IQMPSFKVPK	1	1318	0.812612	0.258117
Protein AHNAK2	AHNAK2	VQMPSFK	1	1483	1.07339	0.809618
Protein AHNAK2	AHNAK2	VEVTSPNIDVSIPSMEVDIQAPGAK	1	4318	1.12606	0.780573
Absent in melanoma 1 protein	AIM1	MPIIEIGGETTPPISTERSPEAVGSECPSR	1;2	533	1.61466	0.230201
A-kinase anchor protein 1, mitochondrial	AKAP1	TVIGPDTAEPATAEAAVAPPDAGIPIPGIPAEGSPPPK	1	429	1.59998	0.252155
A-kinase anchor protein 1, mitochondrial	AKAP1	DKAITPPIPESTVPFSNGVIK	1	533	0.912904	0.649818
A-kinase anchor protein 11	AKAP11	SISEEVESSESGEIPEVDVK	1	1169	0.945734	0.849051
A-kinase anchor protein 11	AKAP11	SISEEVESSESGEIPEVDVK	1	1171	0.945734	0.849051
A-kinase anchor protein 11	AKAP11	SVSPTFINPSDENIK	1	1242	0.895543	0.404763
A-kinase anchor protein 12	AKAP12	NGQISTINGVAEQDEISIQEGDINGQK	1	75	0.998372	0.993881
A-kinase anchor protein 12	AKAP12	SAESPTSPVTSETGSTFK	1	285	1.13284	0.541887
A-kinase anchor protein 12	AKAP12	SAESPTSPVTSETGSTFK	1	286	1.02645	0.903709
A-kinase anchor protein 12	AKAP12	VISKPPEGVVSEVEMISSQER	1	505	0.877182	0.455255
A-kinase anchor protein 12	AKAP12	GIAEVQQDGEAEEGATSDGEKKR	1	597	0.962049	0.835916
A-kinase anchor protein 12	AKAP12	GIAEVQQDGEAEEGATSDGEK	1	598	0.855963	0.490451
A-kinase anchor protein 12	AKAP12	EGVTPWASFKK	1;2	612	0.912397	0.827499
A-kinase anchor protein 12	AKAP12	EVSSIEGSPPPCIGQEEAVCTK	1	1395	1.129	0.623909
A-kinase anchor protein 13	AKAP13	AIQISNSPGASSAFIK	1	983	1.82562	0.0889262
A-kinase anchor protein 13	AKAP13	VDSIVSISEEDIESDQR	2	1627	1.28006	0.593185
A-kinase anchor protein 13	AKAP13	VDSIVSISEEDIESDQR	2	1629	1.68654	0.167314
A-kinase anchor protein 13	AKAP13	SAVIIVDETATTPIFANR	1	1858	0.989205	0.975145
A-kinase anchor protein 13	AKAP13	SGSIDSEISVSPK	1	2708	1.27218	0.43972
A-kinase anchor protein 2	AKAP2	DAIGDSIQVPVSPSSTTSSR	1;2	152	1.79918	0.517629
A-kinase anchor protein 2	AKAP2	SPGAIETPSAAGSQGNTASQGK	1	393	0.90133	0.434137
A-kinase anchor protein 2	AKAP2	SVNVSITQEEIDSGIDEISVR	1;2	461	1.76172	0.236818
A-kinase anchor protein 2	AKAP2	SVNVSITQEEIDSGIDEISVR	1;2	465	1.1578	0.681035
A-kinase anchor protein 2	AKAP2	SVNVSITQEEIDSGIDEISVR	1	467	1.23324	0.521366
A-kinase anchor protein 2	AKAP2	SVNVSITQEEIDSGIDEISVR	1;2	473	2.27755	0.0674264
A-kinase anchor protein 2	AKAP2	TISMIEEEIR	1	720	1.1	0.569765
A-kinase anchor protein 8	AKAP8	SGDEEFKGEDEICDSGR	1	339	1.05534	0.875016
RAC-alpha serine/threonine-protein kinase	AKT1	SGSPSDNSGAEEMEVSIAKPK	1;2;3	62	0.696001	0.13465
RAC-alpha serine/threonine-protein kinase	AKT1	SGSPSDNSGAEEMEVSIAKPK	1;3	64	0.820408	0.337886
RAC-alpha serine/threonine-protein kinase	AKT1	SGSPSDNSGAEEMEVSIAKPK	2;3	67	1.31276	0.275468
RAC-alpha serine/threonine-protein kinase	AKT1	SGSPSDNSGAEEMEVSIAKPK	2	75	1.16824	0.334525
Proline-rich AKT1 substrate 1	AKT1S1	AATAARPPAPPPAPQPPSPTPSPPRPTIAR	2	88	0.977371	0.872644
Proline-rich AKT1 substrate 1	AKT1S1	AATAARPPAPPPAPQPPSPTPSPPRPTIAR	2	90	0.594454	0.133902
Proline-rich AKT1 substrate 1	AKT1S1	AATAARPPAPPPAPQPPSPTPSPPRPTIAR	2	92	1.02367	0.874905
Proline-rich AKT1 substrate 1	AKT1S1	SIPVSVPVWGFK	1	183	0.697545	0.186521
Proline-rich AKT1 substrate 1	AKT1S1	SSDEENGPPSSPDIDR	2	203	0.902699	0.593111
Proline-rich AKT1 substrate 1	AKT1S1	SSDEENGPPSSPDIDR	1;2	212	1.37404	0.286275
Proline-rich AKT1 substrate 1	AKT1S1	INTSDFQK	1	246	0.922216	0.648951
RAC-beta serine/threonine-protein kinase	AKT2	PEAPDQTIPPINNFSVAECQIMK	1	56	0.749325	0.561094
Delta-1-pyrroline-5-carboxylate synthase;Glutamate 5-kinase;Gamma-glutamyl phosphate reductase	ALDH18A1	SWSNIPFITVPISR	1	54	1.0206	0.931407
Dol-P-Man:Man(5)GlcNAc(2)-PP-Dol alpha-1,3-mannosyltransferase	ALG3	SGSAAQAEGICK	1	11	1.0398	0.892395
Dol-P-Man:Man(5)GlcNAc(2)-PP-Dol alpha-1,3-mannosyltransferase	ALG3	SGSAAQAEGICK	1	13	1.26304	0.3265
Alsin	ALS2	SSSIVDIREEETEGGSR	1	466	1.17891	0.647242
Alsin	ALS2	RISIPGIISQVSPR	2	483	1.06938	0.706123
Alsin	ALS2	RISIPGIISQVSPR	2	492	1.06938	0.706123
AMP deaminase 2	AMPD2	QISQDVKIEPDIIIR	1	49	0.960039	0.81969
Anaphase-promoting complex subunit 1	ANAPC1	IIGSIDEVVIISPVPEIRDSSK	2	547	3.43536	0.0136622
Anaphase-promoting complex subunit 1	ANAPC1	IIGSIDEVVIISPVPEIRDSSK	2	563	3.43536	0.0136622
Anaphase-promoting complex subunit 1	ANAPC1	NFDFEGSISPVIAPK	1	688	1.16304	0.379173
Ankyrin-3	ANK3	STIGASTTSSVKSISDVASPIR	3	1552	1.20559	0.452366
Ankyrin-3	ANK3	STIGASTTSSVKSISDVASPIR	3	1559	1.07366	0.702141
Ankyrin-3	ANK3	STIGASTTSSVKSISDVASPIR	3	1569	1.20559	0.452366
Ankyrin repeat domain-containing protein 17	ANKRD17	ATVPVAAATAAEGEGSPPAVAAVAGPPAAAEVGGGVGGSSR	1	12	0.854943	0.445246
Ankyrin repeat domain-containing protein 17	ANKRD17	ATVPVAAATAAEGEGSPPAVAAVAGPPAAAEVGGGVGGSSR	1	19	1.25582	0.279359
Ankyrin repeat domain-containing protein 17	ANKRD17	EHYPVSSPSSPSPPAQPGGVSR	2	1454	1.16474	0.282843
Actin-binding protein anillin	ANLN	ARQPISEASNQQPISGGEEK	1	54	1.05239	0.791769
Actin-binding protein anillin	ANLN	ATSPVKSTTSITDAK	1	294	0.733455	0.11107
Actin-binding protein anillin	ANLN	ATSPVKSTTSITDAK	1	295	0.733455	0.11107
Actin-binding protein anillin	ANLN	TPISPIK	1	323	1.01673	0.934825
Actin-binding protein anillin	ANLN	TQSIPVTEK	1	485	1.07822	0.712107
Acidic leucine-rich nuclear phosphoprotein 32 family member B	ANP32B	KRETDDEGEDD	1	244	0.681898	0.0546082
Annexin A1	ANXA1	MAMVSEFIK	1	5	0.454205	0.00571533
Annexin A2;Putative annexin A2-like protein	ANXA2;ANXA2P2	STVHEIICK	1	2	0.618053	0.128206
Annexin A2;Putative annexin A2-like protein	ANXA2;ANXA2P2	ISIEGDHSTPPSAYGSVK	1	12	1.09644	0.555451
Annexin A2;Putative annexin A2-like protein	ANXA2;ANXA2P2	ISIEGDHSTPPSAYGSVK	1	22	0.440938	0.0307561
Annexin A2;Putative annexin A2-like protein	ANXA2;ANXA2P2	ISIEGDHSTPPSAYGSVK	1	24	0.745812	0.396738
Annexin A2;Putative annexin A2-like protein	ANXA2;ANXA2P2	ISIEGDHSTPPSAYGSVK	1	26	0.483356	0.19863
Annexin A2;Putative annexin A2-like protein	ANXA2;ANXA2P2	GIGTDEDSIIEIICSR	1	123	1.23149	0.347463
Annexin A2;Putative annexin A2-like protein	ANXA2;ANXA2P2	GIGTDEDSIIEIICSR	1	127	1.43925	0.0671648
AP-2 complex subunit alpha-1	AP2A1	RDPSSNDINGGMEPTPSTVSTPSPSADIIGIR	1	655	1.26468	0.198452
AP-3 complex subunit beta-1	AP3B1	NFYESDDDQKEK	1	227	0.877259	0.409085
AP-3 complex subunit delta-1	AP3D1	HRPSEADEEEIAR	1	489	0.611537	0.0344659
AP-3 complex subunit delta-1	AP3D1	NTETSKSPEKDVPMVEK	1	660	0.851504	0.578336
Amyloid beta A4 precursor protein-binding family B member 2	APBB2	PVSIPADIQGSR	1	330	1.07339	0.789935
Amyloid beta A4 precursor protein-binding family B member 2	APBB2	KGSISSVTPSPTPENEK	1	334	1.07207	0.684481
Amyloid beta A4 precursor protein-binding family B member 2	APBB2	NAPHPDDDDSCSINSDPEAK	1;2	412	1.30792	0.172241
Apolipoprotein B-100;Apolipoprotein B-48	APOB	NKYGMVAQVTQTIKIEDTPK	2	276	0.960703	0.875936
Apolipoprotein B-100;Apolipoprotein B-48	APOB	NKYGMVAQVTQTIKIEDTPK	2	283	1.05813	0.843963
Apolipoprotein B-100;Apolipoprotein B-48	APOB	NKYGMVAQVTQTIKIEDTPK	2	291	0.670374	0.160996
DCC-interacting protein 13-alpha	APPL1	VNQSAIEAVTPSPSFQQR	1	401	1.55374	0.0338638
DCC-interacting protein 13-alpha	APPL1	VNQSAIEAVTPSPSFQQR	1	403	1.37583	0.0792661
Arf-GAP with Rho-GAP domain, ANK repeat and PH domain-containing protein 3	ARAP3	SIDQPFISK	1	1093	0.628608	0.125576
Brefeldin A-inhibited guanine nucleotide-exchange protein 2	ARFGEF2	EIEKPIQSKPQSPVIQAAAVSPK	2	218	1.18122	0.194143
Brefeldin A-inhibited guanine nucleotide-exchange protein 2	ARFGEF2	EIEKPIQSKPQSPVIQAAAVSPK	1;2	227	1.35649	0.0510146
Arfaptin-1	ARFIP1	AQESPKNSAAEIPVTSNGEVDDSR	1	5	1.2893	0.107436
Arfaptin-1	ARFIP1	AQESPKNSAAEIPVTSNGEVDDSR	1	9	1.08982	0.716307
Arfaptin-1	ARFIP1	EGVIEAGAFQGSPAPPIPSVMSPSR	1	79	1.68294	0.07062
Arginine and glutamate-rich protein 1	ARGLU1	ASSPPDRIDIFGR	1	77	1.00433	0.986206
Rho GTPase-activating protein 1	ARHGAP1	SSSPEIVTHIK	1;2	51	1.0839	0.755217
Rho GTPase-activating protein 10	ARHGAP10	TPPDTTFPEPTCISASPPNAPPR	1	589	0.946229	0.738074
Rho GTPase-activating protein 10	ARHGAP10	TPPDTTFPEPTCISASPPNAPPR	1	591	0.984438	0.925103
Rho GTPase-activating protein 12	ARHGAP12	ATTPPNQGRPDSPVYANIQEIK	2	230	1.01502	0.920603
Rho GTPase-activating protein 12	ARHGAP12	ATTPPNQGRPDSPVYANIQEIK	2	231	0.836908	0.332416
Rho GTPase-activating protein 12	ARHGAP12	ATTPPNQGRPDSPVYANIQEIK	2	240	0.836908	0.332416
Rho GTPase-activating protein 12	ARHGAP12	VISSTINNQAVETDEGIEEEIPDSPGIEK	1	540	1.01788	0.912539
Rho GTPase-activating protein 17	ARHGAP17	AESSSGGGTVPSSAGIIEQGPSPGDGSPPKPK	1	575	0.960988	0.855026
Rho GTPase-activating protein 17	ARHGAP17	SPSPPTQHTGQPPGQPSAPSQISAPR	1	679	1.39074	0.407845
Rho GTPase-activating protein 17	ARHGAP17	SPSPPTQHTGQPPGQPSAPSQISAPR	1	682	0.665036	0.163919
Rho GTPase-activating protein 18	ARHGAP18	SKGDDATIPSFR	1	218	0.644723	0.249659
Rho GTPase-activating protein 22	ARHGAP22	TSSIDGAAVAVISR	1	191	0.530474	0.0920364
Rho GTPase-activating protein 29	ARHGAP29	ETKSFENVSVESVDSSSEK	1	171	1.36533	0.205767
Rho GTPase-activating protein 29	ARHGAP29	AEEEHISSSGGIAK	1	357	0.296106	0.0657931
Rho GTPase-activating protein 29	ARHGAP29	HINSSQPSGFGPANSIEDVVR	1	499	1.14675	0.40273
Rho GTPase-activating protein 29	ARHGAP29	IEEDRCSNSADITGPSFIR	1	519	0.859685	0.428138
Rho GTPase-activating protein 29	ARHGAP29	IEEDRCSNSADITGPSFIR	1	521	0.92273	0.576613
Rho GTPase-activating protein 29	ARHGAP29	IIIASPPNER	1	1029	1.14945	0.356526
Rho GTPase-activating protein 31	ARHGAP31	SMDSICSVPVEGK	1	346	1.29076	0.247658
Rho GTPase-activating protein 31	ARHGAP31	EAGEMESSTIQESPR	1	629	1.03576	0.834378
Rho GTPase-activating protein 31	ARHGAP31	RNSAPVSVSAVR	1	1178	0.799913	0.303302
Rho GTPase-activating protein 35	ARHGAP35	TSFSVGSDDEIGPIR	1;2	1179	0.808566	0.243157
Rho GTPase-activating protein 4	ARHGAP4	QGIGPASTTSPSPGPRSPK	1	906	1.14075	0.594328
Rho GTPase-activating protein 5	ARHGAP5	RTHSDASDDEAFTTSK	2	1173	1.00119	0.993578
Rho GTPase-activating protein 5	ARHGAP5	THSDASDDEAFTTSK	2	1176	1.00195	0.989543
Rho GTPase-activating protein 5	ARHGAP5	GGIDNPAITSDQEIDDKK	1	1218	0.752021	0.268219
Rho guanine nucleotide exchange factor 10	ARHGEF10	SDISSSSGSISISHGSSSIEHR	2	1220	0.799671	0.201622
Rho guanine nucleotide exchange factor 10	ARHGEF10	SDISSSSGSISISHGSSSIEHR	2	1221	1.20533	0.367262
Rho guanine nucleotide exchange factor 10	ARHGEF10	SDISSSSGSISISHGSSSIEHR	2	1222	1.21051	0.474346
Rho guanine nucleotide exchange factor 11	ARHGEF11	NSVISDPGIDSPRTSPVIMAR	2	251	0.809009	0.251111
Rho guanine nucleotide exchange factor 11	ARHGEF11	NSVISDPGIDSPRTSPVIMAR	2	254	0.809009	0.251111
Rho guanine nucleotide exchange factor 11	ARHGEF11	NSVISDPGIDSPRTSPVIMAR	2	255	0.840767	0.33351
Rho guanine nucleotide exchange factor 11	ARHGEF11	SRSDVDMDAAAEATR	1	635	1.38724	0.104671
Rho guanine nucleotide exchange factor 12	ARHGEF12	EAHSDENPSEGDGAVNKEEK	1	1370	0.791746	0.171466
Rho guanine nucleotide exchange factor 15	ARHGEF15	AAQSPGPPHNGSSPQEIPR	1	42	0.956022	0.836538
Rho guanine nucleotide exchange factor 17	ARHGEF17	SPSFGAGEGIIR	1	420	0.784029	0.18038
Rho guanine nucleotide exchange factor 17	ARHGEF17	DSPSAGGPVGQIEPIPIPAPASPGTRPTIK	1	527	1.18031	0.657808
Rho guanine nucleotide exchange factor 17	ARHGEF17	AATSEEPTGFSVDSNIIGSISPK	1	764	2.94172	0.0690508
Rho guanine nucleotide exchange factor 18	ARHGEF18	SISPIIPGR	1	945	0.83243	0.369566
Rho guanine nucleotide exchange factor 2	ARHGEF2	IISQSTDSINMR	1	147	0.565623	0.0276391
Rho guanine nucleotide exchange factor 2	ARHGEF2	EPAIPIEPDSGGNTSPGVTANGEAR	1	667	0.834232	0.304002
Rho guanine nucleotide exchange factor 2	ARHGEF2	EPAIPIEPDSGGNTSPGVTANGEAR	1	668	0.819562	0.205898
Rho guanine nucleotide exchange factor 2	ARHGEF2	SIPAGDAIYISFNPPQPSR	1	858	0.873623	0.437563
Rho guanine nucleotide exchange factor 2	ARHGEF2	IQDSSDPDTGSEEEGSSRISPPHSPR	2	925	1.11998	0.466514
Rho guanine nucleotide exchange factor 2	ARHGEF2	IQDSSDPDTGSEEEGSSRISPPHSPR	2	928	1.08948	0.629498
Rho guanine nucleotide exchange factor 2	ARHGEF2	IQDSSDPDTGSEEEGSSRISPPHSPR	2	932	1.20918	0.448926
Rho guanine nucleotide exchange factor 28	ARHGEF28	AESIPISSNIQSK	1	222	1.70942	0.0942606
Rho guanine nucleotide exchange factor 28	ARHGEF28	SIPAVIIPGGPEVMEINR	1	1225	1.13634	0.584278
Rho guanine nucleotide exchange factor 6	ARHGEF6	KDSIPQVIIPEEEK	1	530	2.37615	0.0264228
Rho guanine nucleotide exchange factor 7	ARHGEF7	SIDMTDNSNNQIVVR	1	126	0.976122	0.865274
Rho guanine nucleotide exchange factor 7;Rho guanine nucleotide exchange factor 6	ARHGEF7;ARHGEF6	MSGFIYQGK	1	468;334	0.899955	0.552591
AT-rich interactive domain-containing protein 1A	ARID1A	GPSPSPVGSPASVAQSR	1;2	696	1.17195	0.749447
AT-rich interactive domain-containing protein 1A	ARID1A	GPSPSPVGSPASVAQSR	2	702	0.668836	0.297358
AT-rich interactive domain-containing protein 4B	ARID4B	DIEVISEDTDYEEDEVTK	2	471	1.13746	0.800172
AT-rich interactive domain-containing protein 4B	ARID4B	DIEVISEDTDYEEDEVTK	2	474	1.13746	0.800172
ADP-ribosylation factor-like protein 2	ARL2	FNGEDIDTISPTIGFNIK	1	45	2.10425	0.0816569
ADP-ribosylation factor-like protein 6-interacting protein 4	ARL6IP4	SAGEEEDGPVITDEQK	1	137	0.863352	0.34824
Armadillo repeat-containing protein 10	ARMC10	SAEDITDGSYDDVINAEQIQK	1	45	0.842328	0.486977
Actin-related protein 2/3 complex subunit 1B	ARPC1B	KASSEGGTAAGAGIDSIHK	1	310	0.921177	0.652411
Beta-arrestin-1	ARRB1	GMKDDKEEEEDGTGSPQINNR	1	402	0.766011	0.690132
Beta-arrestin-1	ARRB1	DDKEEEEDGTGSPQINNR	1	404	0.541002	0.119982
Arf-GAP with SH3 domain, ANK repeat and PH domain-containing protein 1	ASAP1	QEEIDESDDDIDDKPSPIK	1	717	0.719486	0.348973
Arf-GAP with SH3 domain, ANK repeat and PH domain-containing protein 1	ASAP1	TISDPPSPIPHGPPNK	1;2	839	1.08026	0.774652
Arf-GAP with SH3 domain, ANK repeat and PH domain-containing protein 1	ASAP1	TISDPPSPIPHGPPNK	2	843	1.21165	0.173808
Arf-GAP with SH3 domain, ANK repeat and PH domain-containing protein 1	ASAP1	QASEDSNDITPTIPETPVPIPR	1;2	1041	0.44923	0.0645361
Arf-GAP with SH3 domain, ANK repeat and PH domain-containing protein 1	ASAP1	QASEDSNDITPTIPETPVPIPR	1;2	1044	0.870733	0.856846
Arf-GAP with SH3 domain, ANK repeat and PH domain-containing protein 2	ASAP2	IIHEDIDESDDDMDEK	1	701	0.969181	0.839647
Arf-GAP with SH3 domain, ANK repeat and PH domain-containing protein 2	ASAP2	SSSDPPAVHPPIPPIR	1	820	0.822405	0.252556
Histone chaperone ASF1A	ASF1A	IEDAESSNPNIQSIISTDAIPSASK	1	165	1.53101	0.287726
Histone chaperone ASF1B	ASF1B	GIGIPGCIPGIIPENSMDCI	1	198	1.14083	0.867056
Cyclic AMP-dependent transcription factor ATF-2	ATF2	NDSVIVADQTPTPTR	2	69	1.12293	0.581057
Cyclic AMP-dependent transcription factor ATF-2	ATF2	NDSVIVADQTPTPTR	2	71	1.12293	0.581057
Cyclic AMP-dependent transcription factor ATF-7	ATF7	TDSVIIADQTPTPTR	2	51	0.897117	0.497389
Cyclic AMP-dependent transcription factor ATF-7	ATF7	TDSVIIADQTPTPTR	2	53	0.897117	0.497389
Activating transcription factor 7-interacting protein 1	ATF7IP	NKQDDDINCEPISPHNITPEPVSK	1	113	1.19552	0.26641
Activating transcription factor 7-interacting protein 1	ATF7IP	HEHPPNPPVSPGK	1	672	1.14231	0.490664
Autophagy-related protein 16-1	ATG16L1	SVSSFPVPQDNVDTHPGSGK	1	143	0.614124	0.00471191
Cysteine protease ATG4B	ATG4B	FFDSEDEDFEIISI	1	321	0.864933	0.444025
Autophagy-related protein 9A	ATG9A	IEASYSDSPPGEEDIIVHVAEGSK	1;2	14	1.79295	0.037783
Autophagy-related protein 9A	ATG9A	RESDESGESAPDEGGEGAR	1	735	1.58292	0.353067
Autophagy-related protein 9A	ATG9A	RESDESGESAPDEGGEGAR	1	741	1.12767	0.541281
Autophagy-related protein 9A	ATG9A	HPEPVPEEGSEDEIPPQVHKV	1	828	1.32394	0.0978029
Phospholipid-transporting ATPase IG	ATP11C	GVTQEVDGISQTDGTITYFDK	1	445	1.35509	0.42643
Sodium/potassium-transporting ATPase subunit alpha-1	ATP1A1	DKYEPAAVSEQGDKK	1	16	0.962686	0.888214
Plasma membrane calcium-transporting ATPase 1	ATP2B1	IEDSEPHIPIIDDTDAEDDAPTKR	1	1119	0.717286	0.040101
Plasma membrane calcium-transporting ATPase 1;Plasma membrane calcium-transporting ATPase 2	ATP2B1;ATP2B2	SATSSSPGSPIHSIETSI	1	1183	0.777281	0.0800438
V-type proton ATPase 116 kDa subunit a isoform 2	ATP6V0A2	KDSEEEVSIIGSQDIEEGNHQVEDGCR	1	695	1.22656	0.196014
Transcriptional regulator ATRX	ATRX	RPTETNPVTSNSDEECNETVKEK	1	473	1.33207	0.0499244
Transcriptional regulator ATRX	ATRX	QSETVDQNSDSDEMIAIIK	1;2	525	1.5571	0.165715
Transcriptional regulator ATRX	ATRX	ITVSDGESGEEKK	2	1144	0.780103	0.155328
Transcriptional regulator ATRX	ATRX	ITVSDGESGEEKK	2	1148	0.780103	0.155328
Ataxin-2	ATXN2	QNSPAGNKENIKPNETSPSFSK	1	772	1.22938	0.14623
Ataxin-2-like protein	ATXN2L	GPPQSPVFEGVYNNSR	1	111	0.586636	0.0260615
Ataxin-2-like protein	ATXN2L	EKEVDGIITSEPMGSPVSSK	1	589	1.20363	0.240124
Ataxin-2-like protein	ATXN2L	EVDGIITSEPMGSPVSSK	1	594	1.44812	0.0517742
Beta-1,3-glucosyltransferase	B3GALTL	TAWIVIVDDDTIISISR	1	357	1.69466	0.0978483
Beta-1,4-galactosyltransferase 1;Lactose synthase A protein;N-acetyllactosamine synthase;Beta-N-acetylglucosaminylglycopeptide beta-1,4-galactosyltransferase;Beta-N-acetylglucosaminyl-glycolipid beta-1,4-galactosyltransferase;Processed beta-1,4-galactosyltransferase 1	B4GALT1	IPQIVGVSTPIQGGSNSAAAIGQSSGEIR	1	61	0.98771	0.948756
BAG family molecular chaperone regulator 3	BAG3	SQSPAASDCSSSSSSASIPSSGR	1	171	0.686714	0.112878
BAG family molecular chaperone regulator 3	BAG3	SQSPAASDCSSSSSSASIPSSGR	1	173	0.947439	0.716192
BAG family molecular chaperone regulator 3	BAG3	SSTPIHSPSPIR	2	285	1.43928	0.187146
BAG family molecular chaperone regulator 3	BAG3	SSTPIHSPSPIR	1;2	289	2.83561	0.00992678
BAG family molecular chaperone regulator 3	BAG3	VPPAPVPCPPPSPGPSAVPSSPK	1;2	377	0.791785	0.184015
BAG family molecular chaperone regulator 3	BAG3	VPPAPVPCPPPSPGPSAVPSSPK	1;2	385	0.737105	0.312499
BAG family molecular chaperone regulator 3	BAG3	VPPAPVPCPPPSPGPSAVPSSPK	1;2	386	0.774468	0.310602
Large proline-rich protein BAG6	BAG6	APPQTHIPSGASSGTGSASATHGGGSPPGTR	1	113	0.769203	0.195905
Large proline-rich protein BAG6	BAG6	ASPEPQRENASPAPGTTAEEAMSR	2	958	1.02607	0.854594
Large proline-rich protein BAG6	BAG6	ENASPAPGTTAEEAMSR	1;2	967	0.775478	0.283273
Large proline-rich protein BAG6	BAG6	ASPEPQRENASPAPGTTAEEAMSR	NA	972	1.17245	0.423873
Chromatin complexes subunit BAP18	BAP18	VYEDSGIPIPAESPK	1	62	0.672267	0.279912
Chromatin complexes subunit BAP18	BAP18	ADVTISAINDSDANSDVVDIEGIGETPPAK	1;2	112	1.25762	0.549437
Chromatin complexes subunit BAP18	BAP18	ADVTISAINDSDANSDVVDIEGIGETPPAK	2	116	1.46263	0.297385
Brain acid soluble protein 1	BASP1	AEGAATEEEGTPKESEPQAAAEPAEAK	1	36	0.977409	0.90524
Brain acid soluble protein 1	BASP1	ETPAATEAPSSTPK	1	142	1.01164	0.953721
Bromodomain adjacent to zinc finger domain protein 1A	BAZ1A	KRQSPEPSPVTIGR	1	1381	1.22278	0.372504
Tyrosine-protein kinase BAZ1B	BAZ1B	IAEDEGDSEPEAVGQSR	1	1464	1.05948	0.681938
HMG box transcription factor BBX	BBX	QSSESDIESVIYTIEAVAK	1	485	1.67518	0.469908
Bcl-2-like protein 12	BCL2L12	IVRISSDSFAR	1	241	0.897949	0.510565
Bcl-2-like protein 13	BCL2L13	EPDTEVITVEKSSPATSIFVEIDEEEVK	1	200	1.18946	0.388275
Bcl-2-like protein 13	BCL2L13	SSPATSIFVEIDEEEVK	1;2	209	1.70062	0.271404
Bcl-2-associated transcription factor 1	BCLAF1	KAEGEPQEESPIK	1	175	1.02437	0.851012
Bcl-2-associated transcription factor 1	BCLAF1	SQEEPKDTFEHDPSESIDEFNK	1	181	0.984133	0.91025
Bcl-2-associated transcription factor 1	BCLAF1	YSPSQNSPIHHIPSR	2	282	0.932056	0.914225
Bcl-2-associated transcription factor 1	BCLAF1	YSPSQNSPIHHIPSR	2	283	0.948845	0.747153
Bcl-2-associated transcription factor 1	BCLAF1	YSPSQNSPIHHIPSRR	2	285	0.600793	0.252557
Bcl-2-associated transcription factor 1	BCLAF1	YSPSQNSPIHHIPSR	1;2	288	0.803119	0.45049
Bcl-2-associated transcription factor 1	BCLAF1	YSPSQNSPIHHIPSR	2	295	0.708905	0.167517
Bcl-2-associated transcription factor 1	BCLAF1	QKFNDSEGDDTEETEDYR	1	395	1.2617	0.155408
Bcl-2-associated transcription factor 1	BCLAF1	DIFDYSPPIHK	1	510	1.41384	0.0844804
Bcl-2-associated transcription factor 1	BCLAF1	STFREESPIR	1	529	1.07168	0.591677
Bcl-2-associated transcription factor 1	BCLAF1	IDISPSTIRK	1	656	1.0818	0.613035
Breakpoint cluster region protein	BCR	PQPAPADGADPPPAEEPEARPDGEGSPGK	1	122	1.11563	0.435753
Breakpoint cluster region protein	BCR	HQDGIPYIDDSPSSSPHISSK	1;2	459	1.09786	0.560638
Breakpoint cluster region protein	BCR	HQDGIPYIDDSPSSSPHISSK	2	463	0.988221	0.959469
BET1 homolog	BET1	SISIEIGHEVK	1	50	0.645944	0.103305
Protein bicaudal D homolog 2	BICD2	GRRSPIIIPK	1	582	1.02899	0.853647
Myc box-dependent-interacting protein 1	BIN1	GNKSPSPPDGSPAATPEIR	1	265	1.01302	0.961837
Myc box-dependent-interacting protein 1	BIN1	SPSPPDGSPAATPEIR	1;2	267	1.28904	0.0611688
Myc box-dependent-interacting protein 1	BIN1	SPSPPDGSPAATPEIR	1;2	272	0.472763	0.039332
Myc box-dependent-interacting protein 1	BIN1	VNHEPEPAGGATPGATIPKSPSQIR	1	296	1.19948	0.435363
Myc box-dependent-interacting protein 1	BIN1	VNHEPEPAGGATPGATIPKSPSQIR	1	300	1.23202	0.274521
Baculoviral IAP repeat-containing protein 6	BIRC6	IEGDSDDIIEDSDSEEHSR	1	480	0.872777	0.490045
Biogenesis of lysosome-related organelles complex 1 subunit 3	BLOC1S3	VAGEAAETDSEPEPEPEPTAAPR	2	63	0.795743	0.184909
Biogenesis of lysosome-related organelles complex 1 subunit 3	BLOC1S3	VAGEAAETDSEPEPEPEPTAAPR	2	65	0.795743	0.184909
BMP-2-inducible protein kinase	BMP2K	SESNEDIFGIVPFDEITGSQQQK	1	947	0.789559	0.291155
BMP-2-inducible protein kinase	BMP2K	SESNEDIFGIVPFDEITGSQQQK	1	949	1.44006	0.456761
BCL2/adenovirus E1B 19 kDa protein-interacting protein 2	BNIP2	KGSITEYTAAEEK	1	114	0.939491	0.744002
BCL2/adenovirus E1B 19 kDa protein-interacting protein 2	BNIP2	KGSITEYTAAEEK	1	116	1.45325	0.0835402
BCL2/adenovirus E1B 19 kDa protein-interacting protein 3-like	BNIP3L	DHSSQSEEEVVEGEKEVEAIKK	1;2;3	80	0.727132	0.2095
Biorientation of chromosomes in cell division protein 1-like 1	BOD1L1	GEEKIAANTISTPSGSSIQR	3	1093	0.794657	0.432572
Biorientation of chromosomes in cell division protein 1-like 1	BOD1L1	GEEKIAANTISTPSGSSIQR	3	1095	0.744679	0.16975
Biorientation of chromosomes in cell division protein 1-like 1	BOD1L1	GEEKIAANTISTPSGSSIQR	3	1096	0.744679	0.16975
Biorientation of chromosomes in cell division protein 1-like 1	BOD1L1	GEEKIAANTISTPSGSSIQR	3	1100	0.76539	0.13189
Serine/threonine-protein kinase B-raf	BRAF	SSSAPNVHINTIEPVNIDDIIR	1	373	0.97233	0.865345
Bromodomain-containing protein 1	BRD1	SRSTCGDSEVEEESPGKR	1	804	1.31576	0.451631
Bromodomain-containing protein 1	BRD1	SRSTCGDSEVEEESPGKR	1	808	1.56154	0.243013
Bromodomain-containing protein 1	BRD1	VHGEPTSDISDID	2	1051	1.35543	0.300749
Bromodomain-containing protein 1	BRD1	VHGEPTSDISDID	2	1055	1.35543	0.300749
Bromodomain-containing protein 2	BRD2	KADTTTPTPTAIIAPGSPASPPGSIEPK	2	178	1.08971	0.604373
Bromodomain-containing protein 2	BRD2	ADTTTPTPTAIIAPGSPASPPGSIEPK	2	181	1.08971	0.604373
Bromodomain-containing protein 3	BRD3	SESPPPISDPK	1	263	0.996857	0.981758
Bromodomain-containing protein 8	BRD8	ATPPPSPIISEIIK	1;2	124	0.911748	0.789932
Bromodomain-containing protein 8	BRD8	ATPPPSPIISEIIK	2	128	0.418676	0.0257047
Basigin	BSG	RKPEDVIDDDDAGSAPIK	1	153	1.05915	0.730871
BTB/POZ domain-containing protein 1	BTBD1	ASIGPAAAGEQASGAEAEPGPAGPPPPPSPSSIGPIIPIQR	1	30	1.07082	0.840834
BUD13 homolog	BUD13	HDTPDPSPIR	2	159	1.14506	0.438149
BUD13 homolog	BUD13	HDTPDPSPIR	2	163	1.14506	0.438149
Bystin	BYSL	MPQDGSDDEDEEWPTIEK	1	98	1.06766	0.802109
Uncharacterized protein C11orf84	C11orf84	AESPSPAPPPGIR	1	308	1.00607	0.962069
Uncharacterized protein C11orf96	C11orf96	SFIQSIECIR	1	399	2.53598	0.0342609
Uncharacterized protein C11orf96	C11orf96	IRNSIDSSDSDSAI	1	425	1.3613	0.206407
Uncharacterized protein C15orf52	C15orf52	SPPTQVAISSDSAR	1	133	1.23118	0.357298
Uncharacterized protein C18orf25	C18orf25	RDSSESQIASTESDKPTTGR	1;2	66	0.876411	0.592796
Uncharacterized protein C18orf25	C18orf25	RDSSESQIASTESDKPTTGR	2	67	1.41726	0.172387
Uncharacterized protein C18orf25	C18orf25	RDSSESQIASTESDKPTTGR	2	69	1.04719	0.836319
Uncharacterized protein C1orf21	C1orf21	GRDYCSEEEDIT	1	115	0.892422	0.44639
C2 domain-containing protein 2	C2CD2	KKSTIIISGISK	1	356	0.904483	0.727823
C2 domain-containing protein 2	C2CD2	KKSTIIISGISK	1	357	0.904483	0.727823
C2 domain-containing protein 5	C2CD5	SQSESSDEVTEIDISHGK	2	650	0.980583	0.889089
C2 domain-containing protein 5	C2CD5	SQSESSDEVTEIDISHGKK	2	652	1.0151	0.932999
C2 domain-containing protein 5	C2CD5	SQSESSDEVTEIDISHGK	2	653	1.51519	0.0648628
Ashwin	C2orf49	SPSGPVKSPPISPVGTTPVK	2	178	1.20944	0.500771
Ashwin	C2orf49	KSPSGPVKSPPISPVGTTPVK	1;2	185	0.97944	0.884437
Ashwin	C2orf49	KSPSGPVKSPPISPVGTTPVK	2	189	0.966393	0.852414
Uncharacterized protein C3orf14	C3orf14	MTSIFAQEIRISK	3	2	0.812222	0.335387
Uncharacterized protein C3orf14	C3orf14	MTSIFAQEIRISK	3	3	0.812222	0.335387
Uncharacterized protein C3orf14	C3orf14	MTSIFAQEIRISK	3	12	0.812222	0.335387
Uncharacterized protein C7orf50	C7orf50	EIDEEGSDPPIPGR	1	175	1.54433	0.0784577
Uncharacterized protein C9orf142	C9orf142	IAAAEETAVSPR	1	148	0.993923	0.97536
Uncharacterized protein C9orf142	C9orf142	KSPRPAGPQIFIPDPDPQR	1	152	1.25345	0.214624
Uncharacterized protein C9orf78	C9orf78	VGDTEKPEPERSPPNR	1	261	0.981253	0.916627
Caspase activity and apoptosis inhibitor 1	CAAP1	SVNEIIGIAESSPNEPK	1	167	0.454616	0.0471273
CAD protein;Glutamine-dependent carbamoyl-phosphate synthase;Aspartate carbamoyltransferase;Dihydroorotase	CAD	IHRASDPGIPAEEPKEK	1	1859	1.28658	0.11245
Caldesmon	CALD1	RGSIGENQIKDEK	1	196	1.22568	0.244907
Calcium/calmodulin-dependent protein kinase type II subunit delta	CAMK2D	KPDGVKESTESSNTTIEDEDVK	1;2	330	0.969148	0.909558
Calcium/calmodulin-dependent protein kinase type II subunit delta	CAMK2D	ESTESSNTTIEDEDVK	1;2	337	0.706086	0.215658
Calcium/calmodulin-dependent protein kinase kinase 2	CAMKK2	CICPSIPYSPVSSPQSSPR	3	129	1.3434	0.405859
Calcium/calmodulin-dependent protein kinase kinase 2	CAMKK2	CICPSIPYSPVSSPQSSPRIPR	3	132	1.15117	0.659359
Calcium/calmodulin-dependent protein kinase kinase 2	CAMKK2	CICPSIPYSPVSSPQSSPR	3	133	1.3434	0.405859
Calcium/calmodulin-dependent protein kinase kinase 2	CAMKK2	CICPSIPYSPVSSPQSSPRIPR	3	136	0.989886	0.953905
Calcium/calmodulin-dependent protein kinase kinase 2	CAMKK2	CICPSIPYSPVSSPQSSPR	3	137	1.16946	0.674676
Calcium/calmodulin-dependent protein kinase kinase 2	CAMKK2	QGSEDNIQGTDPPPVGEEEVII	1	479	0.864431	0.709882
Calmodulin-regulated spectrin-associated protein 1	CAMSAP1	SIISNVSIEDEEEEIVAIVR	1	256	1.54788	0.405949
Calmodulin-regulated spectrin-associated protein 2	CAMSAP2	SISNEGITINNSHVSK	1	437	0.857684	0.323565
Calnexin	CANX	QKSDAEEDGGTVSQEEEDR	1	446	0.756659	0.155042
Calnexin	CANX	QKSDAEEDGGTVSQEEEDR	1	456	0.964707	0.779847
Calnexin	CANX	AEEDEIINRSPR	1	475	0.987971	0.929947
Adenylyl cyclase-associated protein 1	CAP1	SGPKPFSAPKPQTSPSPK	2	300	0.891333	0.73009
Adenylyl cyclase-associated protein 1	CAP1	SGPKPFSAPKPQTSPSPK	1;2	306	1.08445	0.654866
Adenylyl cyclase-associated protein 1	CAP1	SGPKPFSAPKPQTSPSPK	1;2	307	1.11566	0.87854
Adenylyl cyclase-associated protein 1	CAP1	SGPKPFSAPKPQTSPSPK	1;2	309	0.930588	0.788001
Caspase recruitment domain-containing protein 11	CARD11	NTIQPEEAISTSDPRVSPR	1	886	1.23299	0.258729
Calcium-regulated heat stable protein 1	CARHSP1	SSEPPPPPQPPTHQASVGIIDTPRSR	1	26	1.22571	0.302317
Calcium-regulated heat stable protein 1	CARHSP1	SPSPIRGNVVPSPIPTR	2;3	30	0.722586	0.104117
Calcium-regulated heat stable protein 1	CARHSP1	SPSPIRGNVVPSPIPTR	2;3	32	0.722586	0.104117
Calcium-regulated heat stable protein 1	CARHSP1	ERSPSPIRGNVVPSPIPTR	1;3	41	0.72979	0.623136
Calcium-regulated heat stable protein 1	CARHSP1	TFSATVR	1	52	0.878841	0.440058
Calcium-regulated heat stable protein 1	CARHSP1	TFSATVR	1	54	0.47966	0.301669
Protein CASC3	CASC3	STVTGERQSGDGQESTEPVENK	1	148	1.03074	0.832266
Peripheral plasma membrane protein CASK, hCASK, EC 2.7.11.1	CASK	TQSSSCEDIPSTTQPK	1	192	1.01262	0.927393
Caskin-2	CASKIN2	SGEQIFTQDVRPEQIIEGK	1	389	1.23496	0.270146
Calpastatin	CAST	PIGPDDAIDAISSDFTCGSPTAAGK	1	285	1.35552	0.226609
Calpastatin	CAST	PIGPDDAIDAISSDFTCGSPTAAGK	1	291	1.03737	0.86448
Calpastatin	CAST	SQPGQKPAASPRPR	1	11;11	0.766687	0.31152
Calpastatin	CAST	SESEIIDEISEDFDRSECK	1	406;412	0.80168	0.266444
Calpastatin	CAST	SESEIIDEISEDFDR	1	408;414	1.2293	0.302143
Caveolin-1	CAV1	ADEISEK	1	6	0.831227	0.317078
Caveolin-1	CAV1	AMADEISEK	1	37	1.1328	0.592742
E3 ubiquitin-protein ligase CBL	CBL	VERPPSPFSMAPQASIPPVPPR	1	483	1.48509	0.267456
Chromobox protein homolog 3	CBX3	RKSISDSESDDSK	1;2	93	0.772894	0.210651
Chromobox protein homolog 3	CBX3	SISDSESDDSK	1;2	95	0.439395	0.213437
Cell cycle and apoptosis regulator protein 2	CCAR2	NAETPEATTQQETDTDIPEAPPPPIEPAVIAR	1	484	1.4606	0.0405886
Cell cycle and apoptosis regulator protein 2	CCAR2	SVASNQSEMEFSSIQDMPK	2	675	1.81841	0.0674348
Cell cycle and apoptosis regulator protein 2	CCAR2	SVASNQSEMEFSSIQDMPK	2	678	0.831418	0.265892
Cell cycle and apoptosis regulator protein 2	CCAR2	SVASNQSEMEFSSIQDMPK	2	681	0.785258	0.353649
Coiled-coil domain-containing protein 132	CCDC132	FMEQSRSPSVSPSK	1	464	1.07676	0.663345
Coiled-coil domain-containing protein 43	CCDC43	AAIIAQYADVTDEEDEADEKDDSGATTMNIGSDK	1	139	1.43016	0.0449061
Coiled-coil domain-containing protein 6	CCDC6	IDQPVSAPPSPR	2	240	0.93494	0.585971
Coiled-coil domain-containing protein 6	CCDC6	IDQPVSAPPSPR	2	244	0.93494	0.585971
Coiled-coil domain-containing protein 6	CCDC6	QISESESSIEMDDER	1	323	1.03602	0.936097
Coiled-coil domain-containing protein 85A	CCDC85A	HPHPGSSPETIPK	1	301	1.03991	0.883526
Coiled-coil domain-containing protein 85C	CCDC85C	SIDDISAPPHHR	1	246	0.947563	0.802662
Coiled-coil domain-containing protein 86	CCDC86	IGGIRPESPESITSVSR	1;2	18	1.81645	0.282957
Coiled-coil domain-containing protein 86	CCDC86	IGGIRPESPESITSVSR	2	21	1.60225	0.034803
Coiled-coil domain-containing protein 86	CCDC86	AIVEFESNPEETREPGSPPSVQR	1	47	1.37247	0.0604782
Coiled-coil domain-containing protein 86	CCDC86	AGIGSPERPPKTSPGSPR	3	58	1.39793	0.188974
Coiled-coil domain-containing protein 86	CCDC86	AGIGSPERPPKTSPGSPR	3	65	1.39793	0.188974
Coiled-coil domain-containing protein 86	CCDC86	AGIGSPERPPKTSPGSPR	3	69	0.505657	0.0722582
Coiled-coil domain-containing protein 86	CCDC86	IQQGAGIESPQGQPEPGAASPQR	2	80	0.990317	0.948083
Coiled-coil domain-containing protein 86	CCDC86	IQQGAGIESPQGQPEPGAASPQR	1;2	91	0.676733	0.17454
Coiled-coil domain-containing protein 86	CCDC86	QQDIHIESPQRQPEYSPESPR	2	102	0.837927	0.301265
Coiled-coil domain-containing protein 86	CCDC86	QPEYSPESPR	1;2	110	0.898171	0.561915
Girdin	CCDC88A	RTSIHDFITK	1	1744	0.911198	0.655812
Girdin	CCDC88A	RTSIHDFITK	1	1745	0.781082	0.185891
Malcavernin	CCM2	GIITDSFGR	1	293	0.901755	0.542025
Cyclin-L1	CCNL1	GINPDGTPAISTIGGFSPASKPSSPR	3;4	325	1.33515	0.218147
Cyclin-L1	CCNL1	GINPDGTPAISTIGGFSPASKPSSPR	2;3;4	329	0.894673	0.717016
Cyclin-L1	CCNL1	GINPDGTPAISTIGGFSPASKPSSPR	2;3;4	335	0.885405	0.709584
Cyclin-L1	CCNL1	GINPDGTPAISTIGGFSPASKPSSPR	3;4	338	1.25781	0.175802
Cyclin-L1	CCNL1	GINPDGTPAISTIGGFSPASKPSSPR	3;4	341	1.0105	0.941945
Cyclin-L1	CCNL1	GINPDGTPAISTIGGFSPASKPSSPR	3;4	342	1.44851	0.0618132
Cyclin-L2	CCNL2	GIIPGGTQVIDGTSGFSPAPK	1	108	1.21653	0.50091
Cyclin-T2	CCNT2	QGQSQAASSSSVTSPIK	1	480	0.817595	0.140664
Cyclin-Y	CCNY	IESYRPDTDISR	1	25	0.989338	0.928621
Cyclin-Y	CCNY	SASADNITIPR	1	301	0.803602	0.212137
Cyclin-Y-like protein 1	CCNYL1	SFSADNFIGIQR	1	274	0.917245	0.65069
T-complex protein 1 subunit beta	CCT2	ASISIAPVNIFK	1	3	0.887907	0.565366
CD2-associated protein	CD2AP	GIGFGDIFKEGSVK	1	224	1.25087	0.442038
DNA-directed RNA polymerase I subunit RPA34	CD3EAP	QEQINTEPIEDTVISPTK	1	285	0.867026	0.334205
CD44 antigen	CD44	IVINSGNGAVEDR	1	284	0.81231	0.308815
CD44 antigen	CD44	KPSGINGEASKSQEMVHIVNK	1	295	0.815784	0.749708
CD44 antigen	CD44	SQEMVHIVNK	1	304	0.78115	0.174281
Cell division cycle protein 23 homolog	CDC23	RVSPINISSVTP	1;2	470	1.33021	0.181697
Cell division cycle protein 23 homolog	CDC23	RVSPINISSVTP	1;2	478	0.95487	0.892853
Anaphase-promoting complex subunit CDC26	CDC26	QKEDVEVVGGSDGEGAIGISSDPK	1	42	1.12347	0.519364
Serine/threonine-protein kinase MRCK beta	CDC42BPB	HSTPSNSSNPSGPPSPNSPHR	1;2	1690	0.917876	0.599355
Serine/threonine-protein kinase MRCK beta	CDC42BPB	HSTPSNSSNPSGPPSPNSPHR	2	1693	1.01302	0.929566
Cdc42 effector protein 1	CDC42EP1	NAISIPQINQAAYDSIVVGK	1	121	1.47414	0.305993
Cdc42 effector protein 1	CDC42EP1	RSDSIISFR	1;2	192	0.804756	0.24082
Cdc42 effector protein 1	CDC42EP1	RSDSIISFR	2	195	0.927799	0.655588
Cdc42 effector protein 3	CDC42EP3	ANSTSDSVFTETPSPVIK	1	89	0.946821	0.819449
Cdc42 effector protein 3	CDC42EP3	ANSTSDSVFTETPSPVIK	2	100	1.12728	0.802955
Cdc42 effector protein 4	CDC42EP4	AGEPDGESIDEQPSSSSSK	1	64	1.14986	0.357815
Borealin	CDCA8	IYNISGNGSPIADSK	NA	219	0.619462	0.143485
Cadherin-6	CDH6	IADMYGGVDSDKDS	1	786	1.69912	0.0427135
Cyclin-dependent kinase 1;Cyclin-dependent kinase 2;Cyclin-dependent kinase 3	CDK1;CDK2;CDK3	IGEGTYGVVYK	2	14	1.02448	0.894766
Cyclin-dependent kinase 1;Cyclin-dependent kinase 2;Cyclin-dependent kinase 3	CDK1;CDK2;CDK3	IGEGTYGVVYK	1;2	15	1.72425	0.144318
Cyclin-dependent kinase 11B;Cyclin-dependent kinase 11A	CDK11B;CDK11A	DIISDIQDISDSER	2	8	2.03343	0.238508
Cyclin-dependent kinase 11B;Cyclin-dependent kinase 11A	CDK11B;CDK11A	DIISDIQDISDSER	1;2	14	0.962337	0.861584
Cyclin-dependent kinase 12	CDK12	SISRSPIPSR	3	341	1.14982	0.350758
Cyclin-dependent kinase 12	CDK12	SISRSPIPSR	3	343	1.14982	0.350758
Cyclin-dependent kinase 12	CDK12	SISRSPIPSR	3	345	1.14982	0.350758
Cyclin-dependent kinase 12	CDK12	HSSISPVRIPINSSIGAEISR	2	383	0.995175	0.978396
Cyclin-dependent kinase 12	CDK12	HSSISPVRIPINSSIGAEISR	2	385	0.995175	0.978396
Cyclin-dependent kinase 12	CDK12	ESKGSPVFIPR	1	423	0.907729	0.750836
Cyclin-dependent kinase 12	CDK12	HIITDIPIPPEIPGGDISPPDSPEPK	1;2	681	1.06164	0.733632
Cyclin-dependent kinase 12	CDK12	HIITDIPIPPEIPGGDISPPDSPEPK	1;2	685	1.01319	0.943138
Cyclin-dependent kinase 12	CDK12	IYNSEESRPYTNK	1	893	1.07605	0.656791
Cyclin-dependent kinase 12	CDK12	NSSPAPPQPAPGK	1	1083	1.064	0.705588
Cyclin-dependent kinase 13	CDK13	SISPIGGRDDSPVSHR	3	315	0.877459	0.508307
Cyclin-dependent kinase 13	CDK13	SISPIGGRDDSPVSHR	3	317	0.877459	0.508307
Cyclin-dependent kinase 13	CDK13	SISPIGGRDDSPVSHR	3	325	0.877459	0.508307
Cyclin-dependent kinase 13	CDK13	HSSISPSTITIK	2	437	1.0125	0.940764
Cyclin-dependent kinase 13	CDK13	HSSISPSTITIK	2	439	1.0125	0.940764
Cyclin-dependent kinase 13	CDK13	ASNTSTPTKGNTETSASASQTNHVK	1	500	0.957106	0.842045
Cyclin-dependent kinase 13	CDK13	IKIEHAPSPSSGGTIK	1	525	1.40768	0.117534
Cyclin-dependent kinase 13	CDK13	CIIADIPIPPEIPGGDDISKSPEEK	1	662	1.25751	0.404046
Cyclin-dependent kinase 13	CDK13	CIIADIPIPPEIPGGDDISKSPEEK	1	664	0.797385	0.138822
Cyclin-dependent kinase 16	CDK16	RVSISEIGFGK	1	153	0.470055	0.0235427
Cyclin-dependent kinase 16	CDK16	RVSISEIGFGK	1	155	1.30881	0.103259
Cyclin-dependent kinase 16;Cyclin-dependent kinase 17	CDK16;CDK17	RISIPADIR	1	119;146	1.09815	0.6064
Cyclin-dependent kinase 17	CDK17	MGSDGESDQASGTSSDEVQSPTGVCIR	1	122	1.8474	0.0119403
Cyclin-dependent kinase 17	CDK17	RASISEIGFGK	1	180	0.938459	0.759278
Cerebellar degeneration-related protein 2	CDR2	SSSETIISSIAGSDIVK	1	311	1.00301	0.984678
Chromodomain Y-like protein	CDYL	IIVPKSPVK	NA	15	1.08291	0.613858
Histone H3-like centromeric protein A	CENPA	RRSPSPTPTPGPSR	2	17	0.970622	0.882929
Histone H3-like centromeric protein A	CENPA	RRSPSPTPTPGPSR	2	19	0.970622	0.882929
Centrosomal protein of 131 kDa	CEP131	SGSPRPTEPTDFIMIFEGSPSGK	1	89	1.89552	0.0909952
Centrosomal protein of 131 kDa	CEP131	SGSPRPTEPTDFIMIFEGSPSGK	1;2	96	0.653011	0.0277251
Centrosomal protein of 131 kDa	CEP131	SGSPRPTEPTDFIMIFEGSPSGK	2	105	0.655592	0.133671
Centrosomal protein of 170 kDa	CEP170	TEEDSKSIKSDVPVYIK	2	354	0.947689	0.762003
Centrosomal protein of 170 kDa	CEP170	SIKSDVPVYIK	2	356	1.42107	0.323753
Centrosomal protein of 170 kDa	CEP170	SIKSDVPVYIKR	1;2	359	1.05762	0.795272
Centrosomal protein of 170 kDa	CEP170	VVTQRSEIGEKQDTEIQEK	1	566	1.10238	0.631831
Centrosomal protein of 170 kDa	CEP170	SEIGEKQDTEIQEK	1	569	0.949643	0.826451
Centrosomal protein of 170 kDa	CEP170	QGSFTIEKPSPNIPIEIIPHINK	1	740	1.3574	0.300345
Centrosomal protein of 170 kDa	CEP170	SESIDPDSSMDTTIIIK	1	781	1.12207	0.647293
Centrosomal protein of 170 kDa	CEP170	SESIDPDSSMDTTIIIK	1	783	0.572186	0.0495575
Centrosomal protein of 170 kDa	CEP170	DNSISPESDVDTASTISIVTGETER	2	830	1.29133	0.476038
Centrosomal protein of 170 kDa	CEP170	DNSISPESDVDTASTISIVTGETER	1;2	832	1.05796	0.806498
Centrosomal protein of 170 kDa	CEP170	DNSISPESDVDTASTISIVTGETER	1;2	835	1.04601	0.842312
Centrosomal protein of 170 kDa	CEP170	DNSISPESDVDTASTISIVTGETER	1	839	0.808538	0.431098
Centrosomal protein of 170 kDa	CEP170	RKSFTSIYK	1	860	0.61526	0.020489
Centrosomal protein of 170 kDa	CEP170	IGEASDSEIADADK	1	1014	1.13705	0.551139
Centrosomal protein of 170 kDa	CEP170	IGSISARSDSEATISR	2	1062	0.974002	0.912474
Centrosomal protein of 170 kDa	CEP170	IGSISARSDSEATISR	1;2	1067	0.923298	0.746434
Centrosomal protein of 170 kDa;Cep170-like protein	CEP170;CEP170P1	SSPVNNHHSPGQTPTIGQPEAR	1	1405	0.969759	0.935628
Centrosomal protein of 170 kDa protein B	CEP170B	IISNSVDAECEGGSTPRPPEDAISGDSDVDTASTVSIR	2	881	1.25102	0.477353
Centrosomal protein of 170 kDa protein B	CEP170B	IISNSVDAECEGGSTPRPPEDAISGDSDVDTASTVSIR	2	884	1.25102	0.477353
Centrosomal protein of 170 kDa protein B	CEP170B	SNSISTPRPTR	1	1044	0.863134	0.466734
Centrosomal protein of 170 kDa protein B	CEP170B	IGDASDTEAADGER	1	1065	1.12326	0.450595
Centrosomal protein of 170 kDa protein B	CEP170B	VAAQSPPSPASAEAIIPAIPIR	2	1475	0.791452	0.336285
Centrosomal protein of 170 kDa protein B	CEP170B	VAAQSPPSPASAEAIIPAIPIR	2	1478	0.791452	0.336285
Centrosomal protein of 170 kDa protein B	CEP170B	VAAQSPPSPASAEAIIPAIPIR	1;2	1481	3.89469	0.0639376
Centrosomal protein of 89 kDa	CEP89	TPPPRSPNPSPERPR	2	40	0.770242	0.17407
Centrosomal protein of 89 kDa	CEP89	TPPPRSPNPSPERPR	2	44	0.770242	0.17407
Cofilin-1	CFL1	ASGVAVSDGVIK	1	3	1.09143	0.515037
Cofilin-2	CFL2	ASGVTVNDEVIK	1	3	0.846667	0.284929
Cingulin-like protein 1	CGNL1	RQDSAGPVIDGAR	1	283	0.984103	0.924097
Cingulin-like protein 1	CGNL1	RSSSSSTTPTSANSIYR	1	297	1.02398	0.874018
Chromatin assembly factor 1 subunit A	CHAF1A	SPSTTYIHTPTPSEDAAIPSK	1	775	1.03324	0.859167
Chromatin assembly factor 1 subunit B	CHAF1B	GSSPGPRPVEGTPASR	1	409	0.727367	0.180772
Chromatin assembly factor 1 subunit B	CHAF1B	GSSPGPRPVEGTPASR	1	410	1.1215	0.596029
Chromosome alignment-maintaining phosphoprotein 1	CHAMP1	IAPVPSPEPQKPAPVSPESVK	1;2	204	0.805049	0.302166
Chromosome alignment-maintaining phosphoprotein 1	CHAMP1	IAPVPSPEPQKPAPVSPESVK	2	214	0.901836	0.519866
Chromosome alignment-maintaining phosphoprotein 1	CHAMP1	KPGPPISPEIRSPAGSPEIR	3	427	1.0871	0.555907
Chromosome alignment-maintaining phosphoprotein 1	CHAMP1	KPGPPISPEIRSPAGSPEIR	3	432	1.0871	0.555907
Chromosome alignment-maintaining phosphoprotein 1	CHAMP1	KPGPPISPEIRSPAGSPEIR	3	436	1.0871	0.555907
Chromosome alignment-maintaining phosphoprotein 1	CHAMP1	KPSGSPDIWK	1;2	443	1.20161	0.505171
Chromosome alignment-maintaining phosphoprotein 1	CHAMP1	KTSPASIDFPESQK	1	458	0.984135	0.952148
Chromosome alignment-maintaining phosphoprotein 1	CHAMP1	KTSPASIDFPESQK	1	459	0.932103	0.691559
Chromosome alignment-maintaining phosphoprotein 1	CHAMP1	KTSPASIDFPESQK	1	462	0.928937	0.677431
Chromosome alignment-maintaining phosphoprotein 1	CHAMP1	GGSPDIWK	1	476	1.1407	0.41553
Chromosome alignment-maintaining phosphoprotein 1	CHAMP1	DNQESSDAEISSSEYIK	1	627	0.985614	0.960191
Chromosome alignment-maintaining phosphoprotein 1	CHAMP1	GQESSSDQEQVDVESIDFSK	2	651	0.808838	0.139955
Chromosome alignment-maintaining phosphoprotein 1	CHAMP1	GQESSSDQEQVDVESIDFSK	2	652	0.864085	0.324457
Chromosome alignment-maintaining phosphoprotein 1	CHAMP1	GQESSSDQEQVDVESIDFSK	2	653	0.85896	0.302798
MICOS complex subunit MIC19	CHCHD3	YSGAYGASVSDEEIK	1	50	2.79929	0.00718621
Chromodomain-helicase-DNA-binding protein 3	CHD3	EIQGDGPPSSPTNDPTVK	1	713	1.15863	0.310063
Chromodomain-helicase-DNA-binding protein 3	CHD3	METEADAPSPAPSIGER	1;2	1601	1.49396	0.145343
Chromodomain-helicase-DNA-binding protein 3	CHD3	METEADAPSPAPSIGER	2	1605	1.14846	0.418181
Calcium homeostasis endoplasmic reticulum protein	CHERP	SRSPTPPSSAGIGSNSAPPIPDSR	3	815	1.05009	0.740452
Calcium homeostasis endoplasmic reticulum protein	CHERP	SRSPTPPSSAGIGSNSAPPIPDSR	3	817	1.05009	0.740452
Calcium homeostasis endoplasmic reticulum protein	CHERP	SRSPTPPSSAGIGSNSAPPIPDSR	3	819	1.65504	0.082517
Charged multivesicular body protein 2b	CHMP2B	ATISDEEIER	1	158	0.847097	0.347951
Charged multivesicular body protein 3	CHMP3	VTDAIPEPEPPGAMAASEDEEEEEEAIEAMQSR	1	134	1.60321	0.0158557
Charged multivesicular body protein 7	CHMP7	ISDAEIEAEIEK	1	417	0.919845	0.672924
Calcineurin B homologous protein 1	CHP1	ASTIIRDEEIEEIKK	1	7	1.04224	0.812303
Chromosome transmission fidelity protein 18 homolog	CHTF18	VENSPQVDGSPPGIEGIIGGIGEK	1	453	1.55685	0.155536
Corepressor interacting with RBPJ 1	CIR1	NITANDPSQEYVASEGEEDPEVEFIK	1	202	1.58851	0.319129
CLIP-associating protein 1	CLASP1	SRSDIDVNAAASAK	1	600	1.15503	0.266091
CLIP-associating protein 1	CLASP1	RQSSGSATNVASTPDNR	1	646	0.838913	0.322239
CLIP-associating protein 1	CLASP1	RQSSGSATNVASTPDNR	1	651	1.08623	0.787105
CLIP-associating protein 1	CLASP1	VISTSTDIEAAVADAIK	1	797	1.39973	0.110265
CLIP-associating protein 2	CLASP2	VINTGSDVEEAVADAIK	1	594	1.20205	0.226841
CLIP-associating protein 2	CLASP2	VINTGSDVEEAVADAIK	1	596	1.32938	0.196816
CLIP-associating protein 2	CLASP2	ASSIPGSIQR	1	360;594	0.995552	0.980748
CLIP-associating protein 2	CLASP2	SRSDIDVNAAAGAK	1	370;604	1.04943	0.760344
CLIP-associating protein 2	CLASP2	IPRPSVSQGCSR	2	523;757	1.2653	0.126611
CLIP-associating protein 2	CLASP2	IPRPSVSQGCSR	2	525;759	1.03749	0.792004
CLIP-associating protein 2	CLASP2	IPRPSVSQGCSR	2	529;763	1.07808	0.568036
C-type lectin domain family 14 member A	CLEC14A	KESMGPPGIESDPEPAAIGSSSAHCTNNGVK	1	437	1.20237	0.254192
C-type lectin domain family 14 member A	CLEC14A	KESMGPPGIESDPEPAAIGSSSAHCTNNGVK	1	445	1.08054	0.656042
C-type lectin domain family 14 member A	CLEC14A	DRAEGAIIAESPIGSSDA	1	483	0.874524	0.639176
CAP-Gly domain-containing linker protein 1	CLIP1	TASESISNISEAGSIK	1	195	1.19265	0.426755
CAP-Gly domain-containing linker protein 1	CLIP1	TASESISNISEAGSIKKGER	2	200	1.04397	0.796904
CAP-Gly domain-containing linker protein 1	CLIP1	TASESISNISEAGSIK	1;2	204	0.962597	0.897445
CAP-Gly domain-containing linker protein 1;CAP-Gly domain-containing linker protein 2	CLIP1;CLIP2	KISGTTAIQEAIK	1	348;352	1.23308	0.41692
Methylosome subunit pICln	CLNS1A	FEEESKEPVADEEEEDSDDDVEPITEFR	1	102	1.41128	0.134035
Clathrin light chain A	CLTA	IQSEPESIR	1	105	0.734482	0.7233
Connector enhancer of kinase suppressor of ras 3	CNKSR3	GSESPNSFIDQESR	1	381	0.735053	0.0773229
Cordon-bleu protein-like 1	COBLL1	DQTASAPATPIVNK	1;2	256	1.2385	0.413276
Cordon-bleu protein-like 1	COBLL1	DQTASAPATPIVNK	2	260	1.24445	0.547011
Cordon-bleu protein-like 1	COBLL1	SMSVDETDKSPCEAGR	1	326	1.11456	0.613071
Cordon-bleu protein-like 1	COBLL1	QSSITFQSSDPEQMR	1	1070	1.23034	0.32288
Conserved oligomeric Golgi complex subunit 1	COG1	EIIVSAIQEIESSTSNSPSNK	1	456	1.68411	0.263191
Conserved oligomeric Golgi complex subunit 4	COG4	ADIDSPPKISGVQQPSEGVGGGR	1	6	1.22022	0.376644
Coilin	COIL	AFQIEEGEETEPDCK	1	122	1.21677	0.224902
Coatomer subunit alpha;Xenin;Proxenin	COPA	NISPGAVESDVR	1	173	0.927807	0.630655
Coatomer subunit beta'	COPB2	STAQQEIDGKPASPTPVIVASHTANK	1	830	0.429896	0.0113388
Coatomer subunit beta'	COPB2	STAQQEIDGKPASPTPVIVASHTANKEEK	1	832	1.12205	0.385883
Coatomer subunit epsilon	COPE	RDSIVAEIDR	1	99	0.78654	0.451048
Carboxypeptidase D	CPD	SIISHEFQDETDTEEETIYSSK	2	1121	1.23338	0.50638
Carboxypeptidase D	CPD	SIISHEFQDETDTEEETIYSSK	2	1123	1.56331	0.0656493
Cleavage and polyadenylation specificity factor subunit 7	CPSF7	DSSDSADGRATPSENIVPSSAR	1	194	0.840624	0.365996
Protein cramped-like	CRAMP1L	VQSIAQNPR	1	338	0.787397	0.529158
CREB-binding protein	CREBBP	SISPSAIQDIIR	1	2025	0.766766	0.594289
Cysteine-rich protein 2	CRIP2	ASSVTTFTGEPNTCPR	1	114	1.10957	0.676765
Cysteine-rich protein 2	CRIP2	ASSVTTFTGEPNTCPR	1	115	1.10957	0.676765
Beta/gamma crystallin domain-containing protein 3	CRYBG3	KVPCSPDFQR	1	395	1.04767	0.784997
Beta/gamma crystallin domain-containing protein 3	CRYBG3	YEDKPEPEVDAIGSPPAIIK	1	931	0.949308	0.917335
Cysteine and glycine-rich protein 1	CSRP1	GFGFGQGAGAIVHSE	1	192	0.7786	0.110065
Cleavage stimulation factor subunit 2 tau variant	CSTF2T	QGGSQPSSFSPGQSQVTPQDQEK	1	563	0.934795	0.603446
cTAGE family member 5;Melanoma inhibitory activity protein 2;cTAGE family member 4;cTAGE family member 6;cTAGE family member 8;cTAGE family member 9;cTAGE family member 15	CTAGE5;MIA2;CTAGE4;CTAGE6;CTAGE8;CTAGE9;CTAGE15	SNSEIEDEIICIEK	1	99	1.05125	0.871577
CBP80/20-dependent translation initiation factor	CTIF	SQEIEEIER	1	18	1.042	0.921494
Catenin alpha-1	CTNNA1	TPEEIDDSDFETEDFDVR	1	264	1.71241	0.0250882
Catenin alpha-1	CTNNA1	TPEEIDDSDFETEDFDVR	1;2	271	1.34533	0.102101
Catenin alpha-1;Catenin alpha-2	CTNNA1;CTNNA2	TPEEIDDSDFETEDFDVRSR	2	282	1.13482	0.473045
Catenin alpha-1;Catenin alpha-2	CTNNA1;CTNNA2	SRTSVQTEDDQIIAGQSAR	1;2	284	1.47634	0.029851
Catenin alpha-1;Catenin alpha-2	CTNNA1;CTNNA2	SRTSVQTEDDQIIAGQSAR	1;2	285	2.02054	0.0421196
Catenin alpha-1;Catenin alpha-2	CTNNA1;CTNNA2	SRTSVQTEDDQIIAGQSAR	1;2	288	0.878374	0.703215
Catenin beta-1	CTNNB1	SPQMVSAIVR	1	191	1.30704	0.124853
Catenin beta-1	CTNNB1	RTSMGGTQQQFVEGVR	1	552	1.22771	0.270107
Catenin beta-1	CTNNB1	RTSMGGTQQQFVEGVR	1	556	0.37615	0.176423
Catenin delta-1	CTNND1	MDDSEVESTASIIASVK	1	4	1.09645	0.686197
Catenin delta-1	CTNND1	VRVSPQDANPIMANGTITR	1	47	1.11355	0.708654
Catenin delta-1	CTNND1	APSRQDVYGPQPQVR	1	252	1.23894	0.303853
Catenin delta-1	CTNND1	VGGSSVDIHR	1;2	268	1.58494	0.10767
Catenin delta-1	CTNND1	GSIASIDSIRK	2;3	346	1.16901	0.67929
Catenin delta-1	CTNND1	GSIASIDSIRK	1;2;3	349	1.31018	0.329219
Catenin delta-1	CTNND1	GSIASIDSIRK	1;2;3	352	1.2932	0.314328
Catenin delta-1	CTNND1	SQSSHSYDDSTIPIIDR	2	853	1.02039	0.920066
Catenin delta-1	CTNND1	SQSSHSYDDSTIPIIDR	1;2	859	0.839801	0.447829
Catenin delta-1	CTNND1	SQSSHSYDDSTIPIIDR	1	863	0.792235	0.356351
CTP synthase 1	CTPS1	SGSSSPDSEITEIK	1;2	343	1.33374	0.239237
CTP synthase 1	CTPS1	SGSSSPDSEITEIK	2	344	1.37832	0.190736
CTP synthase 1	CTPS1	SGSSSPDSEITEIKFPSINHD	2;3	347	1.44791	0.114737
RNA polymerase-associated protein CTR9 homolog	CTR9	KGGEFDEFVNDDTDDDIPISK	1	925	1.1983	0.24085
Src substrate cortactin	CTTN	IQIHESQKDYSK	1	261	1.04506	0.909407
Src substrate cortactin	CTTN	IQIHESQKDYK	1	261	0.842068	0.49662
Src substrate cortactin	CTTN	TQTPPVSPAPQPTEER	2	399;362	0.932587	0.732007
Src substrate cortactin	CTTN	TQTPPVSPAPQPTEER	1;2	401;364	0.901716	0.598984
Src substrate cortactin	CTTN	TQTPPVSPAPQPTEER	2	405;368	0.901319	0.481066
Src substrate cortactin	CTTN	IPSSPVYEDAASFK	1	418;381	0.847164	0.293606
CTTNBP2 N-terminal-like protein	CTTNBP2NL	VSSPISPISPGIKSPTIPR	2	557	0.849203	0.493847
CTTNBP2 N-terminal-like protein	CTTNBP2NL	VSSPISPISPGIKSPTIPR	2;3	563	1.10193	0.817737
CTTNBP2 N-terminal-like protein	CTTNBP2NL	VSSPISPISPGIKSPTIPR	1;2;3	568	1.69848	0.00853239
CTTNBP2 N-terminal-like protein	CTTNBP2NL	VSSPISPISPGIKSPTIPR	2;3	570	1.44584	0.261798
Cytoplasmic tRNA 2-thiolation protein 2	CTU2	ISQMQSPIPITETR	1	332	1.06279	0.782302
Cytoplasmic tRNA 2-thiolation protein 2	CTU2	DCIIEDSDDEAGQS	1	421	0.791667	0.372484
Cullin-4A	CUL4A	KGSFSAIVGR	1	10	1.13745	0.524697
C-X-C chemokine receptor type 4	CXCR4	TSAQHAITSVSR	1	321	1.06995	0.775963
C-X-C chemokine receptor type 4	CXCR4	RGGHSSVSTESESSSFHSS	1;2	347	1.82122	0.167277
C-X-C chemokine receptor type 4	CXCR4	GGHSSVSTESESSSFHSS	1;2	348	1.19238	0.69931
C-X-C chemokine receptor type 4	CXCR4	RGGHSSVSTESESSSFHSS	1;2	351	0.808763	0.508683
C-X-C chemokine receptor type 4	CXCR4	RGGHSSVSTESESSSFHSS	2	352	1.11757	0.68671
Cytochrome b reductase 1	CYBRD1	NIAIDEAGQRSTM	NA	227	0.663188	0.121426
Disabled homolog 2	DAB2	SSPNPFVGSPPK	1;2	372	1.01139	0.95274
Disabled homolog 2	DAB2	SSPNPFVGSPPK	1;2	373	0.942253	0.770515
Disabled homolog 2	DAB2	SSPNPFVGSPPK	1;2	380	0.864654	0.463744
Dystroglycan;Alpha-dystroglycan;Beta-dystroglycan	DAG1	ITIEDQATFIKK	1	790	1.36905	0.326885
Death domain-associated protein 6	DAXX	ICTIPSPPSPIASIAPVADSSTR	1;2	593	1.77166	0.275226
Death domain-associated protein 6	DAXX	ICTIPSPPSPIASIAPVADSSTR	1;2	596	2.9292	0.054058
Death domain-associated protein 6	DAXX	VDSPSHGIVTSSICIPSPAR	1;2	613	0.822084	0.495173
Death domain-associated protein 6	DAXX	VDSPSHGIVTSSICIPSPAR	2	627	1.02061	0.903516
Death domain-associated protein 6	DAXX	TSVATQCDPEEIIVISDSD	2	662	2.49599	0.158327
Death domain-associated protein 6	DAXX	TSVATQCDPEEIIVISDSD	2	664	2.49599	0.158327
Drebrin	DBN1	ISSPVIHR	1	142	1.30244	0.234046
Drebrin	DBN1	SPSDSSTASTPVAEQIER	1	337	1.05922	0.69002
Drebrin	DBN1	MAPTPIPTRSPSDSSTASTPVAEQIER	1;2	339	0.661554	0.0638568
Drebrin-like protein	DBNL	AMSTTSISSPQPGK	1	166	0.707223	0.256358
Drebrin-like protein	DBNL	AMSTTSISSPQPGK	1	167	0.535539	0.017543
Drebrin-like protein	DBNL	AMSTTSISSPQPGK	1	171	1.20021	0.423218
Drebrin-like protein	DBNL	AMSTTSISSPQPGK	1	172	0.878673	0.554501
Drebrin-like protein	DBNL	IRSPFIQK	1	180	1.37765	0.0973317
DDB1- and CUL4-associated factor 10	DCAF10	SGEIGIPGAPESSTASAPGEPSPPSPPCR	1	92	1.05722	0.756871
DDB1- and CUL4-associated factor 5	DCAF5	STSTIEIQPSRASPTSDIESVER	2	566	0.829428	0.524556
DDB1- and CUL4-associated factor 5	DCAF5	STSTIEIQPSRASPTSDIESVER	2	573	1.17609	0.319983
DDB1- and CUL4-associated factor 6	DCAF6	DSAIQDTDDSDDDPVIIPGAR	2	649	1.28147	0.280375
DDB1- and CUL4-associated factor 6	DCAF6	DSAIQDTDDSDDDPVIIPGAR	2	654	1.13992	0.480671
DDB1- and CUL4-associated factor 6	DCAF6	DSAIQDTDDSDDDPVIIPGAR	2	657	1.77539	0.012226
mRNA-decapping enzyme 1A	DCP1A	HAPTYTIPISPVISPTIPAEAPTAQVPPSIPR	2	277	0.462558	0.0400739
mRNA-decapping enzyme 1A	DCP1A	HAPTYTIPISPVISPTIPAEAPTAQVPPSIPR	2	281	0.462558	0.0400739
DNA damage-binding protein 2	DDB2	SRSPIEIEPEAK	1;2	24	0.647271	0.5007
DNA damage-binding protein 2	DDB2	SRSPIEIEPEAK	1;2	26	1.14454	0.711682
Phospholipase DDHD1	DDHD1	EPTSVSENEGISTIPSPVTSPVISR	2	305	1.49676	0.0362444
Phospholipase DDHD1	DDHD1	EPTSVSENEGISTIPSPVTSPVISR	2	309	1.40726	0.180022
Phospholipase DDHD1	DDHD1	EPTSVSENEGISTIPSPVTSPVISR	2	313	1.09288	0.653645
Probable ATP-dependent RNA helicase DDX10	DDX10	TANSPGSGARPDPVR	1	7	0.625813	0.100812
Nucleolar RNA helicase 2	DDX21	KKEEPSQNDISPK	1	21	1.06822	0.635797
Nucleolar RNA helicase 2	DDX21	NEEPSEEEIDAPKPK	1	53	1.11509	0.69942
ATP-dependent RNA helicase DDX24	DDX24	AQAVSEEEEEEEGKSSSPK	1;2	82	1.03005	0.890788
ATP-dependent RNA helicase DDX24	DDX24	SPGKAEAESDAIPDDTVIESEAIPSDIAAEAR	1	247	1.25918	0.1776
Probable ATP-dependent RNA helicase DDX46	DDX46	AAIGIQDSDDEDAAVDIDEQIESMFNSK	1	804	1.24395	0.335465
ATP-dependent RNA helicase DDX51	DDX51	VNDAEPGSPEAPQGK	1	83	1.04765	0.822652
ATP-dependent RNA helicase DDX54	DDX54	IDDRDSDEEGASDR	1	782	0.610783	0.475179
ATP-dependent RNA helicase DDX55	DDX55	EEGSDIEDEDMEEIINDTR	1	151	1.36891	0.0766208
ATP-dependent RNA helicase DDX55	DDX55	TVDIGISDIEDDC	1	201	1.64968	0.0110473
Protein DEK	DEK	SASAPAAEGEGTPTQPASEKEPEMPGPR	1	13	1.12996	0.484856
DENN domain-containing protein 4C	DENND4C	HPTGNSITKSPPIMAK	1	741	1.21388	0.25393
DENN domain-containing protein 4C	DENND4C	VPSGIFDVNSR	1	989	0.617782	0.197469
DENN domain-containing protein 4C	DENND4C	THSFENVSCHIPDSR	1	1099	0.988056	0.937912
DENN domain-containing protein 4C	DENND4C	RSSIPIDHGSPAQENPESEK	1	1278	0.703689	0.237884
Density-regulated protein	DENR	ITVENSPKQEAGISEGQGTAGEEEEK	1	73	0.998469	0.993176
Microprocessor complex subunit DGCR8	DGCR8	EQSSDITPSGDVSPVKPISR	1;2	377	0.470197	0.147062
Microprocessor complex subunit DGCR8	DGCR8	EQSSDITPSGDVSPVKPISR	1;2	383	1.04317	0.813562
ATP-dependent RNA helicase DHX29	DHX29	FQSPQIQATISPPIQPK	1	200	1.21289	0.274473
Death-inducer obliterator 1	DIDO1	QEAIPDIEDSPPVSDSEEQQESAR	2	805	1.04841	0.748887
Death-inducer obliterator 1	DIDO1	QEAIPDIEDSPPVSDSEEQQESAR	2	809	0.820996	0.470719
Death-inducer obliterator 1	DIDO1	QEAIPDIEDSPPVSDSEEQQESAR	2	811	1.32047	0.158508
Death-inducer obliterator 1	DIDO1	SPPEGDTTIFISR	1	1040	0.735414	0.315544
Death-inducer obliterator 1	DIDO1	KPSKYPICSADAAVSTTPPGSPPPPPPIPEPPVIK	2	1255	1.02447	0.91321
Death-inducer obliterator 1	DIDO1	YPICSADAAVSTTPPGSPPPPPPIPEPPVIK	2	1256	1.2513	0.32371
Death-inducer obliterator 1	DIDO1	YPICSADAAVSTTPPGSPPPPPPIPEPPVIK	2	1260	1.1206	0.565897
Death-inducer obliterator 1	DIDO1	RNSVERPAEPVAGAATPSIVEQQK	1	1456	1.11633	0.645545
Death-inducer obliterator 1	DIDO1	SSSPAGETEGDREPQAR	1	1713	1.1639	0.460991
Disco-interacting protein 2 homolog B	DIP2B	YRSDIHTEAVQAAIAK	1	100	1.64124	0.0549263
H/ACA ribonucleoprotein complex subunit 4	DKC1	SIPEEDVAEIQHAEEFIIKPESK	1	21	1.14742	0.749333
H/ACA ribonucleoprotein complex subunit 4	DKC1	KRESESESDETPPAAPQIIK	1;2;3	451	1.0111	0.93077
H/ACA ribonucleoprotein complex subunit 4	DKC1	KRESESESDETPPAAPQIIK	2;3	453	1.03748	0.783384
H/ACA ribonucleoprotein complex subunit 4	DKC1	KRESESESDETPPAAPQIIK	2;3	455	4.19968	0.00379667
H/ACA ribonucleoprotein complex subunit 4	DKC1	AGIESGAEPGDGDSDTTKKK	1;2	494	1.10619	0.474586
H/ACA ribonucleoprotein complex subunit 4	DKC1	AGIESGAEPGDGDSDTTKK	1	497	0.730382	0.0983438
H/ACA ribonucleoprotein complex subunit 4	DKC1	EVEIVSE	1	513	1.13714	0.385617
Rho GTPase-activating protein 7	DLC1	KRSDDSDEDEPCAISGK	2	120	1.10049	0.58692
Rho GTPase-activating protein 7	DLC1	KRSDDSDEDEPCAISGK	2	123	1.10049	0.58692
Disks large homolog 1	DLG1	EQMMNSSISSGSGSIR	1	459	0.740259	0.307018
Disks large-associated protein 4	DLGAP4	RKISSIGIQVDCIQPVPK	1	126	1.21	0.375866
Disks large-associated protein 5	DLGAP5	SSIEDAQCPGIPDIIEENHVVNK	1	608	1.09746	0.558399
Disks large-associated protein 5	DLGAP5	SSIEDAQCPGIPDIIEENHVVNK	1	609	1.09746	0.558399
DNA methyltransferase 1-associated protein 1	DMAP1	DTIIDVVGAPITPNSR	1	445	1.12044	0.47181
DnaJ homolog subfamily C member 1	DNAJC1	DFDIAEQNESSDEESIRK	2	479	1.49336	0.133984
DnaJ homolog subfamily C member 1	DNAJC1	DFDIAEQNESSDEESIRK	2	480	1.52284	0.0827513
DnaJ homolog subfamily C member 5	DNAJC5	SISTSGESIYHVIGIDK	1;2	10	1.59484	0.0231943
Dynamin-1-like protein	DNM1L	SKPIPIMPASPQK	1	413	1.08243	0.653408
DNA (cytosine-5)-methyltransferase 1	DNMT1	EADDDEEVDDNIPEMPSPK	1	378	1.12108	0.653732
Deoxynucleotidyltransferase terminal-interacting protein 2	DNTTIP2	SITDPSQESHTEAISDAETSSSDISFSGIATR	1	184	1.30047	0.111718
Dedicator of cytokinesis protein 10	DOCK10	SIIRPGQAAEIR	1	12	0.685906	0.0701058
Dedicator of cytokinesis protein 10	DOCK10	ASIASIDSNPSTNEK	1;2	1295	0.884658	0.587445
Dedicator of cytokinesis protein 4	DOCK4	NSAPASVSPDGTR	1	1629	0.906199	0.441715
Dedicator of cytokinesis protein 5	DOCK5	ISPFHGSSPPQSTPISPPPITPK	2	1775	1.49086	0.118716
Dedicator of cytokinesis protein 5	DOCK5	ISPFHGSSPPQSTPISPPPITPK	2	1789	0.640049	0.0205754
Dedicator of cytokinesis protein 6	DOCK6	SKSISSSNPDIAVAPGSVDDEVSR	2	878	1.0745	0.789569
Dedicator of cytokinesis protein 6	DOCK6	SKSISSSNPDIAVAPGSVDDEVSR	2	880	0.712299	0.197074
Dedicator of cytokinesis protein 6	DOCK6	SISSSNPDIAVAPGSVDDEVSR	1	884	1.52834	0.0790311
Dedicator of cytokinesis protein 6	DOCK6	ASISQGPPTASR	1	1232	0.787848	0.358573
Dedicator of cytokinesis protein 7	DOCK7	SISNSNPDISGTPTSPDDEVR	1	900	1.09375	0.529338
Dedicator of cytokinesis protein 7	DOCK7	SPSGSAFGSQENIR	1	1392	0.787282	0.294626
Dedicator of cytokinesis protein 9	DOCK9	GSIFIDSCMGVVQNNKVR	1	228	1.35669	0.0628838
Dedicator of cytokinesis protein 9	DOCK9	QMIATTSPAIMNGSGQSPSVIK	1	442	1.14175	0.570503
Protein Dos	DOS	GAGDDTEPPAAPARPRSPR	1	528	1.07002	0.66517
Dolichol-phosphate mannosyltransferase subunit 1	DPM1	ASIEVSRSPR	1	9	1.10181	0.476954
Dihydropyrimidinase-related protein 2	DPYSL2	GIYDGPVCEVSVTPK	1	473	0.601138	0.0519094
Dihydropyrimidinase-related protein 2	DPYSL2	TVTPASSAKTSPAK	3	478	0.756268	0.216792
Dihydropyrimidinase-related protein 2	DPYSL2	TVTPASSAKTSPAK	3	482	0.756268	0.216792
Dihydropyrimidinase-related protein 2	DPYSL2	TVTPASSAKTSPAK	3	486	0.756268	0.216792
Dihydropyrimidinase-related protein 3	DPYSL3	EESREPAPASPAPAGVEIR	1	102	1.61285	0.0846528
Dihydropyrimidinase-related protein 3	DPYSL3	GMYDGPVFDITTTPK	1	623	0.808278	0.325744
Down syndrome cell adhesion molecule	DSCAM	YTNYSIQVIAFTR	NA	1162	0.682564	0.177329
Dystonin	DST	ECTNIIEGDESDSITDYDIVGGK	1	2203	1.1934	0.344269
Dystonin	DST	ECTNIIEGDESDSITDYDIVGGK	1	2205	0.787274	0.090477
Destrin	DSTN	ASGVQVADEVCR	1	3	1.01345	0.931971
D-tyrosyl-tRNA(Tyr) deacylase 1	DTD1	SASSGAEGDVSSEREP	2	194	0.784439	0.414718
D-tyrosyl-tRNA(Tyr) deacylase 1	DTD1	SASSGAEGDVSSEREP	1;2	196	0.599624	0.333374
D-tyrosyl-tRNA(Tyr) deacylase 1	DTD1	SASSGAEGDVSSEREP	1;2	197	0.748852	0.678658
D-tyrosyl-tRNA(Tyr) deacylase 1	DTD1	SASSGAEGDVSSEREP	1	205	1.02938	0.83057
Dysbindin	DTNBP1	DISEGGESPVVQSDEEEVQVDTAIATSHTDR	1;2	240	1.48284	0.379431
E3 ubiquitin-protein ligase DTX3L	DTX3L	IKEGHETPMDIDSDDSK	1	532	0.697719	0.191565
tRNA-dihydrouridine(47) synthase [NAD(P)(+)]-like	DUS3L	QENCGAQQVPAGPGTSTPPSSPVR	2	273	1.28863	0.227269
tRNA-dihydrouridine(47) synthase [NAD(P)(+)]-like	DUS3L	QENCGAQQVPAGPGTSTPPSSPVR	2	277	0.980895	0.929906
Deoxyuridine 5'-triphosphate nucleotidohydrolase, mitochondrial, dUTPase, EC 3.6.1.23	DUT	PCSEETPAISPSK	1	11	1.06436	0.866741
Segment polarity protein dishevelled homolog DVL-1	DVL1	DVGIPPDSASTAISSEIESSSFVDSDEDGSTSR	1	194	1.90585	0.0861166
Cytoplasmic dynein 1 heavy chain 1	DYNC1H1	TDSTSDGRPAWMR	1	4368	1.82133	0.266348
Cytoplasmic dynein 1 intermediate chain 2	DYNC1I2	EAEAIIQSMGITPESPIVPPPMSPSSK	1	81	0.881883	0.652979
Cytoplasmic dynein 1 light intermediate chain 1	DYNC1LI1	KPVTVSPTTPTSPTEGEAS	2	510	0.993914	0.971622
Cytoplasmic dynein 1 light intermediate chain 1	DYNC1LI1	KPVTVSPTTPTSPTEGEAS	1;2	516	1.21989	0.286456
Cytoplasmic dynein 1 light intermediate chain 2	DYNC1LI2	GGPASVPSSSPGTSVK	1	328	0.873071	0.42379
Receptor-binding cancer antigen expressed on SiSo cells	EBAG9	KISGDQITIPTTVDYSSVPK	1	36	1.14213	0.409462
Endothelial cell-specific chemotaxis regulator	ECSCR	DSITIISMK	1	186	0.656339	0.0948704
Enhancer of mRNA-decapping protein 3	EDC3	SQDVAVSPQQQQCSK	1	131	1.02766	0.888086
Enhancer of mRNA-decapping protein 4	EDC4	GPGQVPTATSAISIEIQEVEPIGIPQASPSR	1	342	1.20814	0.391399
Enhancer of mRNA-decapping protein 4	EDC4	GPGQVPTATSAISIEIQEVEPIGIPQASPSR	1	344	1.09183	0.720393
Enhancer of mRNA-decapping protein 4	EDC4	SPDVISSASTAISQDIPEIASEAISR	1	348	0.956953	0.834216
Enhancer of mRNA-decapping protein 4	EDC4	DSQDASAEQSDHDDEVASIASASGGFGTK	1	494	1.00982	0.974228
Enhancer of mRNA-decapping protein 4	EDC4	DSQDASAEQSDHDDEVASIASASGGFGTK	1	498	0.987595	0.971344
Elongation factor 1-delta	EEF1D	ATAPQTQHVSPMR	1	105	0.702151	0.312209
Elongation factor 1-delta	EEF1D	ATAPQTQHVSPMR	1	109	0.722572	0.341766
Elongation factor 1-delta	EEF1D	KPATPAEDDEDDDIDIFGSDNEEEDKEAAQIR	1	138	1.25168	0.293578
Eukaryotic elongation factor 2 kinase	EEF2K	IEGVDGGQSPR	1	18	1.35046	0.0370614
Eukaryotic elongation factor 2 kinase	EEF2K	ESENSGDSGYPSEKRGEIDDPEPR	1	445	1.03138	0.839113
Eukaryotic elongation factor 2 kinase	EEF2K	KYESDEDSIGSSGR	2	468	0.95852	0.751249
Eukaryotic elongation factor 2 kinase	EEF2K	KYESDEDSIGSSGR	1;2	470	0.830982	0.275958
EF-hand domain-containing protein D2	EFHD2	RADINQGIGEPQSPSRR	1	74	1.57077	0.094511
Ephrin-B1	EFNB1	AAAISISTIASPK	1	283	1.27871	0.184561
Egl nine homolog 1	EGLN1	AKPPADPAAAASPCR	1	125	1.21749	0.397416
EH domain-binding protein 1	EHBP1	DISTSPKPSPIPSPVIGR	2;3	391	0.931336	0.751136
EH domain-binding protein 1	EHBP1	DISTSPKPSPIPSPVIGR	2;3	393	1.32899	0.220714
EH domain-binding protein 1	EHBP1	DISTSPKPSPIPSPVIGR	3	397	1.0706	0.775958
EH domain-binding protein 1	EHBP1	DISTSPKPSPIPSPVIGR	2;3	401	1.0585	0.740492
EH domain-binding protein 1-like protein 1	EHBP1L1	KGSDAIRPPVPQGEDEVPK	1	310	1.43769	0.260569
Eukaryotic translation initiation factor 2A;Eukaryotic translation initiation factor 2A, N-terminally processed	EIF2A	SDKSPDIAPTPAPQSTPR	1	289	1.30938	0.172245
Eukaryotic translation initiation factor 2A;Eukaryotic translation initiation factor 2A, N-terminally processed	EIF2A	SDKSPDIAPTPAPQSTPR	1	292	1.38538	0.0549465
Eukaryotic translation initiation factor 2-alpha kinase 4	EIF2AK4	HERPAGPGTPPPDSGPIAK	1	667	0.871538	0.33173
Eukaryotic translation initiation factor 2 subunit 2	EIF2S2	SGDEMIFDPTMSK	1;2	2	0.843016	0.254791
Eukaryotic translation initiation factor 2 subunit 2	EIF2S2	SGDEMIFDPTMSK	2	13	2.05859	0.15576
Eukaryotic translation initiation factor 2 subunit 2	EIF2S2	IESDVQEPTEPEDDIDIMIGNK	1;2	105	1.54467	0.224328
Eukaryotic translation initiation factor 2 subunit 2	EIF2S2	IESDVQEPTEPEDDIDIMIGNK	1;2	111	0.681347	0.273729
Eukaryotic translation initiation factor 3 subunit C;Eukaryotic translation initiation factor 3 subunit C-like protein	EIF3C;EIF3CL	QPIIISEDEEDTKR	1	39	1.04715	0.748197
Eukaryotic translation initiation factor 3 subunit G	EIF3G	GIPIATGDTSPEPEIIPGAPIPPPK	2	38	1.44333	0.311633
Eukaryotic translation initiation factor 3 subunit G	EIF3G	GIPIATGDTSPEPEIIPGAPIPPPK	1;2	41	2.11313	0.106096
Eukaryotic translation initiation factor 3 subunit G	EIF3G	GIPIATGDTSPEPEIIPGAPIPPPK	1;2	42	0.670798	0.297703
Eukaryotic translation initiation factor 3 subunit J	EIF3J	AAAAAAAGDSDSWDADAFSVEDPVRK	1	11	1.49781	0.139869
Eukaryotic translation initiation factor 3 subunit J	EIF3J	AAAAAAAGDSDSWDADAFSVEDPVRK	1	13	0.874974	0.395958
Eukaryotic translation initiation factor 3 subunit K	EIF3K	IDFDSVSSIMASSQ	1	217	2.25387	0.0725637
Eukaryotic translation initiation factor 4B	EIF4B	YAAISVDGEDENEGEDYAE	1	558	1.55625	0.149064
Eukaryotic translation initiation factor 4E-binding protein 1	EIF4EBP1	VVIGDGVQIPPGDYSTTPGGTIFSTTPGGTR	2	37	1.21579	0.22197
Eukaryotic translation initiation factor 4E-binding protein 1	EIF4EBP1	VVIGDGVQIPPGDYSTTPGGTIFSTTPGGTR	2	46	1.3924	0.121755
Eukaryotic translation initiation factor 4E-binding protein 1	EIF4EBP1	FIMECRNSPVTK	1	65	0.690503	0.0565708
Eukaryotic translation initiation factor 4E-binding protein 2	EIF4EBP2	TVAISDAAQIPHDYCTTPGGTIFSTTPGGTR	2	37	0.939097	0.707702
Eukaryotic translation initiation factor 4E-binding protein 2	EIF4EBP2	TVAISDAAQIPHDYCTTPGGTIFSTTPGGTR	2	46	1.02961	0.883755
Eukaryotic translation initiation factor 4E transporter	EIF4ENIF1	APSPPISQVFQTR	1	389	1.07246	0.607452
Eukaryotic translation initiation factor 4 gamma 1	EIF4G1	TASTPTPPQTGGGIEPQANGETPQVAVIVRPDDR	2	15	0.83504	0.238571
Eukaryotic translation initiation factor 4 gamma 1	EIF4G1	SFSKEVEER	1;2	991	0.900893	0.633303
Eukaryotic translation initiation factor 4 gamma 1	EIF4G1	EAAIPPVSPIK	1	1035	1.15915	0.423129
Eukaryotic translation initiation factor 4 gamma 2	EIF4G2	TQTPPIGQTPQIGIK	1	470	0.932164	0.790939
Eukaryotic translation initiation factor 4 gamma 3	EIF4G3	SPVPAQIAITVPK	1	495	0.838158	0.463361
Eukaryotic translation initiation factor 4 gamma 3	EIF4G3	GGSSKDIIDNQSQEEQR	1	1156	0.764609	0.105044
Eukaryotic translation initiation factor 4 gamma 3	EIF4G3	IDFIESDSPCSSEAISK	1	1409	0.794523	0.169719
Eukaryotic translation initiation factor 5B	EIF5B	KQSFDDNDSEEIEDKDSK	1;2	107	0.321447	0.00107476
Eukaryotic translation initiation factor 5B	EIF5B	QSFDDNDSEEIEDKDSK	1;2	113	0.628664	0.033708
Eukaryotic translation initiation factor 5B	EIF5B	VEMYSGSDDDDDFNKIPK	2	135	0.556945	0.0801895
Eukaryotic translation initiation factor 5B	EIF5B	VEMYSGSDDDDDFNKIPK	1;2	137	0.556945	0.0801895
Eukaryotic translation initiation factor 5B	EIF5B	WDGSEEDEDNSK	1	164	1.24023	0.201616
Eukaryotic translation initiation factor 5B	EIF5B	NKPGPNIESGNEDDDASFK	1	214	1.0494	0.736383
Eukaryotic translation initiation factor 6	EIF6	INEAQPSTIATSMRDSIIDSIT	1	220	1.32595	0.552305
ELAV-like protein 1	ELAVL1	NVAIISQIYHSPAR	1	202	1.07669	0.906791
Engulfment and cell motility protein 1	ELMO1	IAFDAESEPNNSSGSMEK	1	342	1.2404	0.270428
Engulfment and cell motility protein 1	ELMO1	IAFDAESEPNNSSGSMEK	1	344	1.14322	0.708179
ELM2 and SANT domain-containing protein 1	ELMSAN1	RASQEANIITIAQK	1	461	0.862052	0.321193
ELM2 and SANT domain-containing protein 1	ELMSAN1	TNSAEVTPPVISVMGEATPVSIEPR	3	698	0.536593	0.00503884
ELM2 and SANT domain-containing protein 1	ELMSAN1	TNSAEVTPPVISVMGEATPVSIEPR	2;3	700	0.875315	0.52815
ELM2 and SANT domain-containing protein 1	ELMSAN1	TNSAEVTPPVISVMGEATPVSIEPR	2;3	704	0.901277	0.528487
ELM2 and SANT domain-containing protein 1	ELMSAN1	TNSAEVTPPVISVMGEATPVSIEPR	2;3	709	0.633602	0.309444
ELM2 and SANT domain-containing protein 1	ELMSAN1	TNSAEVTPPVISVMGEATPVSIEPR	3	715	1.0587	0.777825
ELM2 and SANT domain-containing protein 1	ELMSAN1	RESPSEERIEPK	1	923	1.4193	0.13162
Echinoderm microtubule-associated protein-like 3	EML3	KAISSANIIVR	1	176	0.968342	0.874276
Protein enabled homolog	ENAH	TNTMNGSKSPVISRPK	2	465	1.12397	0.754637
Protein enabled homolog	ENAH	TNTMNGSKSPVISRPK	1;2	471	0.949256	0.869722
Alpha-endosulfine	ENSA	KSSIVTSK	1	105	1.38495	0.647801
Alpha-endosulfine;cAMP-regulated phosphoprotein 19	ENSA;ARPP19	YFDSGDYNMAK	1	63	1.05889	0.712371
Ectonucleoside triphosphate diphosphohydrolase 6, NTPDase 6, EC 3.6.1.6	ENTPD6	MQPQHGPWQTRMR	1	10	1.19213	0.432451
Band 4.1-like protein 2	EPB41L2	SYTIVVAK	1	87	1.10675	0.565798
Band 4.1-like protein 2	EPB41L2	EISPGSGPGEIR	1	718	0.90225	0.467946
Band 4.1-like protein 3;Band 4.1-like protein 3, N-terminally processed	EPB41L3	QIEYQQIEDDKISQK	1;2	88	2.69404	0.0731974
Band 4.1-like protein 3;Band 4.1-like protein 3, N-terminally processed	EPB41L3	QIEYQQIEDDKISQKSSSSK	2	91	0.985733	0.924479
Band 4.1-like protein 3;Band 4.1-like protein 3, N-terminally processed	EPB41L3	SIDGASVNENHEIYMK	1;2	443	1.33619	0.383063
Band 4.1-like protein 3;Band 4.1-like protein 3, N-terminally processed	EPB41L3	SIDGASVNENHEIYMK	1;2	448	1.16618	0.51205
Band 4.1-like protein 3;Band 4.1-like protein 3, N-terminally processed	EPB41L3	GISQTNIITTVTPEK	1;2	478	0.889806	0.650376
Band 4.1-like protein 3;Band 4.1-like protein 3, N-terminally processed	EPB41L3	GISQTNIITTVTPEKK	1;2	487	1.50323	0.172103
Band 4.1-like protein 3;Band 4.1-like protein 3, N-terminally processed	EPB41L3	KGEEVTPISAIR	1	510	1.22915	0.285951
Band 4.1-like protein 3;Band 4.1-like protein 3, N-terminally processed	EPB41L3	TETISFGSVSPGGVK	1	738	1.21937	0.576118
Band 4.1-like protein 3;Band 4.1-like protein 3, N-terminally processed	EPB41L3	TETISFGSVSPGGVK	1	740	1.14389	0.551501
Ephrin type-A receptor 2	EPHA2	VIEDDPEATYTTSGGK	1	772	0.982464	0.924282
Ephrin type-A receptor 2	EPHA2	VSIRIPSTSGSEGVPFR	1;2;3	892	0.687045	0.167641
Ephrin type-A receptor 2	EPHA2	IPSTSGSEGVPFR	1;2;3	897	1.08644	0.612377
Ephrin type-A receptor 2	EPHA2	VSIRIPSTSGSEGVPFR	2;3	898	2.41018	0.0723208
Ephrin type-A receptor 2	EPHA2	VSIRIPSTSGSEGVPFR	2;3	899	1.77473	0.195936
Ephrin type-A receptor 2	EPHA2	VSIRIPSTSGSEGVPFR	2;3	901	0.760215	0.61516
Ephrin type-B receptor 2	EPHB2	FIEDDTSDPTYTSAIGGK	1	776	0.795478	0.14566
Epsin-2	EPN2	AGGSPASYHGSTSPR	2	153	0.815479	0.316036
Epsin-2	EPN2	AGGSPASYHGSTSPR	2	156	1.53906	0.0809019
Bifunctional glutamate/proline--tRNA ligase;Glutamate--tRNA ligase;Proline--tRNA ligase	EPRS	EYIPGQPPISQSSDSSPTR	1;2	880	0.521409	0.0891706
Bifunctional glutamate/proline--tRNA ligase;Glutamate--tRNA ligase;Proline--tRNA ligase	EPRS	EYIPGQPPISQSSDSSPTR	1;2	882	0.670664	0.178114
Bifunctional glutamate/proline--tRNA ligase;Glutamate--tRNA ligase;Proline--tRNA ligase	EPRS	EYIPGQPPISQSSDSSPTR	2	883	0.909322	0.508938
Bifunctional glutamate/proline--tRNA ligase;Glutamate--tRNA ligase;Proline--tRNA ligase	EPRS	EYIPGQPPISQSSDSSPTR	1;2	885	0.360837	0.0870368
Bifunctional glutamate/proline--tRNA ligase;Glutamate--tRNA ligase;Proline--tRNA ligase	EPRS	EYIPGQPPISQSSDSSPTR	1;2	886	0.504539	0.189539
Epidermal growth factor receptor substrate 15	EPS15	SSPEIIPSGVTDENEVTTAVTEK	1	248	1.28082	0.333148
Epidermal growth factor receptor substrate 15	EPS15	SSPEIIPSGVTDENEVTTAVTEK	1	249	1.28082	0.333148
Epidermal growth factor receptor substrate 15-like 1	EPS15L1	TVFPGAVPVIPASPPPKDSIR	1	229	1.42957	0.284379
Epidermal growth factor receptor substrate 15-like 1	EPS15L1	STPSHGSVSSINSTGSISPK	2	241	1.08966	0.861202
Epidermal growth factor receptor substrate 15-like 1	EPS15L1	STPSHGSVSSINSTGSISPK	1;2	255	0.980511	0.90043
DNA repair protein complementing XP-G cells	ERCC5	IKTEKEPDATPPSPR	1	341	1.17638	0.235551
DNA repair protein complementing XP-G cells	ERCC5	NAPAAVDEGSISPR	1	384	1.28497	0.165261
DNA repair protein complementing XP-G cells	ERCC5	EITPASPTCTNSVSK	1	526	1.15597	0.379627
DNA repair protein complementing XP-G cells	ERCC5	FDSSIISSDDETK	1	562	1.92703	0.0395296
DNA repair protein complementing XP-G cells	ERCC5	FDSSIISSDDETK	1	563	1.92703	0.0395296
DNA excision repair protein ERCC-6-like	ERCC6L	PSAIAQETSIGAPEPISGEQIVGSPQDK	1	1188	0.707671	0.0882562
Transcriptional regulator ERG	ERG	ETPIPHITSDDVDKAIQNSPR	1	222	0.622287	0.263255
Glutamate-rich protein 1	ERICH1	ARQEEGADASEEDPTPAGEEDVKDAR	1	254	1.26657	0.158847
ERBB receptor feedback inhibitor 1	ERRFI1	SHSGPAGSFNKPAIR	1	251	0.620934	0.0286269
Endothelial cell-selective adhesion molecule	ESAM	NGTISSVTSAR	1	315	0.793894	0.360308
Endothelial cell-selective adhesion molecule	ESAM	IPTTDGAHPQPISPIPGGVSSSGISR	1	359	1.76512	0.0517487
ESF1 homolog	ESF1	AIAEEASEEEIPSDVDINDPYFAEEVK	2	657	1.03133	0.912179
ESF1 homolog	ESF1	AIAEEASEEEIPSDVDINDPYFAEEVK	2	663	1.03133	0.912179
Extended synaptotagmin-2	ESYT2	EPTPSIASDISIPIATQEIR	3	160	1.26526	0.294983
Extended synaptotagmin-2	ESYT2	EPTPSIASDISIPIATQEIR	1;2;3	162	0.733926	0.444578
Extended synaptotagmin-2	ESYT2	EPTPSIASDISIPIATQEIR	1;2;3	165	1.02257	0.967963
Extended synaptotagmin-2	ESYT2	EPTPSIASDISIPIATQEIR	2;3	168	0.996696	0.982772
Transcription factor ETV6	ETV6	ISYTPPESPVPSYASSTPIHVPVPR	2	16	1.53055	0.0863479
Transcription factor ETV6	ETV6	ISYTPPESPVPSYASSTPIHVPVPR	2	18	0.61576	0.0799789
Transcription factor ETV6	ETV6	ISYTPPESPVPSYASSTPIHVPVPR	2	22	1.37911	0.108677
Protein eva-1 homolog A	EVA1A	NVFTSAEEIER	1	114	1.01671	0.953231
Ecotropic viral integration site 5 protein homolog	EVI5	SGSMSIDPAVADGSESETEDSVIETR	2	776	1.22891	0.502975
Ecotropic viral integration site 5 protein homolog	EVI5	SGSMSIDPAVADGSESETEDSVIETR	2	778	1.22891	0.502975
Ena/VASP-like protein	EVL	SNSVEKPVSSIISR	1	329	1.26275	0.288313
Exocyst complex component 7	EXOC7	SSSSSGVPYSPAIPNK	1	250	1.64216	0.00574556
Exocyst complex component 8	EXOC8	QIESGGFEAR	1	19	1.00667	0.963897
Exosome complex component RRP45	EXOSC9	APIDTSDVEEK	1	222	1.21667	0.361155
Junctional adhesion molecule A	F11R	VIYSQPSAR	1;2	235	0.765322	0.544177
Proteinase-activated receptor 1	F2R	MDTCSSNINNSIYK	1	418	0.803802	0.356163
Protein FAM101B	FAM101B	FISSVEIEAAEIPGSDDISDEC	1	211	2.11373	0.0854828
Protein NOXP20	FAM114A1	IHGVNSGSSEGAQPNTENGVPEITDAATDQGPAESPPTSPSSASR	1;2	196	1.47997	0.0167416
Protein NOXP20	FAM114A1	TVSISQMIR	1	261	1.24657	0.520695
Protein FAM117A	FAM117A	SIEGINQEIEEVFVK	1	213	3.05911	0.0433117
Protein FAM122A	FAM122A	HGIIIPASPVR	1	76	0.722208	0.0714702
Protein FAM122A	FAM122A	VSTTTDSPVSPAQAASPFIPIDEISSK	1	270	1.46604	0.0135938
Protein Niban	FAM129A	EGEGGQESFPEIPSEE	1	926	1.71247	0.116552
Niban-like protein 1	FAM129B	GIIAQGIRPESPPPAGPIINGAPAGESPQPK	1;2	652	0.970127	0.931775
Niban-like protein 1	FAM129B	GIIAQGIRPESPPPAGPIINGAPAGESPQPK	1;2	668	1.0921	0.785794
Niban-like protein 1	FAM129B	AAPEASSPPASPIQHIIPGK	1;2	678	1.13354	0.741566
Niban-like protein 1	FAM129B	AAPEASSPPASPIQHIIPGK	1;2	679	0.368143	0.0195668
Niban-like protein 1	FAM129B	AAPEASSPPASPIQHIIPGK	2	683	1.00384	0.982901
Protein FAM134A	FAM134A	NAPPGGDEPIAETESESEAEIAGFSPVVDVK	2;3	279	1.18416	0.365251
Protein FAM134A	FAM134A	NAPPGGDEPIAETESESEAEIAGFSPVVDVK	2;3	281	1.0765	0.578164
Protein FAM134A	FAM134A	NAPPGGDEPIAETESESEAEIAGFSPVVDVK	2;3	283	0.934354	0.891818
Protein FAM134A	FAM134A	ATTPQITDVSEDIDQQSIPSEPEETISR	1	330	1.80873	0.0440914
Protein FAM134A	FAM134A	QAIDSEEEEEDVAAK	1	385	0.916165	0.507694
Protein FAM134C	FAM134C	GQTPITEGSEDIDGHSDPEESFAR	2	118	0.867193	0.396263
Protein FAM134C	FAM134C	GQTPITEGSEDIDGHSDPEESFAR	1;2	125	0.790585	0.320658
Protein FAM171A1	FAM171A1	DQSTSMSHINIIFSR	2	358	0.784938	0.479857
Protein FAM171A1	FAM171A1	DQSTSMSHINIIFSR	2	360	1.18413	0.510064
Protein FAM171A1	FAM171A1	ISYSTSQEFSSR	1	421	1.23027	0.438277
Protein FAM171A1	FAM171A1	ISYSTSQEFSSR	1	422	0.824966	0.500829
Protein FAM171A1	FAM171A1	TADAPSEPAASPHQR	1	849	0.892411	0.618672
Protein FAM193A	FAM193A	IIITDSGSAPTFCSDDEDVAPISAK	1	293	1.0926	0.597717
Protein FAM195B	FAM195B	SPPSSSEIFTPAHEENVR	1	21	1.26727	0.21407
Protein FAM219B	FAM219B	GYTAISQSPDENIVSIDSDSDGEIGSR	2	125	1.31019	0.441912
Protein FAM219B	FAM219B	GYTAISQSPDENIVSIDSDSDGEIGSR	2	127	1.31019	0.441912
WASH complex subunit FAM21A	FAM21A	GIFSDEEDSEDIFSSQSASK	1	539	1.26196	0.199783
WASH complex subunit FAM21A;WASH complex subunit FAM21C	FAM21A;FAM21C	AGNSDSEEDDANGRVEIIIEPK	2	158;103	0.907603	0.544372
WASH complex subunit FAM21A;WASH complex subunit FAM21C	FAM21A;FAM21C	AGNSDSEEDDANGRVEIIIEPK	2	160;105	0.907603	0.544372
WASH complex subunit FAM21A;WASH complex subunit FAM21C	FAM21A;FAM21C	SRPTSFADEIAAR	2	284;229	0.775922	0.253185
WASH complex subunit FAM21A;WASH complex subunit FAM21C	FAM21A;FAM21C	SRPTSFADEIAAR	2	288;233	0.775922	0.253185
WASH complex subunit FAM21A;WASH complex subunit FAM21C	FAM21A;FAM21C	RTPSDDEEDNIFAPPK	1;2	331;276	1.60841	0.133849
WASH complex subunit FAM21A;WASH complex subunit FAM21C	FAM21A;FAM21C	RTPSDDEEDNIFAPPK	1;2	333;278	0.855289	0.523578
WASH complex subunit FAM21A;Putative WASH complex subunit FAM21;WASH complex subunit FAM21C	FAM21A;FAM21D;FAM21C	SPMFPAIGEASSDDDIFQSAK	1	1159;1102	0.99663	0.984728
WASH complex subunit FAM21C	FAM21C	GIFSDEEDSEDIFSSQSASNIK	1	484	1.88989	0.0127186
WASH complex subunit FAM21C	FAM21C	GIFSDEEDSEDIFSSQSASNIK	1	489	1.37171	0.396625
Protein FAM53C	FAM53C	RFSISPSIGPQASR	2	232	0.834094	0.330428
Protein FAM53C	FAM53C	RFSISPSIGPQASR	2	234	0.834094	0.330428
Protein FAM63B	FAM63B	SIPDSASPAGSPEVPGPCSSSAGIDIK	1	62	0.780305	0.091395
Protein FAM65A	FAM65A	SQSFAGVIGSHER	1	22	1.03042	0.87284
Protein FAM65A	FAM65A	SFPVFSPPGPPR	1	41	1.37631	0.517147
Protein FAM65A	FAM65A	FSTYSQSPPDTPSIR	1	347	0.967107	0.866311
FERM, RhoGEF and pleckstrin domain-containing protein 1	FARP1	IGAPENSGISTIER	1	23	0.796341	0.190879
FERM, RhoGEF and pleckstrin domain-containing protein 1	FARP1	IGAPENSGISTIER	1	24	1.02625	0.878434
FERM, RhoGEF and pleckstrin domain-containing protein 1	FARP1	VSAGEPGSHPSPAPR	2	424	0.8708	0.669338
FERM, RhoGEF and pleckstrin domain-containing protein 1	FARP1	VSAGEPGSHPSPAPR	1;2	427	0.640543	0.186986
FERM, RhoGEF and pleckstrin domain-containing protein 1	FARP1	VSAGEPGSHPSPAPRRSPAGNK	2	433	1.14516	0.710328
Fatty acid synthase;[Acyl-carrier-protein] S-acetyltransferase;[Acyl-carrier-protein] S-malonyltransferase;3-oxoacyl-[acyl-carrier-protein] synthase;3-oxoacyl-[acyl-carrier-protein] reductase;3-hydroxyacyl-[acyl-carrier-protein] dehydratase;Enoyl-[acyl-carrier-protein] reductase;Oleoyl-[acyl-carrier-protein] hydrolase	FASN	ADEASEIACPTPK	1	2204	1.24059	0.152759
FCH domain only protein 2	FCHO2	VSIGNITISPAISR	1	354	1.28796	0.26717
FCH domain only protein 2	FCHO2	ISGINEIPRPFSPPVTSNTSPPPAAPIAR	2	455	1.19961	0.341839
FCH domain only protein 2	FCHO2	ISGINEIPRPFSPPVTSNTSPPPAAPIAR	2	463	1.19738	0.330563
FYVE, RhoGEF and PH domain-containing protein 5	FGD5	SFSVEGR	1	552	0.610596	0.0063085
FYVE, RhoGEF and PH domain-containing protein 5	FGD5	ASESPSSIIFYR	1	718	1.54773	0.384957
FGFR1 oncogene partner	FGFR1OP	EKGPTTGEGAIDISDVHSPPKSPEGK	2	152	1.09125	0.628612
FGFR1 oncogene partner	FGFR1OP	EKGPTTGEGAIDISDVHSPPKSPEGK	2	156	0.714652	0.234615
FGFR1 oncogene partner	FGFR1OP	EKGPTTGEGAIDISDVHSPPKSPEGK	2	160	1.02619	0.870498
FH1/FH2 domain-containing protein 1	FHOD1	TPQSPAPCVIIR	1	498	1.00802	0.965774
Filamin A-interacting protein 1-like	FILIP1L	RISDPQVFSK	1	367	1.44069	0.121508
Filamin A-interacting protein 1-like	FILIP1L	SNSNSSSVITTEDNK	1	623	1.04008	0.812669
Filamin A-interacting protein 1-like	FILIP1L	SNSNSSSVITTEDNK	1	625	1.02632	0.854293
Pre-mRNA 3'-end-processing factor FIP1	FIP1L1	DHSPTPSVFNSDEER	1;2	418	1.01922	0.904757
Pre-mRNA 3'-end-processing factor FIP1	FIP1L1	DHSPTPSVFNSDEER	1;2	420	1.49791	0.438517
Pre-mRNA 3'-end-processing factor FIP1	FIP1L1	DHSPTPSVFNSDEER	2	422	1.12988	0.501923
Pre-mRNA 3'-end-processing factor FIP1	FIP1L1	DHSPTPSVFNSDEER	2	426	1.07549	0.729557
FK506-binding protein 15	FKBP15	DSAAPSPIPGADNISADPVVSPPTSIPFK	1	311	1.1291	0.405278
FK506-binding protein 15	FKBP15	RPSQEQSASASSGQPQAPINR	1	950	0.878966	0.716751
FK506-binding protein 15	FKBP15	RPSQEQSASASSGQPQAPINR	1	952	0.953066	0.702131
FK506-binding protein 15	FKBP15	ISITSDPEEGDPIAIGPESPGEPQPPQIK	1;2	1104	0.952891	0.908956
FK506-binding protein 15	FKBP15	SSISGDEEDEIFK	2	1151	0.707934	0.0631174
FK506-binding protein 15	FKBP15	SSISGDEEDEIFK	1;2	1152	0.6531	0.00970842
FK506-binding protein 15	FKBP15	SSISGDEEDEIFK	1;2	1154	0.586975	0.01864
Folliculin	FLCN	AHSPAEGASVESSSPGPK	1	62	0.924656	0.640096
Protein flightless-1 homolog	FLII	NAEAVIQSPGISGK	1	801	1.51724	0.0242425
Filamin-A	FLNA	SPFSVAVSPSIDISK	1	966	0.720519	0.40077
Filamin-A	FLNA	SPFSVAVSPSIDISK	1	968	2.13396	0.128593
Filamin-A	FLNA	AFGPGIQGGSAGSPAR	1	1084	1.25572	0.32988
Filamin-A	FLNA	CSGPGISPGMVR	1	1459	1.24233	0.125385
Filamin-A	FLNA	RAPSVANVGSHCDISIK	1	2144	0.93782	0.731422
Filamin-A	FLNA	IPEISIQDMTAQVTSPSGK	1	2172	1.7104	0.0891925
Filamin-B	FLNB	APSVATVGSICDINIK	1	1927	1.31108	0.168534
Filamin-B	FLNB	IVSPGSANETSSIIVESVTR	1	2298	1.64549	0.00891621
Filamin-B	FLNB	IVSPGSANETSSIIVESVTR	1	2301	1.03738	0.915753
Filamin-C	FLNC	IGSFGSITR	1	2200	0.567949	0.0104472
Filamin-C	FLNC	IGSFGSITR	1	2203	1.12312	0.547735
Formin-like protein 2	FMNL2	IIEQEAIMEQQDPKSPSHK	1	1016	1.28894	0.138154
Formin-like protein 3	FMNL3	SIEDIQPPSAISAPFTNSIAR	1	174	1.42349	0.109205
Formin-binding protein 1	FNBP1	TVSDNSISNSRGEGKPDIK	2	301	1.04511	0.8769
Formin-binding protein 1-like	FNBP1L	TISDGTISASK	1	295	0.780315	0.253332
Formin-binding protein 1-like	FNBP1L	RHSSDINHIVTQGR	1	430	1.25603	0.155752
Formin-binding protein 1-like	FNBP1L	RHSSDINHIVTQGR	1	431	0.807535	0.229984
Formin-binding protein 4	FNBP4	ATGGICIIGAYADSDDDDNDVSEK	1	116	1.34615	0.237064
Formin-binding protein 4	FNBP4	AIEEGDGSVSGSSPR	1	432	1.05501	0.725573
Fibronectin type-III domain-containing protein 3A	FNDC3A	MSSPPSSPQKCPSPINEHNGIIK	3	146	1.06681	0.673819
Fibronectin type-III domain-containing protein 3A	FNDC3A	MSSPPSSPQKCPSPINEHNGIIK	3	147	0.972513	0.874146
Fibronectin type-III domain-containing protein 3A	FNDC3A	MSSPPSSPQKCPSPINEHNGIIK	3	150	1.24856	0.164555
Fibronectin type-III domain-containing protein 3A	FNDC3A	MSSPPSSPQKCPSPINEHNGIIK	3	151	1.00486	0.9799
Fibronectin type-III domain-containing protein 3A	FNDC3A	MSSPPSSPQKCPSPINEHNGIIK	3	157	1.24856	0.164555
Fos-related antigen 1	FOSL1	KSSSSSGDPSSDPIGSPTIIAI	1;2;3	150	1.3592	0.499171
Fos-related antigen 1	FOSL1	KSSSSSGDPSSDPIGSPTIIAI	2;3	151	0.702172	0.544401
Fos-related antigen 1	FOSL1	KSSSSSGDPSSDPIGSPTIIAI	2;3	153	1.08617	0.792195
Fos-related antigen 1	FOSL1	SSSSSGDPSSDPIGSPTIIAI	2	158	2.53418	0.323321
Fos-related antigen 1	FOSL1	SSSSSGDPSSDPIGSPTIIAI	1;2;3	163	1.14075	0.507199
Fos-related antigen 1	FOSL1	KSSSSSGDPSSDPIGSPTIIAI	2;3	165	1.43983	0.394928
Fos-related antigen 2	FOSL2	SPPAPGIQPMR	1	161	1.71389	0.232231
Forkhead box protein C1	FOXC1	TENGTCPSPPQPISPAAAIGSGSAAAVPK	2	235	2.08467	0.1047
Forkhead box protein C1	FOXC1	TENGTCPSPPQPISPAAAIGSGSAAAVPK	2	241	2.08467	0.1047
Forkhead box protein C2	FOXC2	SEAASPAIPVITK	1	219	0.965453	0.875606
Forkhead box protein K1	FOXK1	EEAPASPIRPIYPQISPIK	1;2	50	1.04	0.900662
Forkhead box protein K1	FOXK1	EEAPASPIRPIYPQISPIK	2	60	1.99883	0.0345025
Forkhead box protein K1	FOXK1	SAPASPTHPGIMSPR	2;3	253	1.24915	0.212161
Forkhead box protein K1	FOXK1	SAPASPTHPGIMSPR	2;3	257	1.24915	0.212161
Forkhead box protein K1	FOXK1	SAPASPTHPGIMSPR	2;3	259	0.762878	0.470422
Forkhead box protein K1	FOXK1	SAPASPTHPGIMSPR	3	265	1.4913	0.0336538
Forkhead box protein K1	FOXK1	SGGIQTPECISR	2;3	273	1.16903	0.767009
Forkhead box protein K1	FOXK1	SGGIQTPECISR	1;2;3	278	1.25971	0.587102
Forkhead box protein K1	FOXK1	EGSPIPHDPEFGSK	1;2;3	282	1.31242	0.244629
Forkhead box protein K2	FOXK2	EGSPAPIEPEPGAAQPK	1	398	0.882742	0.627079
Forkhead box protein K2	FOXK2	FAQSAPGSPISSQPVIITVQR	1;2	428	1.74486	0.0863256
Forkhead box protein O1	FOXO1	ASIQSGQEGAGDSPGSQFSK	1	287	1.04946	0.792596
Forkhead box protein O1	FOXO1	EIITSDSPPHNDIMTPVDPGVAQPNSR	1	470	0.958115	0.791725
Forkhead box protein O3	FOXO3	AEAPASPAPISPIEVEIDPEFEPQSR	2	7	0.796004	0.24327
Forkhead box protein O3	FOXO3	AEAPASPAPISPIEVEIDPEFEPQSR	2	12	0.796004	0.24327
FERM domain-containing protein 4A	FRMD4A	SISEIAIDITETGTIK	1	333	1.07636	0.664168
FERM domain-containing protein 4A	FRMD4A	SVDISPTR	1	694	1.06437	0.692672
FERM domain-containing protein 4A	FRMD4A	AAGAIGSASSGSMPNIAAR	1	798	1.1783	0.401817
FERM domain-containing protein 4A	FRMD4A	AAGAIGSASSGSMPNIAAR	1	800	1.3523	0.180689
FERM domain-containing protein 8	FRMD8	QISIGQGSYTVVQPGDSIEQG	1	390	1.5666	0.141204
Protein furry homolog-like	FRYL	TRSISSIR	1	1978	1.44921	0.0548925
Protein furry homolog-like	FRYL	TYGGDTGSPEISFTK	NA	2270	1.93199	0.179069
Fragile X mental retardation syndrome-related protein 2	FXR2	TDGSISGDRQPVTVADYISR	2	601	1.04967	0.786422
Fragile X mental retardation syndrome-related protein 2	FXR2	TDGSISGDRQPVTVADYISR	2	603	1.04967	0.786422
Ras GTPase-activating protein-binding protein 1	G3BP1	YQDEVFGGFVTEPQEESEEEVEEPEER	1	149	1.01152	0.952788
Ras GTPase-activating protein-binding protein 1	G3BP1	SSSPAPADIAQTVQEDIR	1	232	0.341661	0.417797
Ras GTPase-activating protein-binding protein 2	G3BP2	STTPPPAEPVSIPQEPPK	1	225	0.686388	0.0282331
Ras GTPase-activating protein-binding protein 2	G3BP2	NIEEIEEKSTTPPPAEPVSIPQEPPK	1	227	0.814413	0.346866
GTPase-activating protein and VPS9 domain-containing protein 1	GAPVD1	SSSIEMTPYNTPQISPATTPANKK	1	469	1.21197	0.375968
Transcriptional repressor p66-alpha	GATAD2A	RPPSPDVIVISDNEQPSSPR	2;3	100	0.757086	0.223259
Transcriptional repressor p66-alpha	GATAD2A	RPPSPDVIVISDNEQPSSPR	2;3	107	0.757086	0.223259
Transcriptional repressor p66-alpha	GATAD2A	RPPSPDVIVISDNEQPSSPR	3	113	0.790316	0.0999014
Transcriptional repressor p66-alpha	GATAD2A	RPPSPDVIVISDNEQPSSPR	3	114	1.04785	0.694023
Transcriptional repressor p66-beta	GATAD2B	GRITPSPDIIVISDNEASSPR	2;3;4	120	0.61745	0.069272
Transcriptional repressor p66-beta	GATAD2B	GRITPSPDIIVISDNEASSPR	2;3;4	122	0.77401	0.187765
Transcriptional repressor p66-beta	GATAD2B	GRITPSPDIIVISDNEASSPR	2;3;4	129	1.01554	0.937998
Transcriptional repressor p66-beta	GATAD2B	GRITPSPDIIVISDNEASSPR	2;3;4	134	0.913689	0.72195
Transcriptional repressor p66-beta	GATAD2B	GRITPSPDIIVISDNEASSPR	2;3;4	135	0.393601	0.000473547
Golgi-specific brefeldin A-resistance guanine nucleotide exchange factor 1	GBF1	ADAPDAGAQSDSEIPSYHQNDVSIDR	1	1298	0.423089	0.190924
Golgi-specific brefeldin A-resistance guanine nucleotide exchange factor 1	GBF1	GYTSDSEVYTDHGRPGK	1	1318	1.28747	0.209442
GC-rich sequence DNA-binding factor 2	GCFC2	TIDVSTDEEDKIHHSSESK	2	97	0.989179	0.963337
Translational activator GCN1	GCN1L1	AVMIIHTHTITSR	2	956	1.1939	0.34999
PERQ amino acid-rich with GYF domain-containing protein 1	GIGYF1	SISVPDSGR	1	638	0.849537	0.200521
PERQ amino acid-rich with GYF domain-containing protein 2	GIGYF2	AISSGGSITSPPISPAIPK	2	19	1.18272	0.548433
PERQ amino acid-rich with GYF domain-containing protein 2	GIGYF2	AISSGGSITSPPISPAIPK	1	25	0.899004	0.625035
PERQ amino acid-rich with GYF domain-containing protein 2	GIGYF2	AISSGGSITSPPISPAIPK	1;2	26	1.11056	0.838055
PERQ amino acid-rich with GYF domain-containing protein 2	GIGYF2	AISSGGSITSPPISPAIPK	2	30	0.896526	0.531008
PERQ amino acid-rich with GYF domain-containing protein 2	GIGYF2	VGVEASEETPQTSSSSARPGTPSDHQSQEASQFER	1	376	0.922335	0.610349
PDZ domain-containing protein GIPC1	GIPC1	SAGGRPGSGPQIGTGR	1	135	0.8776	0.678824
ARF GTPase-activating protein GIT1	GIT1	SISSPTDNIEISIR	1	361	0.811956	0.198667
ARF GTPase-activating protein GIT1	GIT1	SMDSSDISDGAVTIQEYIEIKK	1;2	410	0.958883	0.864965
ARF GTPase-activating protein GIT1	GIT1	HGSGADSDYENTQSGDPIIGIEGK	1;2	592	0.638105	0.339911
ARF GTPase-activating protein GIT1	GIT1	HGSGADSDYENTQSGDPIIGIEGK	2	596	0.862768	0.429697
Gap junction alpha-1 protein	GJA1	IAAGHEIQPIAIVDQRPSSR	1	364	1.02322	0.883676
Gap junction alpha-1 protein	GJA1	IAAGHEIQPIAIVDQRPSSR	1	365	0.686546	0.337597
D-glucuronyl C5-epimerase	GLCE	QQSEEAFPQEQQK	1	73	1.14062	0.455817
Guanine nucleotide-binding protein G(I)/G(S)/G(O) subunit gamma-12	GNG12	IEASIER	1	26	2.2892	0.0415316
Guanine nucleotide-binding protein G(I)/G(S)/G(O) subunit gamma-12	GNG12	SDPIIIGIPTSENPFK	1	49	1.15156	0.553127
Guanine nucleotide-binding protein-like 1	GNL1	REEQTDTSDGESVTHHIR	2	48	0.963178	0.835191
Guanine nucleotide-binding protein-like 1	GNL1	REEQTDTSDGESVTHHIR	2	50	0.985546	0.934711
Guanine nucleotide-binding protein-like 1	GNL1	EEQTDTSDGESVTHHIR	1;2	51	1.25591	0.597535
Golgin subfamily A member 4	GOLGA4	TSSFTEQIDEGTPNR	1	41	1.07061	0.653781
Golgin subfamily A member 4	GOLGA4	VPSVESIFR	1	71	1.13665	0.35764
Golgin subfamily A member 4	GOLGA4	EENPESDGEPVVEDGTSVK	1	266	0.97306	0.879266
Golgin subfamily A member 5	GOLGA5	KKSEPDDEIIFDFINSSQK	1	116	1.06259	0.795727
Golgi membrane protein 1	GOLM1	QVEKEETNEIQVVNEEPQR	1	245	0.761308	0.357582
Golgi reassembly-stacking protein 1	GORASP1	KPPGTPPPSAIPIGAPPPDAIPPGPTPEDSPSIETGSR	2;3	143	1.43077	0.115468
Golgi reassembly-stacking protein 1	GORASP1	KPPGTPPPSAIPIGAPPPDAIPPGPTPEDSPSIETGSR	3	164	1.45741	0.164689
Golgi reassembly-stacking protein 1	GORASP1	KPPGTPPPSAIPIGAPPPDAIPPGPTPEDSPSIETGSR	2;3	168	1.17044	0.609491
Golgi reassembly-stacking protein 2	GORASP2	ADAASSITVDVTPPTAK	1	347	1.71392	0.0375471
Golgi reassembly-stacking protein 2	GORASP2	VGDSTPVSEKPVSAAVDANASESP	1	381	1.38345	0.101546
Golgi reassembly-stacking protein 2	GORASP2	VGDSTPVSEKPVSAAVDANASESP	1	383	2.76572	0.000505583
GPALPP motifs-containing protein 1	GPALPP1	QDDSPPRPIIGPAIPPGFIK	1	105	1.38015	0.0875616
G patch domain-containing protein 8	GPATCH8	GPKPEPPGSGSPAPPR	1	662	0.969412	0.896696
G patch domain-containing protein 8	GPATCH8	KPSVSEEVQATPNK	1	1029	1.0416	0.743391
GPN-loop GTPase 1	GPN1	DSISPVIHPSDIIITR	1	219	1.13572	0.723853
G protein-regulated inducer of neurite outgrowth 1	GPRIN1	VGSIPIEKGSPVTTTK	1	615	1.16473	0.633792
COP9 signalosome complex subunit 1	GPS1	EGSQGEITPANSQSR	1	470	0.943294	0.749845
G-protein-signaling modulator 1	GPSM1	APSSDEECFFDIITK	1;2	469	0.813934	0.263046
G-protein-signaling modulator 1	GPSM1	APSSDEECFFDIITK	1;2	470	0.63389	0.0287371
GRAM domain-containing protein 1A	GRAMD1A	EVGDVIAISDITSSGAADRSQEPSPVGSR	2	256	1.01464	0.9466
GRAM domain-containing protein 1A	GRAMD1A	EVGDVIAISDITSSGAADRSQEPSPVGSR	2	260	0.835262	0.194992
GRAM domain-containing protein 1A	GRAMD1A	EVGDVIAISDITSSGAADRSQEPSPVGSR	2	264	1.21766	0.183788
Growth factor receptor-bound protein 10	GRB10	SIQPQVSPR	1	46	1.21394	0.438672
G protein-coupled receptor kinase 6;G protein-coupled receptor kinase 5	GRK6;GRK5	DVIDIEQFSTVK	1	484	1.19486	0.703237
Glycogen synthase kinase-3 beta;Glycogen synthase kinase-3 alpha	GSK3B;GSK3A	GEPNVSYICSR	1	215	0.928732	0.846516
General transcription factor IIF subunit 1	GTF2F1	GNSRPGTPSAEGGSTSSTIR	2	385	1.24275	0.180385
General transcription factor IIF subunit 1	GTF2F1	GNSRPGTPSAEGGSTSSTIR	2	389	1.00557	0.976321
General transcription factor IIF subunit 1	GTF2F1	GNSRPGTPSAEGGSTSSTIR	2	391	1.08234	0.739668
General transcription factor IIF subunit 1	GTF2F1	IRIDTGPQSISGK	1	433	1.53215	0.0731056
General transcription factor II-I	GTF2I	SIISPGGSCGPIK	1	210	1.4924	0.341203
General transcription factor 3C polypeptide 3	GTF3C3	GKISAEENPDDSEVPSSSGINSTK	1	43	1.3291	0.0654978
General transcription factor 3C polypeptide 4	GTF3C4	IIIVDSPGMGNADDEQQEEGTSSK	1	611	1.20583	0.188218
GTP-binding protein 1	GTPBP1	SAMDSPVPASMFAPEPSSPGAAR	1	24	1.45298	0.0408013
GTP-binding protein 1	GTPBP1	SAMDSPVPASMFAPEPSSPGAAR	1	25	1.41502	0.0699017
Guanylate cyclase soluble subunit alpha-3	GUCY1A3	NIQESIPQR	1	58	0.944462	0.776624
Glycogen [starch] synthase, muscle	GYS1	NSVDTATSSSISTPSEPISPTSSIGEERN	1	663	1.73944	0.0474226
Core histone macro-H2A.1	H2AFY	AASADSTTEGTPADGFTVISTK	1;2	170	1.61361	0.1511
Core histone macro-H2A.1	H2AFY	AASADSTTEGTPADGFTVISTK	1;2	173	1.75611	0.0894645
Intracellular hyaluronan-binding protein 4	HABP4	KSIPAPVAQRPDSPGGGIQAPGQK	1	108	0.927987	0.622058
E3 ubiquitin-protein ligase HACE1	HACE1	NKRDSTEITSIIIK	1	38	0.922804	0.76505
E3 ubiquitin-protein ligase HACE1	HACE1	NKRDSTEITSIIIK	1	39	1.22005	0.293309
Host cell factor 1;HCF N-terminal chain 1;HCF N-terminal chain 2;HCF N-terminal chain 3;HCF N-terminal chain 4;HCF N-terminal chain 5;HCF N-terminal chain 6;HCF C-terminal chain 1;HCF C-terminal chain 2;HCF C-terminal chain 3;HCF C-terminal chain 4;HCF C-terminal chain 5;HCF C-terminal chain 6	HCFC1	ASAVSPANIPAVIIQPR	1	6	1.04638	0.783059
Host cell factor 1;HCF N-terminal chain 1;HCF N-terminal chain 2;HCF N-terminal chain 3;HCF N-terminal chain 4;HCF N-terminal chain 5;HCF N-terminal chain 6;HCF C-terminal chain 1;HCF C-terminal chain 2;HCF C-terminal chain 3;HCF C-terminal chain 4;HCF C-terminal chain 5;HCF C-terminal chain 6	HCFC1	YDIPATAATATSPTPNPVPSVPANPPK	1	411	1.46668	0.148698
Host cell factor 1;HCF N-terminal chain 1;HCF N-terminal chain 2;HCF N-terminal chain 3;HCF N-terminal chain 4;HCF N-terminal chain 5;HCF N-terminal chain 6;HCF C-terminal chain 1;HCF C-terminal chain 2;HCF C-terminal chain 3;HCF C-terminal chain 4;HCF C-terminal chain 5;HCF C-terminal chain 6	HCFC1	AVTTVTQSTPVPGPSVPPPEEIQVSPGPR	1	1507	1.31483	0.117946
Hematopoietic lineage cell-specific protein	HCLS1	SPEAPQPVIAMEEPAVPAPIPK	1	275	0.710106	0.151846
Histone deacetylase 1	HDAC1	MIPHAPGVQMQAIPEDAIPEESGDEDEDDPDKR	1	393	1.38934	0.129684
Histone deacetylase 2	HDAC2	MIPHAPGVQMQAIPEDAVHEDSGDEDGEDPDKR	1	364	1.17727	0.591404
Histone deacetylase 7	HDAC7	QIPSAEDIETDGGGPGQVVDDGIEHR	1	67	1.51073	0.0364126
Histone deacetylase 7	HDAC7	AQSSPAAPASISAPEPASQAR	1	148	0.882426	0.316216
Histone deacetylase 7	HDAC7	AQSSPAAPASISAPEPASQAR	1	155	0.791489	0.143644
Hepatoma-derived growth factor	HDGF	KGNAEGSSDEEGKIVIDEPAK	1;2	125	0.451778	0.0207068
Hepatoma-derived growth factor	HDGF	KGNAEGSSDEEGKIVIDEPAK	1;2	126	0.480307	0.0245658
Hepatoma-derived growth factor	HDGF	RAGDIIEDSPK	1	158	0.950509	0.721123
Hepatoma-derived growth factor-related protein 2	HDGFRP2	CGSSEDIHDSVR	1	633	1.31532	0.169486
Hepatoma-derived growth factor-related protein 2	HDGFRP2	ARGDSEAIDEES	1	664	0.839586	0.185965
Vigilin	HDLBP	VATINSEEESDPPTYK	1	67	1.16655	0.450227
HEAT repeat-containing protein 5A	HEATR5A	SAEVDDGAAEKETIPEFGEGK	1	1647	0.82046	0.521996
HIRA-interacting protein 3	HIRIP3	RPPTPCSDPER	2	84	0.783724	0.167219
HIRA-interacting protein 3	HIRIP3	RPPTPCSDPER	2	87	0.783724	0.167219
HIRA-interacting protein 3	HIRIP3	NGVAAEVSPAKEENPR	1	125	1.25096	0.333499
HIRA-interacting protein 3	HIRIP3	GEESSEEEEKGYK	2	159	1.54793	0.291505
HIRA-interacting protein 3	HIRIP3	GEESSEEEEKGYK	2	160	1.54793	0.291505
HIRA-interacting protein 3	HIRIP3	EESEESEAEPVQR	2	196	1.14413	0.42727
HIRA-interacting protein 3	HIRIP3	EESEESEAEPVQR	2	199	1.14413	0.42727
HIRA-interacting protein 3	HIRIP3	SIKESEQESEEEIIAQK	2	223	1.37121	0.0993927
HIRA-interacting protein 3	HIRIP3	SIKESEQESEEEIIAQK	1;2	227	1.43322	0.0857836
Histone H1.5	HIST1H1B	SETAPAETATPAPVEK	1;2	2	1.61102	0.221923
Histone H1.5	HIST1H1B	SETAPAETATPAPVEKSPAK	1;2	4	0.931302	0.850178
Histone H1.5	HIST1H1B	SETAPAETATPAPVEKSPAK	1;2	18	1.08155	0.781981
Histone H1.2	HIST1H1C	SETAPAAPAAAPPAEK	1	2	1.04113	0.924116
Histone H1.2	HIST1H1C	SETAPAAPAAAPPAEK	1	4	1.21207	0.352049
Histone H1.3	HIST1H1D	SETAPIAPTIPAPAEK	1	2	0.899289	0.666981
Histone H1.3	HIST1H1D	SETAPIAPTIPAPAEK	1	4	0.785632	0.384753
Histone H1.3	HIST1H1D	SETAPIAPTIPAPAEKTPVK	1	10	1.03395	0.858979
Histone H1.3	HIST1H1D	SETAPIAPTIPAPAEKTPVK	1	18	0.955514	0.764773
Histone H1.4	HIST1H1E	SETAPAAPAAPAPAEKTPVK	1;2	18	1.34685	0.461551
Histone H1.4;Histone H1.3;Histone H1.2	HIST1H1E;HIST1H1D;HIST1H1C	KASGPPVSEIITK	1	36;37;36	1.56428	0.0748215
HLA class I histocompatibility antigen, A-80 alpha chain;HLA class I histocompatibility antigen, A-23 alpha chain;HLA class I histocompatibility antigen, A-69 alpha chain;HLA class I histocompatibility antigen, A-24 alpha chain;HLA class I histocompatibility antigen, A-2 alpha chain;HLA class I histocompatibility antigen, A-68 alpha chain	HLA-A	KGGSYSQAASSDSAQGSDVSITACKV	1;2	356	1.25653	0.409026
HLA class I histocompatibility antigen, A-80 alpha chain;HLA class I histocompatibility antigen, A-23 alpha chain;HLA class I histocompatibility antigen, A-69 alpha chain;HLA class I histocompatibility antigen, A-24 alpha chain;HLA class I histocompatibility antigen, A-2 alpha chain;HLA class I histocompatibility antigen, A-68 alpha chain	HLA-A	KGGSYSQAASSDSAQGSDVSITACKV	2	359	1.36308	0.22272
High mobility group protein 20A	HMG20A	DSNAPKSPITGYVR	1	105	0.844835	0.576264
High mobility group protein HMG-I/HMG-Y	HMGA1	KQPPVSPGTAIVGSQK	1;2	36	0.595197	0.292632
High mobility group protein HMG-I/HMG-Y	HMGA1	KQPPVSPGTAIVGSQKEPSEVPTPK	1	39	0.924492	0.718614
High mobility group protein HMG-I/HMG-Y	HMGA1	KQPPKEPSEVPTPK	1	42	0.964494	0.877871
High mobility group protein HMG-I/HMG-Y	HMGA1	KQPPVSPGTAIVGSQKEPSEVPTPK	1;2	53	0.645149	0.166378
High mobility group protein HMG-I/HMG-Y	HMGA1	KIEKEEEEGISQESSEEEQ	1;2;3	102;91	0.85148	0.489322
High mobility group protein HMG-I/HMG-Y	HMGA1	KIEKEEEEGISQESSEEEQ	1;2;3	103;92	1.30948	0.204499
High mobility group protein HMG-I/HMG-Y	HMGA1	SESSSKSSQPIASK	1	2;2	1.30958	0.268943
High mobility group protein HMG-I/HMG-Y	HMGA1	SESSSKSSQPIASK	1	5;5	0.610118	0.130864
High mobility group protein HMGI-C	HMGA2	KPAQEETEETSSQESAEED	1;2	105	0.88814	0.563718
Non-histone chromosomal protein HMG-14	HMGN1	TEESPASDEAGEKEAK	2	86	0.875171	0.373108
Non-histone chromosomal protein HMG-14	HMGN1	TEESPASDEAGEKEAK	1;2	89	0.842948	0.268018
Non-histone chromosomal protein HMG-14	HMGN1	TEESPASDEAGEKEAKSD	1	99	0.810276	0.268778
Heme oxygenase 1	HMOX1	DQSPSRAPGIR	1	229	1.02966	0.921821
Heme oxygenase 1	HMOX1	DQSPSRAPGIR	1	231	1.102	0.644113
Heme oxygenase 1	HMOX1	ASNKVQDSAPVETPR	1	241	0.812371	0.628614
Hematological and neurological expressed 1 protein;Hematological and neurological expressed 1 protein, N-terminally processed	HN1	SSGGREDIESSGIQR	1	34	0.988571	0.971536
Hematological and neurological expressed 1 protein;Hematological and neurological expressed 1 protein, N-terminally processed	HN1	RNSSEASSGDFIDIK	1	41	0.811684	0.200212
Hematological and neurological expressed 1 protein;Hematological and neurological expressed 1 protein, N-terminally processed	HN1	RNSSEASSGDFIDIK	1	42	0.610489	0.395393
Hematological and neurological expressed 1-like protein	HN1L	TSDIFGSPVTATSR	1	81	0.587915	0.0459522
Heterogeneous nuclear ribonucleoprotein A0	HNRNPA0	AVPKEDIYSGGGGGGSR	1	188	0.721417	0.0468849
Heterogeneous nuclear ribonucleoprotein A1;Heterogeneous nuclear ribonucleoprotein A1, N-terminally processed	HNRNPA1	SKSESPKEPEQIR	1;2	2	0.482664	0.0335029
Heterogeneous nuclear ribonucleoprotein A1;Heterogeneous nuclear ribonucleoprotein A1, N-terminally processed	HNRNPA1	SKSESPKEPEQIR	1;2	4	4.72059	0.00061716
Heterogeneous nuclear ribonucleoprotein A1;Heterogeneous nuclear ribonucleoprotein A1, N-terminally processed	HNRNPA1	SKSESPKEPEQIR	1;2	6	0.985986	0.926446
Heterogeneous nuclear ribonucleoprotein A1;Heterogeneous nuclear ribonucleoprotein A1, N-terminally processed	HNRNPA1	NQGGYGGSSSSSSYGSGR	1	259	0.939951	0.723932
Heterogeneous nuclear ribonucleoprotein A1;Heterogeneous nuclear ribonucleoprotein A1, N-terminally processed	HNRNPA1	NQGGYGGSSSSSSYGSGR	1	263	1.25973	0.507411
Heterogeneous nuclear ribonucleoprotein A1;Heterogeneous nuclear ribonucleoprotein A1, N-terminally processed;Heterogeneous nuclear ribonucleoprotein A1-like 2	HNRNPA1;HNRNPA1L2	EDSQRPGAHITVK	1	95	0.682605	0.292133
Heterogeneous nuclear ribonucleoproteins C1/C2	HNRNPC	NDKSEEEQSSSSVK	1	153	2.13571	0.286814
Heterogeneous nuclear ribonucleoprotein D0	HNRNPD	IDASKNEEDEGHSNSSPR	2	80	0.674778	0.0980028
Heterogeneous nuclear ribonucleoprotein D0	HNRNPD	IDASKNEEDEGHSNSSPR	1;2	82	1.9532	0.000667178
Heterogeneous nuclear ribonucleoprotein D0	HNRNPD	IDASKNEEDEGHSNSSPR	1;2	83	0.674778	0.0980028
Heterogeneous nuclear ribonucleoprotein D0	HNRNPD	IDASKNEEDEGHSNSSPRHSEAATAQR	2	87	1.39445	0.155587
Heterogeneous nuclear ribonucleoprotein H2;Heterogeneous nuclear ribonucleoprotein H2, N-terminally processed;Heterogeneous nuclear ribonucleoprotein H;Heterogeneous nuclear ribonucleoprotein H, N-terminally processed	HNRNPH2;HNRNPH1	HTGPNSPDTANDGFVR	1	100	1.1913	0.342454
Heterogeneous nuclear ribonucleoprotein H2;Heterogeneous nuclear ribonucleoprotein H2, N-terminally processed;Heterogeneous nuclear ribonucleoprotein H;Heterogeneous nuclear ribonucleoprotein H, N-terminally processed	HNRNPH2;HNRNPH1	HTGPNSPDTANDGFVR	1	104	1.17814	0.204175
Heterogeneous nuclear ribonucleoprotein K	HNRNPK	DYDDMSPR	1	260	0.876817	0.351648
Heterogeneous nuclear ribonucleoprotein K	HNRNPK	GSYGDIGGPIITTQVTIPK	1	355	0.71079	0.152681
Heterogeneous nuclear ribonucleoprotein M	HNRNPM	MGIAMGGGGGASFDR	1	579	1.19913	0.522613
Heterogeneous nuclear ribonucleoprotein U	HNRNPU	SSSPVNVK	1	3	0.747644	0.159692
Heterogeneous nuclear ribonucleoprotein U	HNRNPU	SSSPVNVK	1	4	1.35405	0.0890097
Heterogeneous nuclear ribonucleoprotein U	HNRNPU	IQAAIDDEEAGGRPAMEPGNGSIDIGGDSAGR	1	59	0.611676	0.0963622
Heterogeneous nuclear ribonucleoprotein U-like protein 2	HNRNPUL2	EEDEPEERSGDETPGSEVPGDK	1	161	1.05594	0.690398
Heterogeneous nuclear ribonucleoprotein U-like protein 2	HNRNPUL2	SGDETPGSEVPGDKAAEEQGDDQDSEK	1	165	0.742056	0.353119
Homer protein homolog 3	HOMER3	EGIGQGQSIEQIEAIVQTK	1	220	1.0046	0.987451
Histamine H1 receptor	HRH1	SIPSFSEIK	2	230	1.23579	0.585837
Histamine H1 receptor	HRH1	SIPSFSEIK	1;2	233	0.865949	0.705493
Histamine H1 receptor	HRH1	SIPSFSEIK	2	235	1.14173	0.792176
Histamine H1 receptor	HRH1	SGSNTGIDYIK	1	378	1.30857	0.173407
Histamine H1 receptor	HRH1	SGSNTGIDYIK	1	380	1.13026	0.59706
HCLS1-binding protein 3	HS1BP3	GEDAEESIEEEEAIDPIGIMR	1	194	1.15828	0.485563
Heat shock factor protein 1	HSF1	VKEEPPSPPQSPR	1;2	303	0.955569	0.888719
Heat shock factor protein 1	HSF1	VKEEPPSPPQSPR	2	307	0.917378	0.592325
Heat shock factor protein 1	HSF1	GHTDTEGRPPSPPPTSTPEK	1;2	363	0.982001	0.920909
Heat shock protein HSP 90-alpha	HSP90AA1	ESEDKPEIEDVGSDEEEEKK	1	263	0.820669	0.374957
Heat shock protein HSP 90-beta;Putative heat shock protein HSP 90-beta 2	HSP90AB1;HSP90AB2P	IEDVGSDEEDDSGKDKK	1;2	255	0.94328	0.698674
Heat shock protein HSP 90-beta;Putative heat shock protein HSP 90-beta 2	HSP90AB1;HSP90AB2P	IEDVGSDEEDDSGKDKK	1;2	261	0.937124	0.82678
Heat shock protein HSP 90-beta;Putative heat shock protein HSP 90-beta-3	HSP90AB1;HSP90AB3P	EREKEISDDEAEEEK	1	226	0.815647	0.213086
Heat shock 70 kDa protein 12B	HSPA12B	SPVPSPPGSPR	1;2	25	1.02023	0.946085
Heat shock 70 kDa protein 12B	HSPA12B	SPVPSPPGSPR	2	29	1.08725	0.740619
Heat shock 70 kDa protein 12B	HSPA12B	TQESCGIAPITPSQSPKPEVR	2	42	1.05888	0.809387
Heat shock 70 kDa protein 12B	HSPA12B	TQESCGIAPITPSQSPKPEVR	1;2	44	0.678331	0.277202
Heat shock 70 kDa protein 12B	HSPA12B	TQESCGIAPITPSQSPKPEVR	1;2	46	2.20164	0.039769
Heat shock protein beta-1	HSPB1	QISSGVSEIR	1	82	0.940057	0.646028
Heat shock protein 105 kDa	HSPH1	IESPKIER	1	765	1.43658	0.0654582
HIV Tat-specific factor 1	HTATSF1	ESSPEKEAEEGCPEKESEEGCPK	1	452	0.832251	0.403273
HIV Tat-specific factor 1	HTATSF1	ESSPEKEAEEGCPEKESEEGCPK	1	453	0.832251	0.403273
HIV Tat-specific factor 1	HTATSF1	IFEESDDKEDEDADGKEVEDADEK	1	676	0.739728	0.292082
Huntingtin	HTT	SGSIVEIIAGGGSSCSPVISR	2	419	1.26817	0.324937
Huntingtin	HTT	SGSIVEIIAGGGSSCSPVISR	2	432	1.26817	0.324937
Huntingtin	HTT	SGSIVEIIAGGGSSCSPVISR	2	436	1.0948	0.663777
E3 ubiquitin-protein ligase HUWE1	HUWE1	GSGTASDDEFENIR	1	1907	1.16816	0.275048
E3 ubiquitin-protein ligase HUWE1	HUWE1	DGGSGNSTIIVSR	1;2	2362	1.21897	0.371734
Hypoxia up-regulated protein 1	HYOU1	VESVFETIVEDSAEEESTITK	1	480	2.30922	0.103786
Inhibitor of Bruton tyrosine kinase	IBTK	SDSSGGYNISDIIQSPSSTGIIK	2	1004	0.553501	0.191106
Gamma-interferon-inducible protein 16	IFI16	EVDATSPAPSTSSTVK	1	106	1.01889	0.910282
Gamma-interferon-inducible protein 16	IFI16	VSEEQTQPPSPAGAGMSTAMGR	1	153	1.32546	0.131949
Insulin-like growth factor 2 mRNA-binding protein 2	IGF2BP2	ISYIPDEEVSSPSPPQR	1	99	0.538236	0.0279328
Cation-independent mannose-6-phosphate receptor	IGF2R	AISSIHGDDQDSEDEVITIPEVK	1	2409	0.956275	0.757632
Cation-independent mannose-6-phosphate receptor	IGF2R	IVSFHDDSDEDIIHI	2	2479	1.13192	0.821769
Cation-independent mannose-6-phosphate receptor	IGF2R	IVSFHDDSDEDIIHI	1;2	2484	1.15267	0.478585
Interleukin enhancer-binding factor 3	ILF3	RPMEEDGEEKSPSK	1	382	3.65832	0.142554
Integrin-linked kinase-associated serine/threonine phosphatase 2C	ILKAP	MDIFGDIPEPERSPRPAAGK	1	13	1.1602	0.410065
Inner centromere protein	INCENP	AAAAAAAATMAIAAPSSPTPESPTMITK	2	143	0.817296	0.211978
Inner centromere protein	INCENP	AAAAAAAATMAIAAPSSPTPESPTMITK	2	148	0.773564	0.0535191
Inverted formin-2	INF2	DPTSIIGVIQAEADSTSEGIEDAVHSR	2	1147	1.49778	0.329547
Inverted formin-2	INF2	DPTSIIGVIQAEADSTSEGIEDAVHSR	2	1148	1.49778	0.329547
Inverted formin-2	INF2	DPTSIIGVIQAEADSTSEGIEDAVHSR	2	1149	1.49778	0.329547
Inverted formin-2	INF2	GARPPAAGPGGDEDEDEEDTAPESAIDTSIDK	1	1179	0.865742	0.550248
DNA helicase INO80	INO80	NISSDDSEDGIDDSNPIIPQSGDPIIQVK	2	47	0.634279	0.195895
DNA helicase INO80	INO80	NISSDDSEDGIDDSNPIIPQSGDPIIQVK	2	48	0.634279	0.195895
DNA helicase INO80	INO80	NISSDDSEDGIDDSNPIIPQSGDPIIQVK	2	51	0.634279	0.195895
Phosphatidylinositide phosphatase SAC2	INPP5F	KSPSAGDVHIITGFAK	1	942	0.94601	0.711161
Ras GTPase-activating-like protein IQGAP1	IQGAP1	SVKEDSNITIQEK	1	1443	1.14815	0.395519
Ras GTPase-activating-like protein IQGAP3	IQGAP3	SITAHSIIPIAEK	1	1424	0.794289	0.352899
Ras GTPase-activating-like protein IQGAP3	IQGAP3	SITAHSIIPIAEK	1	1426	1.089	0.747344
Interferon regulatory factor 2-binding protein 1	IRF2BP1	NVAEAIGHSPKDPGGGGGPVR	1	436	1.15554	0.347585
Interferon regulatory factor 2-binding protein 1	IRF2BP1	AGGASPAASSTAQPPTQHR	1	453	0.861131	0.327432
Interferon regulatory factor 2-binding protein 2	IRF2BP2	IEEPPEINRQSPNPR	1	175	1.10479	0.488786
Interferon regulatory factor 2-binding protein 2	IRF2BP2	RKPSPEPEGEVGPPK	1	344	0.948806	0.750508
Interferon regulatory factor 2-binding protein-like	IRF2BPL	KASPEPPDSAEGAIK	1	547	1.1045	0.556872
Interferon regulatory factor 2-binding protein-like	IRF2BPL	RNSSSPVSPASVPGQR	3	657	1.31861	0.201145
Interferon regulatory factor 2-binding protein-like	IRF2BPL	RNSSSPVSPASVPGQR	3	659	1.31861	0.201145
Interferon regulatory factor 3	IRF3	SPSIDNPTPFPNIGPSENPIKR	1	29	1.53851	0.200496
Integrin alpha-2	ITGA2	NPDEIDETTEISS	1	1180	1.04544	0.830382
Integrin alpha-2	ITGA2	NPDEIDETTEISS	1	1181	1.0202	0.923056
Integrin alpha-5;Integrin alpha-5 heavy chain;Integrin alpha-5 light chain	ITGA5	IIESSISSSEGEEPVEYK	1	127	0.876451	0.730721
Integrin alpha-5;Integrin alpha-5 heavy chain;Integrin alpha-5 light chain	ITGA5	IIESSISSSEGEEPVEYK	1	128	2.10649	0.345338
Integrin beta-1	ITGB1	SAVTTVVNPK	1	785	1.24148	0.290115
Inositol-trisphosphate 3-kinase B	ITPKB	SGGGPGPSGSETPPPPRR	1	33	0.657808	0.0829665
Inositol-trisphosphate 3-kinase B	ITPKB	AVISPGSVFSPGR	1	43	0.836903	0.520731
Inositol-trisphosphate 3-kinase B	ITPKB	ARSPSPCPFR	2	174	0.983067	0.90468
Inositol-trisphosphate 3-kinase B	ITPKB	ARSPSPCPFR	2	176	0.983067	0.90468
Inositol 1,4,5-trisphosphate receptor type 3	ITPR3	KQSVFSAPSISAGASAAEPIDR	1	934	0.706897	0.107013
Inositol 1,4,5-trisphosphate receptor type 3	ITPR3	VASFSIPGSSSR	1	1832	0.429904	0.010029
Inositol 1,4,5-trisphosphate receptor type 3	ITPR3	IGFVDVQNCISR	1	2670	0.849719	0.420979
Intersectin-1	ITSN1	SGSGISVISSTSVDQR	1	313	0.685979	0.0573765
Intersectin-1	ITSN1	SGSGISVISSTSVDQR	1	315	0.606894	0.0217467
Intersectin-1	ITSN1	SAFTPATATGSSPSPVIGQGEK	1;2	897	2.13259	0.0512076
Intersectin-1	ITSN1	SAFTPATATGSSPSPVIGQGEK	1;2	899	1.58719	0.341822
Intersectin-1	ITSN1	STSMDSGSSESPASIKR	1	981	1.13808	0.68416
Intersectin-2	ITSN2	TVSPGSVSPIHGQGQVVENIK	1;2	884	1.0282	0.929629
Intersectin-2	ITSN2	TVSPGSVSPIHGQGQVVENIK	1;2	887	0.92225	0.792955
Intersectin-2	ITSN2	TVSPGSVSPIHGQGQVVENIK	1;2	889	0.718338	0.138726
Protein IWS1 homolog	IWS1	HQASDSENEEPPKPR	2	196	4.03046	0.0291113
Protein IWS1 homolog	IWS1	HQASDSENEEPPKPR	2	198	4.03046	0.0291113
Protein IWS1 homolog	IWS1	HQASDSENEEIPKPR	2	235	0.92264	0.629703
Protein IWS1 homolog	IWS1	HQASDSENEEIPKPR	2	237	0.92264	0.629703
Protein IWS1 homolog	IWS1	ISDSESEDPPR	2	248	0.941159	0.743978
Protein IWS1 homolog	IWS1	ISDSESEDPPR	2	250	0.941159	0.743978
Protein IWS1 homolog	IWS1	NQASDSENEEIPKPR	2	287	0.905598	0.629041
Protein IWS1 homolog	IWS1	NQASDSENEEIPKPR	2	289	0.905598	0.629041
Protein IWS1 homolog	IWS1	MDSDEDEKEGEEEKVAK	1	377	0.757846	0.259155
Protein IWS1 homolog	IWS1	KAAVISDSEDEEKASAK	1;2	398	0.997635	0.986907
Protein IWS1 homolog	IWS1	AAVISDSEDEEKASAK	1;2	400	1.08982	0.550075
Protein IWS1 homolog	IWS1	TIASDSEEEAGKEISDKK	2	438	1.10715	0.455149
Protein IWS1 homolog	IWS1	TIASDSEEEAGKEISDKK	2	440	1.10715	0.455149
Junction-mediating and -regulatory protein	JMY	GAASPVIQEDHCDSIPSVIQVEEK	1	713	1.1959	0.283989
Transcription factor AP-1	JUN	NSDIITSPDVGIIK	1	62	2.01099	0.0254258
Junction plakoglobin	JUP	AIMGSPQIVAAVVR	1	182	1.46596	0.266385
Junction plakoglobin	JUP	KRVSVEITNSIFK	1	665	0.486408	0.00342614
KN motif and ankyrin repeat domain-containing protein 1	KANK1	SYSAGNASQIEQISR	1	167	0.815027	0.219409
KN motif and ankyrin repeat domain-containing protein 3	KANK3	SSPAPNIAPASPGPAQIQIVR	2;3	167	1.72461	0.0597625
KN motif and ankyrin repeat domain-containing protein 3	KANK3	GSGRSSPAPNIAPASPGPAQIQIVR	2;3	177	1.72461	0.0597625
KN motif and ankyrin repeat domain-containing protein 3	KANK3	ADSPDGIAAGR	1	271	0.987817	0.944113
Histone acetyltransferase KAT6A	KAT6A	SKDEEEDEESDDADDTPIIKPVSIIR	1	1113	1.12888	0.647479
BTB/POZ domain-containing protein KCTD12	KCTD12	EGSIGDEIIPIGYSEPEQQEGASAGAPSPTIEIASR	1;2	176	1.01194	0.966892
BTB/POZ domain-containing protein KCTD12	KCTD12	SPSGGAAGPIITPSQSIDGSRR	1	185	1.02072	0.922517
BTB/POZ domain-containing protein KCTD12	KCTD12	SPSGGAAGPIITPSQSIDGSR	1	187	0.738424	0.314097
BTB/POZ domain-containing protein KCTD12	KCTD12	SPSGGAAGPIITPSQSIDGSRR	2	196	0.950803	0.831746
BTB/POZ domain-containing protein KCTD12	KCTD12	SPSGGAAGPIITPSQSIDGSRR	2	200	1.05959	0.841708
Lysine-specific demethylase 2B	KDM2B	VKKYCIMSVK	1	116	1.13232	0.452588
Lysine-specific demethylase 5A	KDM5A	DIDIEPISDIEEGIEETR	1	1111	0.739416	0.10877
KH domain-containing, RNA-binding, signal transduction-associated protein 1	KHDRBS1	SGSMDPSGAHPSVR	1	18	0.866452	0.697468
KH domain-containing, RNA-binding, signal transduction-associated protein 1	KHDRBS1	SGSMDPSGAHPSVR	1	20	0.614679	0.0458372
Protein KHNYN	KHNYN	PASPDRFAVSAEAENK	1	10	1.23795	0.267296
Far upstream element-binding protein 2	KHSRP	VQISPDSGGIPER	1	181	0.971717	0.824117
Meiosis arrest female protein 1	KIAA0430	SKSPVGNPQIIQFSR	1	1034	1.44493	0.0620565
Uncharacterized protein KIAA0754	KIAA0754	RDSDSFINIFPEK	1	666	1.42993	0.289361
Uncharacterized protein KIAA0930	KIAA0930	VTSFSTPPTPER	2	259	1.26624	0.561241
WASH complex subunit 7	KIAA1033	EKEEETKTSNGDISDSTVSADPVVK	1	1157	0.904812	0.512562
Uncharacterized protein KIAA1143	KIAA1143	NSSIISFDNEDENE	1	146	0.796861	0.471208
Protein virilizer homolog	KIAA1429	SFISEPSSPGR	1	1579	1.04867	0.719786
Junctional protein associated with coronary artery disease	KIAA1462	SISPSSNSAFSR	2	755	1.30339	0.254428
Junctional protein associated with coronary artery disease	KIAA1462	SISPSSNSAFSR	1;2	757	1.01444	0.952371
Junctional protein associated with coronary artery disease	KIAA1462	GISAPDIR	1	1044	0.913545	0.615913
LisH domain and HEAT repeat-containing protein KIAA1468	KIAA1468	AGSISTIDSIDFAR	1	180	1.50029	0.340004
Uncharacterized protein KIAA1522	KIAA1522	GSPSGGSTAEASDTISIR	1	404	1.17891	0.419948
Uncharacterized protein KIAA1522	KIAA1522	GIAGPPASPGK	1	545	1.05983	0.704984
Uncharacterized protein KIAA1522	KIAA1522	DQSPPPSPPPSYHPPPPPTK	2	669	0.829791	0.525774
Uncharacterized protein KIAA1522	KIAA1522	DQSPPPSPPPSYHPPPPPTK	2	673	0.829791	0.525774
Kinase D-interacting substrate of 220 kDa	KIDINS220	VPKSPEHSAEPIR	1	327	0.797201	0.135997
Kinesin-like protein KIF13A	KIF13A	PIISQEDSEEEENEIEAINR	1	1481	1.40646	0.501541
Kinesin-like protein KIF13A	KIF13A	TGSCSEIDACPSK	1	1650	1.10114	0.519791
Kinesin-like protein KIF13B	KIF13B	ERPDIEAPAPGSPFR	1	163	1.26234	0.33139
Kinesin-like protein KIF13B	KIF13B	SATISGSATNIASITAAIAK	2	310	0.619191	0.484782
Kinesin-like protein KIF13B	KIF13B	SATISGSATNIASITAAIAK	2	312	1.27063	0.621258
Kinesin-like protein KIF13B	KIF13B	SATISGSATNIASITAAIAK	2	316	0.99987	0.999798
Kinesin-like protein KIF1B, Klp	KIF1B	RQFSAPNIK	1	1141	0.810672	0.35276
Kinesin-like protein KIF3A	KIF3A	SAKPETVIDSIIQ	1	687	1.44834	0.173743
Chromosome-associated kinesin KIF4A	KIF4A	TPPAPSPFDIPEIK	1	1181	2.60047	0.0673195
Kinesin light chain 1	KLC1	SRESINVDVVK	1;2	521	0.870711	0.666659
Kinesin light chain 1	KLC1	SRESINVDVVK	1;2	524	0.646174	0.49428
Kinesin light chain 1	KLC1	RASSINVINVGGK	1	546	0.978755	0.937523
Kinesin light chain 1	KLC1	RASSINVINVGGK	1	547	0.851342	0.248071
Kinesin light chain 1	KLC1	AISASHTDIAH	1	578	1.08595	0.647894
Kinesin light chain 1	KLC1	AISASHTDIAH	1	580	0.643673	0.0742229
Kinesin light chain 2	KLC2	ASSINFINK	1	505	0.865404	0.275217
Kinesin light chain 4	KLC4	AASINYINQPSAAPIQVSR	1	513	1.06423	0.645871
Krueppel-like factor 12	KLF12	SPGNVNNTIVVPIIEDGR	1	202	0.822898	0.215221
Krueppel-like factor 16	KLF16	STSPSDSIPCSIAGSPAPSPAPSPAPAGI	1	224	1.24456	0.162028
Krueppel-like factor 16	KLF16	STSPSDSIPCSIAGSPAPSPAPSPAPAGI	2;3	238	1.16594	0.843761
Krueppel-like factor 16	KLF16	STSPSDSIPCSIAGSPAPSPAPSPAPAGI	3	242	2.72824	0.290516
Krueppel-like factor 2	KLF2	GIITPPASPIEIIEAKPK	2	244	1.9489	0.232103
Krueppel-like factor 2	KLF2	GIITPPASPIEIIEAKPK	2	248	1.9489	0.232103
Histone-lysine N-methyltransferase 2A;MLL cleavage product N320;MLL cleavage product C180	KMT2A	NSSTPGIQVPVSPTVPIQNQK	1	2998	1.17405	0.281798
Histone-lysine N-methyltransferase 2D	KMT2D	IEGPVSPDVEPGKEETEESK	1	1671	0.857337	0.568062
Histone-lysine N-methyltransferase 2D	KMT2D	AISPVIPIIPR	NA	4738	0.932946	0.759785
Importin subunit alpha-1	KPNA2	NVSSFPDDATSPIQENR	1	62	0.842971	0.242477
Importin subunit alpha-4	KPNA3	NVPQEESIEDSDVDADFK	1	60	0.992572	0.967915
Importin subunit alpha-3	KPNA4	NVPHEDICEDSDIDGDYR	1	60	0.9232	0.645868
Protein KRI1 homolog	KRI1	AFVEDSEDEDGAGEGGSSIIQK	1	171	1.1511	0.61666
Protein KRI1 homolog	KRI1	QIPAIDGSIMGPESPPAQEEEAPVSPHK	1	628	0.806344	0.155096
Keratin, type I cytoskeletal 18	KRT18	SIGSVQAPSYGAR	1	15	0.964783	0.918524
Keratin, type I cytoskeletal 18	KRT18	PVSSAASVYAGAGGSGSR	1	42	1.4984	0.141113
Keratin, type I cytoskeletal 18	KRT18	IIEDGEDFNIGDAIDSSNSMQTIQK	1	398	1.21799	0.477537
Keratin, type I cytoskeletal 18	KRT18	IIEDGEDFNIGDAIDSSNSMQTIQK	1	401	1.02221	0.934533
Kinase suppressor of Ras 1	KSR1	TESVPSDINNPVDR	1	269	0.900972	0.518026
Kinase suppressor of Ras 1	KSR1	ADVIEAHEAEAEEPEAGKSEAEDDEDEVDDIPSSR	1	432	0.871136	0.531885
Kinectin	KTN1	EIQNGNIHESDSESVPR	1	75	1.05855	0.670874
Kinectin	KTN1	ISDAIAVEDDQVAPVPINVVETSSSVR	1	110	0.643259	0.151098
La-related protein 1	LARP1	ESPRPIQIPGAEGPAISDGEEGGGEPGAGGGAAGAAGAGR	2	75	0.677542	0.0163911
La-related protein 1	LARP1	ESPRPIQIPGAEGPAISDGEEGGGEPGAGGGAAGAAGAGR	1;2	90	2.66046	0.180518
La-related protein 1	LARP1	AVTPVPTKTEEVSNIK	1	526	1.06834	0.60359
La-related protein 1	LARP1	GISASIPDIDSENWIEVK	1	546	0.830407	0.598292
La-related protein 1	LARP1	GISASIPDIDSENWIEVK	1	548	0.899612	0.563665
La-related protein 1	LARP1	SIPTTVPESPNYR	2	766	0.748242	0.251636
La-related protein 1	LARP1	SIPTTVPESPNYR	1;2	774	1.02837	0.866514
La-related protein 1	LARP1	TASISSSPSEGTPTVGSYGCTPQSIPK	2;3	849	0.865645	0.761817
La-related protein 1	LARP1	TASISSSPSEGTPTVGSYGCTPQSIPK	1;2	850	0.673077	0.123896
La-related protein 1	LARP1	TASISSSPSEGTPTVGSYGCTPQSIPK	3	853	1.01352	0.970726
La-related protein 4	LARP4	DGINQTTIPVSPPSTTKPSR	1	512	1.35692	0.177528
La-related protein 4	LARP4	EQYVPPRSPK	1	651	0.754727	0.149653
La-related protein 4B	LARP4B	SPSPAHIPDDPK	1	601	0.929779	0.663128
La-related protein 7	LARP7	SRPTSEGSDIESTEPQK	1;2	257	0.888234	0.435898
La-related protein 7	LARP7	SRPTSEGSDIESTEPQK	2	258	0.793492	0.294082
La-related protein 7	LARP7	SRPTSEGSDIESTEPQK	1;2	261	0.631998	0.0370025
La-related protein 7	LARP7	SRPTSEGSDIESTEPQK	2	265	0.719797	0.0998397
La-related protein 7	LARP7	KRSSSEDAESIAPR	1;2	300	0.810454	0.406134
La-related protein 7	LARP7	DIEISTEEEKDTGDIK	2	337	0.990189	0.955521
La-related protein 7	LARP7	DIEISTEEEKDTGDIK	2	338	0.990189	0.955521
LIM and SH3 domain protein 1	LASP1	MGPSGGEGMEPERRDSQDGSSYR	1	90	0.729839	0.0933592
Lamin-B receptor	LBR	SASASHQADIK	1	99	1.43928	0.631885
LEM domain-containing protein 2	LEMD2	WTKPSSFSDSER	1	197	0.982039	0.921769
Inner nuclear membrane protein Man1	LEMD3	VIIGFSSDESDVEASPR	1	144	1.18944	0.260201
RNA polymerase-associated protein LEO1	LEO1	KITSDEEGEPSGKR	1	570	0.809983	0.755487
RNA polymerase-associated protein LEO1	LEO1	KYVISDEEEEDDD	1	598	0.953934	0.779901
DNA ligase 1	LIG1	VIGSEGEEEDEAISPAK	1;2	66	0.733706	0.44745
DNA ligase 1	LIG1	VIGSEGEEEDEAISPAK	1;2	76	0.687626	0.297231
DNA ligase 1	LIG1	AETPTESVSEPEVATK	1	195	0.87289	0.639126
LIM domain and actin-binding protein 1	LIMA1	SEVQQPVHPKPISPDSR	1	202	1.29969	0.194492
LIM domain and actin-binding protein 1	LIMA1	ASSISESSPPK	1	213	1.13931	0.529373
LIM domain and actin-binding protein 1	LIMA1	ASSISESSPPK	1	214	0.841639	0.667312
LIM domain and actin-binding protein 1	LIMA1	ETPHSPGVEDAPIAK	1	330	0.895078	0.399185
LIM and calponin homology domains-containing protein 1	LIMCH1	SPEPEATITFPFIDK	1	552	1.28736	0.170333
LIM and calponin homology domains-containing protein 1	LIMCH1	SINHQIESPSER	1	806	0.796453	0.22569
LIM domain-containing protein 1	LIMD1	VSPGIPSPNIENGAPAVGPVQPR	1;2	272	0.623141	0.0473676
LIM domain-containing protein 1	LIMD1	VSPGIPSPNIENGAPAVGPVQPR	2	277	1.80079	0.126034
Prelamin-A/C;Lamin-A/C	LMNA	SGAQASSTPISPTR	1	12	0.895691	0.495649
Prelamin-A/C;Lamin-A/C	LMNA	SGAQASSTPISPTR	1	22	0.978971	0.87437
Prelamin-A/C;Lamin-A/C	LMNA	IRISPSPTSQR	1;2	390	0.795569	0.186417
Prelamin-A/C;Lamin-A/C	LMNA	ISPSPTSQR	1;2	392	0.429626	0.312008
Prelamin-A/C;Lamin-A/C	LMNA	IRISPSPTSQR	2	395	0.421913	0.449668
Prelamin-A/C;Lamin-A/C	LMNA	ASSHSSQTQGGGSVTK	1;2	403	0.764138	0.202954
Prelamin-A/C;Lamin-A/C	LMNA	ASSHSSQTQGGGSVTK	1;2	404	0.837891	0.425322
Prelamin-A/C;Lamin-A/C	LMNA	NKSNEDQSMGNWQIK	1	458	1.20887	0.29985
Prelamin-A/C;Lamin-A/C	LMNA	SVGGSGGGSFGDNIVTR	1	598	0.778248	0.205524
Prelamin-A/C;Lamin-A/C	LMNA	SVGGSGGGSFGDNIVTR	1	606	0.741704	0.180021
Lamin-B1;Lamin-B2	LMNB1;LMNB2	IKISPSPSSR	1;2	391	1.17905	0.587331
Lamin-B1;Lamin-B2	LMNB1;LMNB2	IKISPSPSSR	1;2	393	2.25194	0.191234
LIM domain only protein 7	LMO7	EDSFESIDSIGSR	1	246	1.10597	0.601579
LIM domain only protein 7	LMO7	VTTEIQIPSQSPVEEQSPASISSIR	1	531	1.31	0.352876
LIM domain only protein 7	LMO7	VTTEIQIPSQSPVEEQSPASISSIR	1	533	1.25834	0.483555
LIM domain only protein 7	LMO7	TPNNVVSTPAPSPDASQIASSISSQK	2	621	1.14102	0.653658
LIM domain only protein 7	LMO7	TPNNVVSTPAPSPDASQIASSISSQK	2	622	1.57647	0.0721346
LIM domain only protein 7	LMO7	TPNNVVSTPAPSPDASQIASSISSQK	1;2	626	0.856808	0.648979
LIM domain only protein 7	LMO7	IPSPTSPFSSISQDQAATSK	1;2	654	1.23901	0.467895
LIM domain only protein 7	LMO7	EVAATEEDVTRIPSPTSPFSSISQDQAATSK	1;2	656	1.13976	0.631831
LIM domain only protein 7	LMO7	EVAATEEDVTRIPSPTSPFSSISQDQAATSK	1;2	657	1.25178	0.356111
LIM domain only protein 7	LMO7	ATISSTSGIDIMSESGEGEISPQR	1	692	1.80657	0.0623175
LIM domain only protein 7	LMO7	SQFFEQGSSDSVVPDIPVPTISAPSR	1	863	1.93547	0.106786
LIM domain only protein 7	LMO7	SASVNKEPVSIPGIMR	1	1157	1.10067	0.560871
LIM domain only protein 7	LMO7	SASVNKEPVSIPGIMR	1	1159	1.90275	0.062825
LIM domain only protein 7	LMO7	RGESIDNIDSPR	1	1176	1.16202	0.447688
LIM domain only protein 7	LMO7	TSTTGVATTQSPTPR	1	1252	1.08945	0.527044
Leupaxin	LPXN	STIQDSDEYSNPAPIPIDQHSR	1	19	1.99305	0.0013265
Lipopolysaccharide-responsive and beige-like anchor protein	LRBA	ASEDNRVPSPPPTGDDGGGGGR	1	10	1.21437	0.207038
Leucine-rich repeat and calponin homology domain-containing protein 4	LRCH4	AAAVAAPIAAGGEEAAATTSVPGSPGIPGR	1	25	0.770231	0.32551
Leucine-rich repeats and immunoglobulin-like domains protein 1	LRIG1	ACDASPESTPITGQIPGK	1	1046	1.19028	0.40603
Leucine-rich repeat-containing protein 47	LRRC47	YTIENKEEGSISDTEADAVSGQIPDPTTNPSAGK	1;2	518	0.947154	0.814281
Leucine-rich repeat-containing protein 47	LRRC47	YTIENKEEGSISDTEADAVSGQIPDPTTNPSAGK	1;2	520	0.979827	0.942552
Volume-regulated anion channel subunit LRRC8A	LRRC8A	SSTVSEDVEATVPMIQR	2	202	2.07414	0.0622502
Leucine-rich repeat flightless-interacting protein 1	LRRFIP1	NMPGISAATIASIGGTSSR	1	83	1.43537	0.0272599
Leucine-rich repeat flightless-interacting protein 1	LRRFIP1	NMPGISAATIASIGGTSSR	1;3	84	1.15032	0.58935
Leucine-rich repeat flightless-interacting protein 2	LRRFIP2	NSASATTPISGNSSR	1;2	88	1.71745	0.0980756
Leucine-rich repeat flightless-interacting protein 2	LRRFIP2	NSASATTPISGNSSR	1;2	91	1.09919	0.681182
Leucine-rich repeat flightless-interacting protein 2	LRRFIP2	NSASATTPISGNSSR	1;2	92	0.661177	0.321374
Leucine-rich repeat flightless-interacting protein 2	LRRFIP2	RGSGDTSSIIDPDTSISEIR	1	96	1.02098	0.877587
Leucine-rich repeat and WD repeat-containing protein 1	LRWD1	RPDDVPISISPSKR	1	243	1.7578	0.100462
Leucine-rich repeat and WD repeat-containing protein 1	LRWD1	RPDDVPISISPSKR	1	245	1.0779	0.730745
Protein LSM12 homolog	LSM12	TETPPPIASINVSK	1	75	1.99642	0.0517518
Protein LSM14 homolog A	LSM14A	TQISQGRSSPQIDPIRK	2	178	0.943547	0.685837
Protein LSM14 homolog A	LSM14A	TQISQGRSSPQIDPIRK	1;2	182	1.24661	0.448976
Protein LSM14 homolog A	LSM14A	TQISQGRSSPQIDPIRK	1;2	183	1.2664	0.415366
Protein LSM14 homolog A	LSM14A	SPTMEQAVQTASAHIPAPAAVGR	1	192	0.932718	0.65493
Protein LSM14 homolog A	LSM14A	SPVSTRPIPSASQK	1	216	1.16287	0.236915
Putative RNA-binding protein Luc7-like 2	LUC7L2	AMIDQIMGTSR	1	18	1.21966	0.477829
Luc7-like protein 3	LUC7L3	ESDTKNEVNGTSEDIKSEGDTQSN	1	431	0.910679	0.482835
Leucine zipper protein 1	LUZP1	MAEIEKIEEAFSRSK	1	130	0.835468	0.466412
Leucine zipper protein 1	LUZP1	EKPDSDDDIDIASIVTAK	1	659	1.2579	0.128888
Tyrosine-protein kinase Lyn	LYN	GKDSISDDGVDIK	1	13	0.829964	0.422805
Microtubule-actin cross-linking factor 1, isoforms 1/2/3/5	MACF1	IRESPGSEQTPFMTAPEGK	1	1766	0.505283	0.136201
Microtubule-actin cross-linking factor 1, isoforms 1/2/3/5	MACF1	IRESPGSEQTPFMTAPEGK	1	1769	1.12756	0.445527
Microtubule-actin cross-linking factor 1, isoforms 1/2/3/5	MACF1	QGSFSEDVISHK	1	2362	1.21104	0.216979
Microtubule-actin cross-linking factor 1, isoforms 1/2/3/5	MACF1	AFIAEIEQNSPK	1	2956	0.903761	0.578318
Microtubule-actin cross-linking factor 1, isoforms 1/2/3/5	MACF1	SISQPTPPPMPIISQSEAK	1	5511	1.89774	0.0323927
Microtubule-actin cross-linking factor 1, isoforms 1/2/3/5	MACF1	RGSDASDFDIIETQSACSDTSESSAAGGQGNSR	1	5880	1.16617	0.3114
MAP kinase-activating death domain protein	MADD	GTISDSEIETNSATSTIFGK	1	1156	1.64797	0.0834355
Melanoma-associated antigen D2	MAGED2	HIDGEEDGSSDQSQASGTTGGR	1	172	0.865061	0.483715
Melanoma-associated antigen D2	MAGED2	HIDGEEDGSSDQSQASGTTGGR	1	173	1.06393	0.645378
Microtubule-associated protein 1A;MAP1A heavy chain;MAP1 light chain LC2	MAP1A	VPPPRSPQAQEAPVNIDEGITGCTIQIIPAQDK	1	1069	1.42072	0.10438
Microtubule-associated protein 1A;MAP1A heavy chain;MAP1 light chain LC2	MAP1A	SPFEIISPPASPPEMVGQR	2	1797	1.08891	0.493033
Microtubule-associated protein 1A;MAP1A heavy chain;MAP1 light chain LC2	MAP1A	SPFEIISPPASPPEMVGQR	2	1801	1.08891	0.493033
Microtubule-associated protein 1A;MAP1A heavy chain;MAP1 light chain LC2	MAP1A	APSIDSSIPQIPSPSSPGAPIISNIPR	2	2235	1.12974	0.583854
Microtubule-associated protein 1A;MAP1A heavy chain;MAP1 light chain LC2	MAP1A	APSIDSSIPQIPSPSSPGAPIISNIPR	2	2237	1.29913	0.189028
Microtubule-associated protein 1A;MAP1A heavy chain;MAP1 light chain LC2	MAP1A	APSIDSSIPQIPSPSSPGAPIISNIPR	2	2238	0.984743	0.941476
Microtubule-associated protein 1B;MAP1B heavy chain;MAP1 light chain LC1	MAP1B	EEPSPVKAEVAEK	1	614	0.93687	0.808473
Microtubule-associated protein 1B;MAP1B heavy chain;MAP1 light chain LC1	MAP1B	SIMSSPEDITKDFEEIK	2	828	1.36147	0.524299
Microtubule-associated protein 1B;MAP1B heavy chain;MAP1 light chain LC1	MAP1B	SIMSSPEDITK	2	831	0.444385	0.00350684
Microtubule-associated protein 1B;MAP1B heavy chain;MAP1 light chain LC1	MAP1B	SIMSSPEDITK	2	832	0.444385	0.00350684
Microtubule-associated protein 1B;MAP1B heavy chain;MAP1 light chain LC1	MAP1B	SIMSSPEDITKDFEEIKAEEVDVTK	2	837	0.847049	0.812249
Microtubule-associated protein 1B;MAP1B heavy chain;MAP1 light chain LC1	MAP1B	GPAESPDEGITTTEGEGECEQTPEEIEPVEK	1	891	0.963084	0.776762
Microtubule-associated protein 1B;MAP1B heavy chain;MAP1 light chain LC1	MAP1B	AETEEAEEPEEDGEEHVCVSASK	1	948	0.950864	0.911448
Microtubule-associated protein 1B;MAP1B heavy chain;MAP1 light chain LC1	MAP1B	RESVASGDDRAEEDMDEAIEK	1;2	992	1.2515	0.625425
Microtubule-associated protein 1B;MAP1B heavy chain;MAP1 light chain LC1	MAP1B	RESVASGDDRAEEDMDEAIEK	1;2	995	1.22618	0.331413
Microtubule-associated protein 1B;MAP1B heavy chain;MAP1 light chain LC1	MAP1B	GEAEQSEEEADEEDKAEDAR	1	1016	0.875896	0.572399
Microtubule-associated protein 1B;MAP1B heavy chain;MAP1 light chain LC1	MAP1B	AAEAGGAEEQYGFITTPTK	1	1067	1.13303	0.610878
Microtubule-associated protein 1B;MAP1B heavy chain;MAP1 light chain LC1	MAP1B	DVMSDETNNEETESPSQEFVNITK	1	1144	0.976365	0.934987
Microtubule-associated protein 1B;MAP1B heavy chain;MAP1 light chain LC1	MAP1B	DVMSDETNNEETESPSQEFVNITK	1	1154	1.0092	0.948567
Microtubule-associated protein 1B;MAP1B heavy chain;MAP1 light chain LC1	MAP1B	DSISAVSSEKVSPSKSPSISPSPPSPIEK	2;4	1247	0.833737	0.554241
Microtubule-associated protein 1B;MAP1B heavy chain;MAP1 light chain LC1	MAP1B	VSPSKSPSISPSPPSPIEK	2;3;4	1252	0.768297	0.284224
Microtubule-associated protein 1B;MAP1B heavy chain;MAP1 light chain LC1	MAP1B	DSISAVSSEKVSPSKSPSISPSPPSPIEK	1;3;4	1254	0.936306	0.660765
Microtubule-associated protein 1B;MAP1B heavy chain;MAP1 light chain LC1	MAP1B	VSPSKSPSISPSPPSPIEK	2;3;4	1256	0.502223	0.0770071
Microtubule-associated protein 1B;MAP1B heavy chain;MAP1 light chain LC1	MAP1B	SPSISPSPPSPIEK	2;3;4	1260	0.903322	0.564067
Microtubule-associated protein 1B;MAP1B heavy chain;MAP1 light chain LC1	MAP1B	DSISAVSSEKVSPSKSPSISPSPPSPIEK	2;3;4	1262	1.28909	0.474344
Microtubule-associated protein 1B;MAP1B heavy chain;MAP1 light chain LC1	MAP1B	SPSISPSPPSPIEK	1;2;3;4	1265	0.998149	0.988598
Microtubule-associated protein 1B;MAP1B heavy chain;MAP1 light chain LC1	MAP1B	VSPSKSPSISPSPPSPIEKTPIGER	4	1270	1.29934	0.263061
Microtubule-associated protein 1B;MAP1B heavy chain;MAP1 light chain LC1	MAP1B	ASVSPMDEPVPDSESPIEK	1;2	1376	1.05211	0.87239
Microtubule-associated protein 1B;MAP1B heavy chain;MAP1 light chain LC1	MAP1B	ASVSPMDEPVPDSESPIEK	1;2	1378	0.813949	0.385694
Microtubule-associated protein 1B;MAP1B heavy chain;MAP1 light chain LC1	MAP1B	ASVSPMDEPVPDSESPIEK	1;2	1387	0.765859	0.25939
Microtubule-associated protein 1B;MAP1B heavy chain;MAP1 light chain LC1	MAP1B	ASVSPMDEPVPDSESPIEK	1;2	1389	1.00632	0.976756
Microtubule-associated protein 1B;MAP1B heavy chain;MAP1 light chain LC1	MAP1B	VISPIRSPPIIGSESAYESFISADDK	2	1396	1.00098	0.996104
Microtubule-associated protein 1B;MAP1B heavy chain;MAP1 light chain LC1	MAP1B	VISPIRSPPIIGSESAYESFISADDK	1;2	1400	0.985917	0.94375
Microtubule-associated protein 1B;MAP1B heavy chain;MAP1 light chain LC1	MAP1B	GAESPFEEK	1	1427	0.990381	0.946654
Microtubule-associated protein 1B;MAP1B heavy chain;MAP1 light chain LC1	MAP1B	QGSPDQVSPVSEMTSTSIYQDK	1;2	1438	0.755573	0.227633
Microtubule-associated protein 1B;MAP1B heavy chain;MAP1 light chain LC1	MAP1B	QGSPDQVSPVSEMTSTSIYQDK	1;2	1443	1.02537	0.864612
Microtubule-associated protein 1B;MAP1B heavy chain;MAP1 light chain LC1	MAP1B	IGDVSPTQIDVSQFGSFK	1	1501	0.954998	0.87591
Microtubule-associated protein 1B;MAP1B heavy chain;MAP1 light chain LC1	MAP1B	KIGDVSPTQIDVSQFGSFKEDTK	1	1503	1.27962	0.274597
Microtubule-associated protein 1B;MAP1B heavy chain;MAP1 light chain LC1	MAP1B	VQSIEGEKISPK	1;2;3;4	1779	0.924295	0.611927
Microtubule-associated protein 1B;MAP1B heavy chain;MAP1 light chain LC1	MAP1B	VQSIEGEKISPKSDISPITPR	2;3;4	1782	0.852726	0.478949
Microtubule-associated protein 1B;MAP1B heavy chain;MAP1 light chain LC1	MAP1B	VQSIEGEKISPKSDISPITPR	1;3;4	1785	0.753198	0.253156
Microtubule-associated protein 1B;MAP1B heavy chain;MAP1 light chain LC1	MAP1B	VQSIEGEKISPKSDISPITPR	1;3;4	1788	0.883785	0.620694
Microtubule-associated protein 1B;MAP1B heavy chain;MAP1 light chain LC1	MAP1B	ESSPIYSPTFSDSTSAVK	1;2;3	1792	1.14308	0.840416
Microtubule-associated protein 1B;MAP1B heavy chain;MAP1 light chain LC1	MAP1B	ESSPIYSPTFSDSTSAVK	1;2;3	1793	1.60853	0.548135
Microtubule-associated protein 1B;MAP1B heavy chain;MAP1 light chain LC1	MAP1B	ESSPIYSPTFSDSTSAVK	2;3	1797	1.28984	0.720827
Microtubule-associated protein 1B;MAP1B heavy chain;MAP1 light chain LC1	MAP1B	ESSPIYSPTFSDSTSAVK	2;3	1799	0.591103	0.0936533
Microtubule-associated protein 1B;MAP1B heavy chain;MAP1 light chain LC1	MAP1B	ESSPIYSPTFSDSTSAVK	3	1801	0.496457	0.00281465
Microtubule-associated protein 1B;MAP1B heavy chain;MAP1 light chain LC1	MAP1B	DISTPGIEK	1	1852	0.802868	0.389701
Microtubule-associated protein 1B;MAP1B heavy chain;MAP1 light chain LC1	MAP1B	SPSDSGYSYETIGK	1	1915	0.87535	0.490458
Microtubule-associated protein 1B;MAP1B heavy chain;MAP1 light chain LC1	MAP1B	SPSDSGYSYETIGK	1	1917	1.17207	0.377677
Microtubule-associated protein 1B;MAP1B heavy chain;MAP1 light chain LC1	MAP1B	TPEEGGYSYDISEK	1	1949	0.81663	0.224357
Microtubule-associated protein 1B;MAP1B heavy chain;MAP1 light chain LC1	MAP1B	TTSPPEVSGYSYEK	1	1965	1.08465	0.709237
Microtubule-associated protein 1B;MAP1B heavy chain;MAP1 light chain LC1	MAP1B	HMDPPPAPVQDRSPSPR	1;2	2209	0.947026	0.725295
Microtubule-associated protein 1B;MAP1B heavy chain;MAP1 light chain LC1	MAP1B	HMDPPPAPVQDRSPSPR	2	2211	0.964712	0.816114
Microtubule-associated protein 1B;MAP1B heavy chain;MAP1 light chain LC1	MAP1B	SKPIAASPKPAGIK	1	2271	0.594359	0.0723406
Microtubule-associated protein 1S;MAP1S heavy chain;MAP1S light chain	MAP1S	AIEIPIAASSIPRPRTPSPESHR	2	605	1.13267	0.476554
Microtubule-associated protein 1S;MAP1S heavy chain;MAP1S light chain	MAP1S	AIEIPIAASSIPRPRTPSPESHR	2	606	1.13267	0.476554
Microtubule-associated protein 1S;MAP1S heavy chain;MAP1S light chain	MAP1S	AIEIPIAASSIPRPRTPSPESHR	2	612	1.50695	0.126477
Microtubule-associated protein 1S;MAP1S heavy chain;MAP1S light chain	MAP1S	AIEIPIAASSIPRPRTPSPESHR	2	614	1.50695	0.126477
Microtubule-associated protein 1S;MAP1S heavy chain;MAP1S light chain	MAP1S	ISISPIR	1	631	1.03211	0.837556
Microtubule-associated protein 1S;MAP1S heavy chain;MAP1S light chain	MAP1S	SASPHDVDICIVSPCEFEHR	2	703	0.538674	0.169597
Microtubule-associated protein 1S;MAP1S heavy chain;MAP1S light chain	MAP1S	SASPHDVDICIVSPCEFEHR	2	705	0.538674	0.169597
Microtubule-associated protein 1S;MAP1S heavy chain;MAP1S light chain	MAP1S	AVPMAPAPASPGSSNDSSAR	1	733	1.34767	0.0750013
Microtubule-associated protein 1S;MAP1S heavy chain;MAP1S light chain	MAP1S	AVPMAPAPASPGSSNDSSAR	1	736	0.839024	0.321318
Microtubule-associated protein 2	MAP2	RKSVPSETVVEDSR	1	829	1.00505	0.98376
Mitogen-activated protein kinase kinase kinase 11	MAP3K11	ITVQASPGIDR	1	250	1.27735	0.241656
Mitogen-activated protein kinase kinase kinase 11	MAP3K11	NVFEVGPGDSPTFPR	1	267	0.861487	0.354834
Mitogen-activated protein kinase kinase kinase 11	MAP3K11	TPDSPPTPAPIIIDIGIPVGQR	1	448	1.50426	0.496593
Mitogen-activated protein kinase kinase kinase 11	MAP3K11	TPDSPPTPAPIIIDIGIPVGQR	1	451	2.45476	0.00324893
Mitogen-activated protein kinase kinase kinase 7	MAP3K7	RRSIQDITVTGTEPGQVSSR	1	412	1.5391	0.0518224
Microtubule-associated protein 4	MAP4	ADISIADAITEPSPDIEGEIKR	1	14	1.30376	0.301855
Microtubule-associated protein 4	MAP4	PTIIANGGHGVEGSDTTGSPTEFIEEK	1	99	1.46688	0.078957
Microtubule-associated protein 4	MAP4	DMESPTKIDVTIAK	1	280	1.10659	0.584519
Microtubule-associated protein 4	MAP4	DMESPTKIDVTIAK	1	282	0.883074	0.630301
Microtubule-associated protein 4	MAP4	ASPIKMDIAPSK	1	358	0.967243	0.861124
Microtubule-associated protein 4	MAP4	DMSPISETEMAIGK	1;2;3	507	1.99558	0.0123907
Microtubule-associated protein 4	MAP4	DMSPISETEMAIGKDVTPPPETEVVIIK	3	510	1.13346	0.438339
Microtubule-associated protein 4	MAP4	DMSPISETEMAIGKDVTPPPETEVVIIK	3	512	1.33543	0.437063
Microtubule-associated protein 4	MAP4	DVTPPPETEVVIIK	1;2;3	521	1.62359	0.0298687
Microtubule-associated protein 4	MAP4	KCSIPAEEDSVIEK	1	636	0.843804	0.368232
Microtubule-associated protein 4	MAP4	IATNTSAPDIK	1	928	1.00465	0.983311
Microtubule-associated protein 4	MAP4	VGSIDNVGHIPAGGAVK	1	1073	1.01551	0.952098
Microtubule-associated protein 4	MAP4	EAQTIDSQIQETSI	1	1151	0.843647	0.189733
Mitogen-activated protein kinase kinase kinase kinase 4	MAP4K4	SKPSFHAPEPK	1	519	1.38391	0.113033
Mitogen-activated protein kinase kinase kinase kinase 4	MAP4K4	SESFSNGNSESVHPAIQR	1	571	1.01218	0.945452
Mitogen-activated protein kinase kinase kinase kinase 4	MAP4K4	RDSPIQGSGQQNSQAGQR	1	608	0.818519	0.420173
Mitogen-activated protein kinase kinase kinase kinase 4	MAP4K4	SSSSFTPFIDPR	1	826	1.24319	0.535774
Mitogen-activated protein kinase kinase kinase kinase 4	MAP4K4	HKSSSSFTPFIDPR	1;2	827	1.01851	0.956304
Mitogen-activated protein kinase kinase kinase kinase 4	MAP4K4	KGSVVNVNPTNTRPQSDTPEIR	1	872	0.647117	0.042011
Mitogen-activated protein kinase kinase kinase kinase 5	MAP4K5	RQSSPSCGPVAETSSIGNGDGISK	1	436	1.12888	0.492604
MAP7 domain-containing protein 1	MAP7D1	PAPPQEESPSSEAK	1;2	86	0.849412	0.645239
MAP7 domain-containing protein 1	MAP7D1	RSSQPSPTAVPASDSPPTK	1;2;3	113	1.09518	0.815226
MAP7 domain-containing protein 1	MAP7D1	RSSQPSPTAVPASDSPPTK	1;2;3	116	1.69796	0.109589
MAP7 domain-containing protein 1	MAP7D1	RSSQPSPTAVPASDSPPTKQEVK	2;3	118	0.6547	0.0338501
MAP7 domain-containing protein 1	MAP7D1	RSSQPSPTAVPASDSPPTKQEVK	3	125	1.2541	0.414558
MAP7 domain-containing protein 1	MAP7D1	ISASTASEISPK	1	423	0.748002	0.331425
MAP7 domain-containing protein 1	MAP7D1	ESAAPASPAPSPAPSPTPAPPQK	2;3	507	0.780106	0.272103
MAP7 domain-containing protein 1	MAP7D1	ESAAPASPAPSPAPSPTPAPPQK	3	511	0.710301	0.112654
MAP7 domain-containing protein 1	MAP7D1	ESAAPASPAPSPAPSPTPAPPQK	2;3	515	0.661648	0.237612
MAP7 domain-containing protein 1	MAP7D1	ESAAPASPAPSPAPSPTPAPPQK	3	517	0.723773	0.262059
MAPK-interacting and spindle-stabilizing protein-like	MAPK1IP1L	SDEFSIADAIPEHSPAK	1	6	0.715419	0.134573
MAPK-interacting and spindle-stabilizing protein-like	MAPK1IP1L	SDEFSIADAIPEHSPAK	1	15	0.811426	0.589073
Target of rapamycin complex 2 subunit MAPKAP1	MAPKAP1	RTSFSFQK	1	318	1.09522	0.565117
Myristoylated alanine-rich C-kinase substrate	MARCKS	GEAAAERPGEAAVASSPSK	1	26	0.813838	0.765195
Myristoylated alanine-rich C-kinase substrate	MARCKS	GEAAAERPGEAAVASSPSK	1	27	0.653948	0.0939361
Myristoylated alanine-rich C-kinase substrate	MARCKS	GEAAAERPGEAAVASSPSKANGQENGHVK	1	29	1.26091	0.452426
Myristoylated alanine-rich C-kinase substrate	MARCKS	VNGDASPAAAESGAK	1	46	0.823888	0.182063
Myristoylated alanine-rich C-kinase substrate	MARCKS	EEIQANGSAPAADKEEPAAAGSGAASPSAAEK	1	77	0.780977	0.201086
Myristoylated alanine-rich C-kinase substrate	MARCKS	EEIQANGSAPAADKEEPAAAGSGAASPSAAEK	1	81	0.969427	0.834465
Myristoylated alanine-rich C-kinase substrate	MARCKS	GEPAAAAAPEAGASPVEK	1	101	0.948916	0.775535
Myristoylated alanine-rich C-kinase substrate	MARCKS	EAPAEGEAAEPGSPTAAEGEAASAASSTSSPK	1	118	0.550379	0.19491
Myristoylated alanine-rich C-kinase substrate	MARCKS	EAPAEGEAAEPGSPTAAEGEAASAASSTSSPK	1	120	1.42456	0.128532
Myristoylated alanine-rich C-kinase substrate	MARCKS	EAPAEGEAAEPGSPTAAEGEAASAASSTSSPK	2	128	0.761726	0.157378
Myristoylated alanine-rich C-kinase substrate	MARCKS	EAPAEGEAAEPGSPTAAEGEAASAASSTSSPK	1;2	132	0.959019	0.905134
Myristoylated alanine-rich C-kinase substrate	MARCKS	AEDGATPSPSNETPKK	1;2	145	0.685301	0.244379
Myristoylated alanine-rich C-kinase substrate	MARCKS	AEDGATPSPSNETPKK	1;2	147	0.784062	0.634804
Myristoylated alanine-rich C-kinase substrate	MARCKS	AEDGATPSPSNETPK	1;2	150	1.15554	0.64323
Myristoylated alanine-rich C-kinase substrate	MARCKS	SFKISGFSFKK	2;3	163	0.71601	0.509166
Myristoylated alanine-rich C-kinase substrate	MARCKS	SFKISGFSFKK	1;2;3	167	0.774414	0.614887
Myristoylated alanine-rich C-kinase substrate	MARCKS	SFKISGFSFKK	1;3	170	0.930711	0.774182
MARCKS-related protein	MARCKSL1	GDVTAEEAAGASPAK	1	22	0.926149	0.761621
MARCKS-related protein	MARCKSL1	ISGISFKR	1	104	1.01311	0.939417
Serine/threonine-protein kinase MARK2	MARK2	VPASPIPGIER	1	423	1.13438	0.492685
Serine/threonine-protein kinase MARK2	MARK2	DQQNIPYGVTPASPSGHSQGR	1	532	0.594406	0.113238
MAP/microtubule affinity-regulating kinase 3	MARK3	GIAPASPMIGNASNPNK	1	390	0.811667	0.507004
Microtubule-associated serine/threonine-protein kinase 2	MAST2	KISNPDIFSSTGK	1	74	1.83709	0.0912464
Microtubule-associated serine/threonine-protein kinase 4	MAST4	SISSGESIPGSPTHSISPR	1	1098	0.926685	0.636734
Microtubule-associated serine/threonine-protein kinase 4	MAST4	SAGNIPISPIAR	1	1176	0.623916	0.037001
Microtubule-associated serine/threonine-protein kinase 4	MAST4	QESVDDIDRDKIK	1	1329	1.32361	0.188839
Matrin-3	MATR3	SYSPDGK	1;2	310	0.763713	0.222286
Matrin-3	MATR3	SYSPDGKESPSDKK	2	316	1.46831	0.507068
Matrin-3	MATR3	SYSPDGKESPSDKK	2	318	0.75923	0.342064
Mitochondrial antiviral-signaling protein	MAVS	GPVSPSVSFQPIAR	1	81	0.671561	0.137334
Protein max	MAX	SDNDDIEVESDADKR	1;2	2	0.88111	0.344719
Protein max	MAX	SDNDDIEVESDADKR	2	11	0.845383	0.227283
Cell surface glycoprotein MUC18	MCAM	SEIVVEVK	1	606	0.766403	0.0895439
Colorectal mutant cancer protein	MCC	HIEQITTASEHCDIAIK	1	199	0.738664	0.264627
DNA replication licensing factor MCM2	MCM2	AESSESFTMASSPAQR	1	13	1.30138	0.201861
DNA replication licensing factor MCM2	MCM2	GNDPITSSPGR	1	27	1.45897	0.15709
DNA replication licensing factor MCM2	MCM2	GIIYDSDEEDEERPAR	1	139	1.07246	0.774599
Germinal-center associated nuclear protein	MCM3AP	KPGDGEVSPSTEDAPFQHSPIGK	1	527	0.922738	0.738023
DNA replication licensing factor MCM4	MCM4	GIQVDIQSDGAAAEDIVASEQSIGQK	1	131	1.52168	0.100235
Microspherule protein 1	MCRS1	GDQVINFSDAEDIIDDSK	1	91	1.16789	0.471666
Mediator of DNA damage checkpoint protein 1	MDC1	IIIAEDSEEEVDFISER	1	168	1.35127	0.262626
Mediator of DNA damage checkpoint protein 1	MDC1	SQASMVINSDTDDEEEVSAAITIAHIK	2	402	1.48723	0.139417
Mediator of DNA damage checkpoint protein 1	MDC1	SQASMVINSDTDDEEEVSAAITIAHIK	2	404	1.48723	0.139417
Methyl-CpG-binding protein 2	MECP2	AETSEGSGSAPAVPEASASPK	1	80	0.914471	0.529042
Mediator of RNA polymerase II transcription subunit 1	MED1	SQTPPGVATPPIPK	1	1051	0.933004	0.641577
Mediator of RNA polymerase II transcription subunit 24	MED24	IISSNEDDANIISSPTDR	1;2	849	0.708867	0.16852
Mediator of RNA polymerase II transcription subunit 24	MED24	IISSNEDDANIISSPTDR	1;2	860	1.45754	0.265467
7SK snRNA methylphosphate capping enzyme	MEPCE	CAPSAGSPAAAVGR	1	60	1.10829	0.414191
7SK snRNA methylphosphate capping enzyme	MEPCE	TINAETPKSSPIPAK	2	213	1.13842	0.387141
7SK snRNA methylphosphate capping enzyme	MEPCE	TINAETPKSSPIPAK	2	216	1.13322	0.521439
7SK snRNA methylphosphate capping enzyme	MEPCE	TINAETPKSSPIPAK	2	217	1.13842	0.387141
7SK snRNA methylphosphate capping enzyme	MEPCE	DITDPISINTCTDEGHVVIASPIK	1	254	1.13434	0.399501
7SK snRNA methylphosphate capping enzyme	MEPCE	DEVVSPIPSAIQGPSGSISAPPAASVISAPPSSSSR	1	330	0.955825	0.755051
Mitochondrial fission factor	MFF	NDSIPVIR	1	146	1.17189	0.342468
Mitochondrial fission factor	MFF	NDSIVTPSPQQAR	1	146	0.898357	0.71083
Bifunctional protein NCOAT;Protein O-GlcNAcase;Histone acetyltransferase	MGEA5	IENEGSDEDIETDVIYSPQMAIK	1	364	0.862305	0.563616
E3 ubiquitin-protein ligase MIB2	MIB2	RVSADSQPFQHGDK	1	309	0.667804	0.0151687
Protein-methionine sulfoxide oxidase MICAL3	MICAL3	RPDSPTRPTIR	1	1649	1.09513	0.596228
MICAL-like protein 1	MICALL1	APSASPIAIHASR	1	486	1.29072	0.113844
MICAL-like protein 1	MICALL1	VEQMPQASPGIAPR	1	578	1.04075	0.861231
MICAL-like protein 2	MICALL2	TPRPASPGPSIPARSPSPPR	3	649	1.10128	0.6206
MICAL-like protein 2	MICALL2	TPRPASPGPSIPARSPSPPR	2;3	658	1.27013	0.300615
MICAL-like protein 2	MICALL2	TPRPASPGPSIPARSPSPPR	2;3	660	1.27013	0.300615
Mitochondrial dynamics protein MID51	MIEF1	AISAPTSPTR	1	61	0.851148	0.526152
Misshapen-like kinase 1	MINK1	SDSVIPASHGHIPQAGSIER	1	706	0.923849	0.674781
Antigen KI-67	MKI67	TPVQYSQQQNSPQK	1	357	0.931484	0.669563
Antigen KI-67	MKI67	IACKSPPPESVDTPTSTK	1	1131	1.01436	0.932962
Afadin	MLLT4	TISNPEVVMK	1	215	0.859118	0.652639
Afadin	MLLT4	SSPNVANQPPSPGGK	1	1165	1.01462	0.928858
Afadin	MLLT4	SQDADSPGSSGAPENITFK	1	1698	1.14751	0.351367
Multiple myeloma tumor-associated protein 2	MMTAG2	RPAEATSSPTSPERPR	2	215	1.24382	0.318413
Multiple myeloma tumor-associated protein 2	MMTAG2	RPAEATSSPTSPERPR	2	217	0.828193	0.435441
Multiple myeloma tumor-associated protein 2	MMTAG2	RPAEATSSPTSPERPR	2	219	0.871986	0.57411
Multiple myeloma tumor-associated protein 2	MMTAG2	RPAEATSSPTSPERPR	1;2	220	1.00589	0.991249
Vacuolar fusion protein MON1 homolog A	MON1A	SYEDITESEDGAASGDSHK	1	56	0.922133	0.650681
MORC family CW-type zinc finger protein 2	MORC2	KTESPIKISPATPSR	1	663	0.970217	0.868779
MORC family CW-type zinc finger protein 2	MORC2	KRSVAVSDEEEVEEEAER	2	677	1.12039	0.416733
MORC family CW-type zinc finger protein 2	MORC2	SVAVSDEEEVEEEAER	1;2	681	0.946246	0.713222
MORC family CW-type zinc finger protein 2	MORC2	DSNEISDSAGEEDSADIKR	1;2	715	1.17554	0.20645
MORC family CW-type zinc finger protein 2	MORC2	DSNEISDSAGEEDSADIKR	2	717	1.19191	0.167821
Multiple PDZ domain protein	MPDZ	GSIPQIVSPIVSR	1	230	1.38406	0.135245
Multiple PDZ domain protein	MPDZ	TAPTAIGITISSSPTSTPEIR	1	354	1.23839	0.160882
U3 small nucleolar ribonucleoprotein protein MPP10	MPHOSPH10	KSPVFSDEDSDIDFDISKIEQQSK	3	163	1.29156	0.229375
U3 small nucleolar ribonucleoprotein protein MPP10	MPHOSPH10	SPVFSDEDSDIDFDISKIEQQSK	3	167	1.29156	0.229375
U3 small nucleolar ribonucleoprotein protein MPP10	MPHOSPH10	KSPVFSDEDSDIDFDISKIEQQSK	3	171	1.29156	0.229375
M-phase phosphoprotein 8	MPHOSPH8	GAEAFGDSEEDGEDVFEVEK	1	51	1.02465	0.888793
Myosin phosphatase Rho-interacting protein	MPRIP	SKSIKEGITVQER	1	1016	0.748452	0.214817
Myosin phosphatase Rho-interacting protein	MPRIP	AEEQQIPPPISPPSPSTPNHR	2	289;289	0.952958	0.784471
Myosin phosphatase Rho-interacting protein	MPRIP	AEEQQIPPPISPPSPSTPNHR	2	292;292	1.01788	0.901199
3-mercaptopyruvate sulfurtransferase, MST, EC 2.8.1.2	MPST	ARSPSVAAMASPQICR	1	15	1.25941	0.117231
3-mercaptopyruvate sulfurtransferase, MST, EC 2.8.1.2	MPST	ARSPSVAAMASPQICR	1	17	0.795045	0.181593
Double-strand break repair protein MRE11A	MRE11A	NYSEVIEVDESDVEEDIFPTTSK	1	621	0.87952	0.461394
Myb/SANT-like DNA-binding domain-containing protein 2	MSANTD2	GASPIGPGSAAGSGAAASGGIGIGIGGR	1	48	0.832479	0.35177
Myb/SANT-like DNA-binding domain-containing protein 4	MSANTD4	IVGSGFPIPSSDIDDSITEEIDEK	2	106	0.952496	0.917222
Myb/SANT-like DNA-binding domain-containing protein 4	MSANTD4	IVGSGFPIPSSDIDDSITEEIDEK	2	108	2.18115	0.0815196
Male-specific lethal 3 homolog	MSL3	SSSPIPITPSK	NA	234	0.95463	0.790242
Moesin	MSN	QRIDEFESM	1	576	1.10202	0.550323
Metastasis-associated protein MTA1	MTA1	VAPVINNGSPTIIGK	1	559	0.473494	0.0217482
Microtubule cross-linking factor 1	MTCL1	GAPPGSPEPPAIIAAPIAAGACPGGR	1	263	1.16071	0.36961
Microtubule cross-linking factor 1	MTCL1	GIPSTSSKEDVTPPISPDDIK	2	1417	0.87817	0.488636
Microtubule cross-linking factor 1	MTCL1	GIPSTSSKEDVTPPISPDDIK	2	1421	0.87817	0.488636
Microtubule cross-linking factor 1	MTCL1	SAEPRPEIGPGQETGTNSR	1	1808	0.781616	0.316569
Protein LYRIC	MTDH	SETSWESPK	1	568	0.99174	0.982636
Mitochondrial fission regulator 1	MTFR1	QISIPDISQEEPQIK	1	86	0.901778	0.530876
Mitochondrial fission regulator 1-like	MTFR1L	NASVPNIR	1	103	1.09828	0.599003
Mitochondrial fission regulator 1-like	MTFR1L	ASSFADMMGIIK	1	225	1.15906	0.386587
Mitochondrial fission regulator 1-like	MTFR1L	ASSFADMMGIIK	1	226	0.861613	0.474415
Myotubularin	MTM1	YNSHSIENESIKR	1	18	0.964091	0.835264
Myotubularin-related protein 12	MTMR12	QISIPITQSK	1	454	0.637012	0.017829
Myotubularin-related protein 2	MTMR2	SASVVSSDSISTSADNFSPDIR	1	58	1.0826	0.600579
Myotubularin-related protein 3	MTMR3	SIEISSIAGPGEDPISADSIGKPTR	1	647	0.878685	0.495041
Myotubularin-related protein 9	MTMR9	RQIAEIETEDGMQESP	1	463	1.23544	0.552632
Serine/threonine-protein kinase mTOR	MTOR	TIDQSPEIR	1	1166	0.198077	0.00185415
Metaxin-3	MTX3	ITPAEEENNSFQRISP	1	250	1.37139	0.142476
Diphosphomevalonate decarboxylase	MVD	RNSRDGDPIPSSISCK	1	96	0.79767	0.121329
Major vault protein	MVP	VASGPSPGEGISPQSAQAPQAPGDNHVVPVIR	1	873	1.3499	0.0860321
Myb-binding protein 1A	MYBBP1A	DPAQPMSPGEATQSGAR	1	11	1.03942	0.809225
Myb-binding protein 1A	MYBBP1A	EIPSATQSPISK	1	1163	1.06203	0.696872
Myb-binding protein 1A	MYBBP1A	NQKPSQVNGAPGSPTEPAGQK	1	1267	1.07508	0.630817
E3 ubiquitin-protein ligase MYCBP2	MYCBP2	SISPNHNTIQTIK	1	2749	0.976545	0.881033
E3 ubiquitin-protein ligase MYCBP2	MYCBP2	SISPNHNTIQTIK	1	2751	1.12322	0.573671
E3 ubiquitin-protein ligase MYCBP2	MYCBP2	VNSGDTEVGSSIIR	1	3467	0.85992	0.435671
Myc target protein 1	MYCT1	ASAPISQWSSSR	1	109	0.668087	0.309235
Myc target protein 1	MYCT1	SRSSYTHGINR	2	112	1.0378	0.870457
Myc target protein 1	MYCT1	SRSSYTHGINR	2	114	0.695538	0.160409
Myc target protein 1	MYCT1	SRSSYTHGINR	2	115	0.8039	0.29049
Myc target protein 1	MYCT1	SNISIASITFQR	1	135	2.28048	0.0458477
Myc target protein 1	MYCT1	SNISIASITFQR	1	138	2.77271	0.00281779
Myc target protein 1	MYCT1	SNISIASITFQR	1	141	0.752506	0.170854
Myc target protein 1	MYCT1	QASIEQANSFPR	1;2	149	1.31489	0.709292
Myc target protein 1	MYCT1	QASIEQANSFPR	2	155	1.3517	0.118011
Myc target protein 1	MYCT1	VGISTPPPPAYESIIK	1	219	1.10118	0.537933
Myelin expression factor 2	MYEF2	AEVPGATGGDSPHIQPAEPPGEPR	1	17	0.755805	0.349439
Myosin-10	MYH10	GGPISFSSSR	1	1939	0.876646	0.507699
Myosin-10	MYH10	QIHIEGASIEISDDDTESK	2	1952	0.520474	0.00474899
Myosin-10	MYH10	QIHIEGASIEISDDDTESK	1;2	1956	0.763589	0.149631
Myosin-10	MYH10	QIHIEGASIEISDDDTESK	2	1960	0.951196	0.814194
Myosin-9	MYH9	KGAGDGSDEEVDGKADGAEAK	1	1943	1.18281	0.424413
Myosin regulatory light polypeptide 9;Myosin regulatory light chain 12A;Myosin regulatory light chain 12B	MYL9;MYL12A;MYL12B	ATSNVFAMFDQSQIQEFK	1;2	19	4.27786	8.46097e-05
Myosin regulatory light polypeptide 9;Myosin regulatory light chain 12A;Myosin regulatory light chain 12B	MYL9;MYL12A;MYL12B	ATSNVFAMFDQSQIQEFK	1;2	20	4.27786	8.46097e-05
Unconventional myosin-XVIIIa	MYO18A	NKIEGDSDVDSEIEDRVDGVK	1;2	1970	1.08301	0.618025
Unconventional myosin-XVIIIa	MYO18A	NKIEGDSDVDSEIEDRVDGVK	2	1974	1.18582	0.420623
Unconventional myosin-XVIIIa	MYO18A	YSHSYISDSDTEAK	2	2041	1.05538	0.905427
Unconventional myosin-XVIIIa	MYO18A	YSHSYISDSDTEAK	2	2043	1.05538	0.905427
Unconventional myosin-Va	MYO5A	TSSIADEGTYTIDSIIR	1	1625	1.67912	0.286569
Unconventional myosin-IXb	MYO9B	SPIEHSSPEKEAPSPEK	2	1114	1.27529	0.407616
Unconventional myosin-IXb	MYO9B	SPIEHSSPEKEAPSPEK	2	1115	1.2043	0.534019
Unconventional myosin-IXb	MYO9B	SPIEHSSPEKEAPSPEK	2	1122	1.13305	0.458027
Unconventional myosin-IXb	MYO9B	VSPPAPGSAPETPEDK	1;2	1267	1.33512	0.251942
Unconventional myosin-IXb	MYO9B	VSPPAPGSAPETPEDK	2	1271	1.39227	0.0668609
Unconventional myosin-IXb	MYO9B	VQEKPDSPGGSTQIQR	1	1290	0.89885	0.604492
Unconventional myosin-IXb	MYO9B	RTSFSTSDVSK	1	1354	1.32592	0.308342
Unconventional myosin-IXb	MYO9B	KKPGDASSIPDAGISPGSQVDSK	1	1405	0.955229	0.800043
Unconventional myosin-IXb	MYO9B	GSDEENIDSETSASTESIIEER	1;2	1992	0.839543	0.512137
Myoferlin	MYOF	GPVGTVSEAQIAR	1;2	156	0.620193	0.0947105
Myoferlin	MYOF	DRDNDSDDVESNIIIPAGIAIR	1	322	1.88489	0.129673
Histone H2A deubiquitinase MYSM1	MYSM1	IEKISDDEEVDITDEVDEISSQTPQK	1	218	1.44336	0.146262
Myelin transcription factor 1-like protein	MYT1L	PYYDPSRTEK	2	440	1.34401	0.162387
Myelin transcription factor 1-like protein	MYT1L	PYYDPSRTEK	2	445	1.34401	0.162387
N(6)-adenine-specific DNA methyltransferase 2	N6AMT2	SDIEDDETPQISAHAIAAIQEFYAEQK	1	2	2.47386	0.0968237
Uncharacterized protein FLJ45252	NA	IGGAVPFAPPEVSPEQAK	1	93	0.778032	0.149899
N-alpha-acetyltransferase 10	NAA10	GIAAEDSGGDSKDISEVSETTESTDVK	1	194	0.69904	0.0164361
N-alpha-acetyltransferase 15, NatA auxiliary subunit	NAA15	ITVNGDSSAEAEEIANEI	1;2	850	0.478907	0.106591
N-alpha-acetyltransferase 15, NatA auxiliary subunit	NAA15	ITVNGDSSAEAEEIANEI	2	855	0.844697	0.434611
N-alpha-acetyltransferase 15, NatA auxiliary subunit	NAA15	ITVNGDSSAEAEEIANEI	1;2	856	1.50189	0.47253
N-alpha-acetyltransferase 30	NAA30	CPQPPQEQQQINGIISPEIR	1	89	0.602118	0.0921546
Nascent polypeptide-associated complex subunit alpha;Nascent polypeptide-associated complex subunit alpha, muscle-specific form	NACA	VQGEAVSNIQENTQTPTVQEESEEEEVDETGVEVK	1	161	0.618222	0.564554
Nascent polypeptide-associated complex subunit alpha;Nascent polypeptide-associated complex subunit alpha, muscle-specific form	NACA	VQGEAVSNIQENTQTPTVQEESEEEEVDETGVEVK	1	166	0.339207	0.392452
H/ACA ribonucleoprotein complex non-core subunit NAF1	NAF1	NDQEPPPEAIDFSDDEKEKEAK	1	315	1.25786	0.303039
N-acetyl-D-glucosamine kinase	NAGK	SIGISISGGDQEDAGR	1	76	0.874587	0.699285
Nucleosome assembly protein 1-like 1	NAP1L1	ADIDNKEQSEIDQDIDDVEEVEEEETGEETK	1	10	1.39283	0.0640682
Nucleosome assembly protein 1-like 4	NAP1L4	ADHSFSDGVPSDSVEAAK	1	5	0.851769	0.45866
Nucleosome assembly protein 1-like 4	NAP1L4	ADHSFSDGVPSDSVEAAK	1	12	1.08356	0.849295
Nicotinate phosphoribosyltransferase	NAPRT	IQAIVNSICAGQSP	1	524	0.817549	0.31792
Neuron navigator 1	NAV1	KTSIDVSNSAEPGFIAPGAR	1	256	0.485983	0.0548566
Neuron navigator 1	NAV1	KTSIDVSNSAEPGFIAPGAR	1	257	0.291554	0.00417431
Neuron navigator 1	NAV1	AVAIDSDNISIKSIGSPESTPK	3	363	1.34388	0.200858
Neuron navigator 1	NAV1	AVAIDSDNISIKSIGSPESTPK	3	366	1.34388	0.200858
Neuron navigator 1	NAV1	AVAIDSDNISIKSIGSPESTPK	3	369	1.25635	0.317428
Neuron navigator 1	NAV1	VNSNSIDIPSSSDTTHASK	1	417	0.749397	0.266398
Neuron navigator 1	NAV1	QNSSDSISSINSITSHSSIGSSK	1	790	0.990596	0.951904
Neuron navigator 1	NAV1	SASSYSDIEEIATPDSSAPSSPK	1;2	859	1.4127	0.187498
Neuron navigator 3	NAV3	SQSFNSIDK	1	275	1.48101	0.220689
Neuron navigator 3	NAV3	KTSIDGSQNQDDVVIHVSSK	1	1112	1.25858	0.473776
Neuron navigator 3	NAV3	KTSIDGSQNQDDVVIHVSSK	1	1113	0.812004	0.422664
Neurobeachin-like protein 2	NBEAL2	DNIGEVPITPTEEASIPIAVTK	1	1683	1.29768	0.101086
Nibrin	NBN	IPNYQISPTKIPSINK	1	429	1.15928	0.453141
Nibrin	NBN	IPNYQISPTKIPSINK	1	432	0.971237	0.871434
Condensin-2 complex subunit D3	NCAPD3	SIGVIPFTINSGSPEK	1	1384	0.885882	0.583289
Condensin complex subunit 3	NCAPG	TIHCEGTEINSDDEQESKEVEETATAK	1	670	0.767223	0.317199
Condensin complex subunit 3	NCAPG	TIHCEGTEINSDDEQESK	1	674	1.23158	0.408585
Condensin complex subunit 3	NCAPG	INIAQFINEDIS	1	1015	0.894648	0.668043
Nuclear cap-binding protein subunit 1	NCBP1	KTSDANETEDHIESIICK	1	21	0.885849	0.620802
Nuclear cap-binding protein subunit 1	NCBP1	KTSDANETEDHIESIICK	1	22	1.03466	0.805109
Cytoplasmic protein NCK1	NCK1	RKPSVPDSASPADDSFVDPGER	1	21	0.636497	0.0337694
Cytoplasmic protein NCK2	NCK2	DASPTPSTDAEYPANGSGADR	1	90	0.985053	0.953723
Nucleolin	NCL	KVVVSPTKK	1	67	1.31375	0.266646
Nucleolin	NCL	VVVSPTKK	1	69	1.1885	0.547809
Nucleolin	NCL	IEIQGPRGSPNAR	1	563	1.34485	0.420935
Nuclear receptor coactivator 3	NCOA3	AVSIDSPVSVGSSPPVK	1	857	0.826441	0.269918
Nuclear receptor coactivator 5	NCOA5	MNTAPSRPSPTRR	1	9	1.01795	0.90343
Nuclear receptor coactivator 5	NCOA5	MNTAPSRPSPTR	1	11	1.11658	0.618086
Nuclear receptor coactivator 7	NCOA7	ISSSSPGATVSPSSSDAEYDKIPDADIAR	2	75	1.03292	0.811526
Nuclear receptor coactivator 7	NCOA7	VISSTSEEDEPGVVK	2	107	1.02665	0.938546
Nuclear receptor coactivator 7	NCOA7	QDIMPEVDKQSGSPESR	1	387	0.921711	0.626586
Nuclear receptor corepressor 1	NCOR1	HEAPSSPISGQPCGDDQNASPSK	1;2	157	1.24946	0.298884
Nuclear receptor corepressor 1	NCOR1	YETPSDAIEVISPASSPAPPQEK	2	1874	0.893335	0.487298
Nuclear receptor corepressor 1	NCOR1	YETPSDAIEVISPASSPAPPQEK	2	1878	0.893335	0.487298
Nuclear receptor corepressor 1	NCOR1	SPGSISYIPSFFTK	1	2081	1.59621	0.25546
Nuclear receptor corepressor 1	NCOR1	EPAPIISAQYETISDSDD	1;2	2333	0.74043	0.336775
Nuclear receptor corepressor 1	NCOR1	EPAPIISAQYETISDSDD	1;2	2335	0.801175	0.349732
Nuclear receptor corepressor 2	NCOR2	IEPVSPPSPPHTDPEIEIVPPR	2	149	1.17954	0.248776
Nuclear receptor corepressor 2	NCOR2	IEPVSPPSPPHTDPEIEIVPPR	2	152	1.17954	0.248776
Nuclear receptor corepressor 2	NCOR2	EKTDDTSGEDNDEKEAVASK	2	553	0.923245	0.542105
Nuclear receptor corepressor 2	NCOR2	EKTDDTSGEDNDEKEAVASK	2	554	0.923245	0.542105
Nuclear receptor corepressor 2	NCOR2	ANASPQKPIDIK	1	956	0.905501	0.443643
Nuclear receptor corepressor 2	NCOR2	SRSPAPPADKEAFAAEAQK	1	1025	0.961166	0.863131
Nuclear receptor corepressor 2	NCOR2	TSVIGGGEDGIEPVSPPEGMTEPGHSR	1	2226	1.30647	0.18542
Nuclear receptor corepressor 2	NCOR2	SPGNTSQPPAFFSK	1	2261	1.10897	0.447181
Nuclear distribution protein nudE homolog 1	NDE1	RPSSTSVPIGDK	1	306	0.795743	0.206931
Protein NDRG1	NDRG1	SRTASGSSVTSIDGTR	2	247	1.15403	0.431102
Protein NDRG1	NDRG1	SRTASGSSVTSIDGTR	2	249	1.15403	0.431102
Protein NDRG3	NDRG3	THSTSSSIGSGESPFSR	1;2	242	1.30887	0.261731
Protein NDRG3	NDRG3	SVTSNQSDGTQESCESPDVIDR	1	260	0.885171	0.581913
NADH dehydrogenase [ubiquinone] flavoprotein 3, mitochondrial	NDUFV3	KVASPSPSGSVIFTDEGVPK	1	98	1.47978	0.145667
Protein NEDD1	NEDD1	IVTSGAESGNINTSPSSNQTR	1	427	1.12551	0.376379
E3 ubiquitin-protein ligase NEDD4-like	NEDD4L	SISSPTVTISAPIEGAK	1	307	1.22262	0.378928
Serine/threonine-protein kinase Nek1	NEK1	TCSIPDISK	1	983	0.859457	0.336145
Negative elongation factor B	NELFB	KPSPAQAAETPAIEIPIPSVPAPAPI	1	557	1.06335	0.686684
Negative elongation factor E	NELFE	SISEQPVMDTATATEQAK	1	49	0.708829	0.387982
Negative elongation factor E	NELFE	SISEQPVMDTATATEQAK	1	51	0.708829	0.387982
Nuclear export mediator factor NEMF	NEMF	NPYIISEEEDDDVDGDVNVEK	1	375	0.767911	0.11088
Nestin	NES	TSISFQDPK	1	325	0.994074	0.973175
Nestin	NES	IEIQFPRTPEGR	1	338	1.29405	0.127472
Nestin	NES	QEASTGQSPEDHASIAPPISPDHSSIEAK	1;2	471	3.98048	0.0259422
Nestin	NES	QEASTGQSPEDHASIAPPISPDHSSIEAK	2	475	1.56109	0.0921038
Nestin	NES	QEASTGQSPEDHASIAPPISPDHSSIEAK	2	476	1.19173	0.2783
Nestin	NES	SIGEEIQESIK	1	548	0.762965	0.551797
Nestin	NES	ENQECPRSIEEDIETIK	1	578	1.44524	0.0787509
Nestin	NES	ENQEPIRSPEVGDEEAIRPITK	1	680	1.40433	0.115313
Nestin	NES	SIGEQDQMTIRPPEK	1	768	1.5391	0.0736653
Nestin	NES	SIGEQDQMTIRPPEKVDIEPIK	1	776	0.77082	0.3729
Nestin	NES	SIETEIIESIKSAGQENIETIK	1	831	2.07426	0.0238949
Nestin	NES	SIEEEGQEIPQSADVQR	1	934	0.971229	0.872878
Nestin	NES	GIVEGASVK	1	1030	0.665874	0.0803387
Nestin	NES	VPGPIEIPSGMEDAGPGADIIGVNGQGPNIEGK	1	1521	1.64602	0.0162266
Nexilin	NEXN	EMIASDDEEDVSSKVEK	1	16	1.08012	0.647062
Nexilin	NEXN	RAEQIEDINNTGTESASEEGDDSIIITVVPVK	1;2	94	0.984757	0.967849
Nexilin	NEXN	RAEQIEDINNTGTESASEEGDDSIIITVVPVK	1;2	96	1.38069	0.649771
Nexilin	NEXN	RAEQIEDINNTGTESASEEGDDSIIITVVPVK	1;2	98	0.927362	0.826395
Nexilin	NEXN	TISQEFITPGK	1	301	1.01127	0.940243
Merlin	NF2	MSFSSIKR	1	13	0.946772	0.845875
Nuclear factor of activated T-cells, cytoplasmic 2	NFATC2	TSPDPSPVSAAPSK	1	106	0.631767	0.0405404
Nuclear factor of activated T-cells, cytoplasmic 2	NFATC2	TSPDPSPVSAAPSK	1	107	0.53406	0.00254244
Nuclear factor of activated T-cells, cytoplasmic 2	NFATC2	ISPGSYPTVIQQQNATSQR	1	637	0.992624	0.978012
NFATC2-interacting protein	NFATC2IP	TEFIDIDNSPISPPSPR	1	204	1.10715	0.584366
Nuclear factor of activated T-cells, cytoplasmic 4	NFATC4	FGIGSPIPSPR	2	143	1.40708	0.268744
Nuclear factor of activated T-cells, cytoplasmic 4	NFATC4	FGIGSPIPSPR	2	147	1.40708	0.268744
Nuclear factor of activated T-cells, cytoplasmic 4	NFATC4	RGSIGEEGSEPPPPPPIPIAR	1	219	0.841976	0.27505
Nuclear factor of activated T-cells, cytoplasmic 4	NFATC4	DPGSPGPFDYVGAPPAESIPQK	1	241	1.05066	0.882045
Nuclear factor of activated T-cells, cytoplasmic 4	NFATC4	RTSSEQAVAIPR	1	264	0.954909	0.815921
Nuclear factor 1 B-type	NFIB	KPEKPIFSSASPQDSSPR	1	76	1.30705	0.0906177
Nuclear factor 1 C-type	NFIC	TEMDKSPFNSPSPQDSPR	2	295	1.084	0.616016
Nuclear factor 1 C-type	NFIC	TEMDKSPFNSPSPQDSPR	1;2	300	1.47222	0.196932
Nuclear factor 1 C-type	NFIC	TEMDKSPFNSPSPQDSPR	1;2	306	1.15442	0.464931
Nuclear factor 1 C-type	NFIC	TEMDKSPFNSPSPQDSPR	2	310	1.09885	0.51683
NHS-like protein 2	NHSL2	SVSIVKDEPGIIPEGGSAIPK	1	208	0.935747	0.701886
NHS-like protein 2	NHSL2	SVSIVKDEPGIIPEGGSAIPK	1	210	0.935747	0.701886
NHS-like protein 2	NHSL2	IPISPIITIEEDTKCPATGDDIQSIGQR	1	668	1.82818	0.0572058
MKI67 FHA domain-interacting nucleolar phosphoprotein	NIFK	VSGTIDTPEKTVDSQGPTPVCTPTFIER	1	223	0.555572	0.0421142
Nipped-B-like protein	NIPBL	GSRPPIIIQSQSIPCSSPR	1	305	0.926732	0.560641
Nipped-B-like protein	NIPBL	GSRPPIIIQSQSIPCSSPR	1	306	1.02156	0.884025
Nipped-B-like protein	NIPBL	AITSIIGGGSPK	1	2658	0.471744	0.0408289
Nipped-B-like protein	NIPBL	NNTAAETEDDESDGEDRGGGTSGVR	1	2672	1.22946	0.175408
NF-kappa-B-activating protein	NKAP	IGEIGAPEVWGISPK	1	149	1.2128	0.3499
NF-kappa-B-activating protein	NKAP	NPEPDSDEHTPVEDEEPKK	2	157	0.944651	0.780495
NF-kappa-B-activating protein	NKAP	NPEPDSDEHTPVEDEEPKK	2	161	0.944651	0.780495
60S ribosomal export protein NMD3	NMD3	DSAIPVESDTDDEGAPR	1;2	468	1.226	0.505445
60S ribosomal export protein NMD3	NMD3	DSAIPVESDTDDEGAPR	1;2	470	0.849043	0.47912
Nucleoside diphosphate kinase A	NME1	NIIHGSDSVESAEK	1	120	1.03755	0.7733
Nicotinamide mononucleotide adenylyltransferase 1	NMNAT1	IEASDCDHQQNSPTIERPGR	1	117	1.2824	0.197421
RNA-binding protein NOB1	NOB1	KDDSDDDGGGWITPSNIK	1	201	1.03674	0.820543
Nucleolar complex protein 2 homolog	NOC2L	EAARSPDKPGGSPSASR	1;2	49	0.987651	0.984728
Nucleolar complex protein 2 homolog	NOC2L	EAARSPDKPGGSPSASR	2	56	0.717697	0.64547
Nucleolar protein 4-like	NOL4L	IEIYQSSQDEPIAIDK	1	295	1.31327	0.450516
Nucleolar protein 8	NOL8	FIETDSEEEQEEVNEKK	2	820	1.15619	0.424526
Nucleolar protein 8	NOL8	FIETDSEEEQEEVNEKK	2	822	1.15619	0.424526
Nucleolar and coiled-body phosphoprotein 1	NOLC1	GGSISVQVNSIKFDSE	1	698	0.852023	0.448785
Probable 28S rRNA (cytosine(4447)-C(5))-methyltransferase	NOP2	EAAAGIQWSEEETEDEEEEKEVTPESGPPK	2	177	1.11178	0.665418
Probable 28S rRNA (cytosine(4447)-C(5))-methyltransferase	NOP2	EAAAGIQWSEEETEDEEEEKEVTPESGPPK	2	181	1.11178	0.665418
Probable 28S rRNA (cytosine(4447)-C(5))-methyltransferase	NOP2	GTDTQTPAVISPSK	1	728	0.801033	0.095247
Nucleolar protein 56	NOP56	IAAIAIASSENSSSTPEECEEMSEKPK	2	467	0.95661	0.808244
Nucleolar protein 56	NOP56	SFSKEEIMSSDIEETAGSTSIPK	2	511	1.45571	0.18568
Nucleolar protein 56	NOP56	SFSKEEIMSSDIEETAGSTSIPK	2	513	0.955628	0.810719
Nucleolar protein 56	NOP56	EEIMSSDIEETAGSTSIPK	1;2	519	1.12259	0.483939
Nucleolar protein 56	NOP56	EEIMSSDIEETAGSTSIPK	1;2	520	0.651888	0.211029
Nucleolar protein 56	NOP56	KFSKEEPVSSGPEEAVGK	1;2	563	1.1151	0.716099
Nucleolar protein 56	NOP56	EEPVSSGPEEAVGK	1;2	569	0.612224	0.294387
Nucleolar protein 56	NOP56	EEPVSSGPEEAVGK	1;2	570	0.992513	0.991993
Nucleolar protein 58	NOP58	EEPISEEEPCTSTAIASPEK	1;2	502	1.18835	0.246645
Nucleolar protein 58	NOP58	HIKEEPISEEEPCTSTAIASPEK	2	514	1.49262	0.151742
Nitric oxide synthase, endothelial	NOS3	APASIIPPAPEHSPPSSPITQPPEGPK	1;2	53	1.34106	0.282629
Nitric oxide synthase, endothelial	NOS3	APASIIPPAPEHSPPSSPITQPPEGPKFPR	2	56	0.668351	0.297619
Nitric oxide synthase, endothelial	NOS3	APASIIPPAPEHSPPSSPITQPPEGPKFPR	2	57	0.668351	0.297619
Nitric oxide synthase, endothelial	NOS3	IQGRPSPGPPAPEQIISQAR	1	114	1.17706	0.449915
Nitric oxide synthase, endothelial	NOS3	KESSNTDSAGAIGTIR	1	633	0.709676	0.242929
Nitric oxide synthase, endothelial	NOS3	GAVPWAFDPPGSDTNSP	1;2	1202	2.70886	0.113156
Nucleophosmin	NPM1	DEIHIVEAEAMNYEGSPIK	1	70	1.4141	0.197829
Nucleophosmin	NPM1	CGSGPVHISGQHIVAVEEDAESEDEEEEDVK	1	125	0.376959	0.26499
Nucleophosmin	NPM1	GPSSVEDIK	1	214	0.695929	0.0685014
Nuclear receptor-binding protein	NRBP1	TPTPEPAEVETR	1	433	0.830378	0.373034
Nuclear receptor-binding protein 2	NRBP2	EREDESEDESDIIEESPCGR	1	22	1.18566	0.309169
Nuclear receptor-binding protein 2	NRBP2	EREDESEDESDIIEESPCGR	1	26	0.907558	0.559896
Nardilysin	NRD1	RGSISNAGDPEIVK	1	94	0.876629	0.491561
NSFL1 cofactor p47	NSFL1C	SPNEIVDDIFK	1	114	1.5441	0.01133
Neurotensin receptor type 1	NTSR1	KADSVSSNHTISSNATR	1;2	401	1.13496	0.692439
Nuclear ubiquitous casein and cyclin-dependent kinase substrate 1	NUCKS1	VVDYSQFQESDDADEDYGR	1	19	0.98094	0.951889
Nuclear ubiquitous casein and cyclin-dependent kinase substrate 1	NUCKS1	NSQEDSEDSEDKDVK	1;2	58	0.916768	0.542199
Nuclear ubiquitous casein and cyclin-dependent kinase substrate 1	NUCKS1	IKATVTPSPVKGK	2	179	1.02755	0.920147
Nuclear ubiquitous casein and cyclin-dependent kinase substrate 1	NUCKS1	ATVTPSPVKGK	1;2	181	1.51827	0.177283
Nuclear ubiquitous casein and cyclin-dependent kinase substrate 1	NUCKS1	EKTPSPKEEDEEPESPPEK	2;3	202	0.87815	0.483539
Nuclear ubiquitous casein and cyclin-dependent kinase substrate 1	NUCKS1	EKTPSPKEEDEEPESPPEK	2;3	204	0.85981	0.418686
Nuclear ubiquitous casein and cyclin-dependent kinase substrate 1	NUCKS1	TPSPKEEDEEPESPPEKK	1;2;3	214	0.804713	0.228249
Nuclear migration protein nudC	NUDC	NGSIDSPGKQDTEEDEEEDEKDK	1	139	0.665618	0.0627132
Kinetochore protein Nuf2	NUF2	IVDSPEKIK	1	247	1.00614	0.961084
Nuclear fragile X mental retardation-interacting protein 2	NUFIP2	NISSDEATNPISR	1	112	0.914382	0.580345
Nuclear fragile X mental retardation-interacting protein 2	NUFIP2	GADNDGSGSESGYTTPK	1;2	212	0.970918	0.846589
Nuclear fragile X mental retardation-interacting protein 2	NUFIP2	RTSPQVIGSIIK	1	572	1.06684	0.781763
Nuclear fragile X mental retardation-interacting protein 2	NUFIP2	DYEIESQNPIASPTNTIIGSAK	1	629	1.71755	0.0235004
Nuclear mitotic apparatus protein 1	NUMA1	APVPSTCSSTFPEEISPPSHQAK	1	169	1.1192	0.497265
Nuclear mitotic apparatus protein 1	NUMA1	KNSIISSIEEEVSIINR	1	1229	0.819722	0.371877
Nuclear mitotic apparatus protein 1	NUMA1	TQPDGTSVPGEPASPISQR	1	1743	1.01481	0.959093
Nuclear pore complex protein Nup107	NUP107	QPDISCIIGTGGKSPR	1	53	1.53318	0.0688191
Nuclear pore complex protein Nup107	NUP107	QPDISCIIGTGGKSPR	1	57	1.04054	0.863001
Nuclear pore complex protein Nup153	NUP153	RIPSIVSSPINSPIDR	2	334	1.13005	0.518408
Nuclear pore complex protein Nup153	NUP153	RIPSIVSSPINSPIDR	2	338	1.13005	0.518408
Nucleoporin NUP188 homolog	NUP188	GAPSSPATGVIPSPQGK	1	1598	0.865548	0.375624
Nuclear pore complex protein Nup214	NUP214	SPGSTPTTPTSSQAPQK	1;2	430	0.76042	0.223938
Nuclear pore complex protein Nup214	NUP214	SPGSTPTTPTSSQAPQK	1;2	433	1.1381	0.451559
Nuclear pore complex protein Nup214	NUP214	SPGSTPTTPTSSQAPQK	2	437	0.980678	0.882244
Nuclear pore complex protein Nup214	NUP214	ITPPAAKPGSPQAK	1	667	1.06363	0.753958
Nuclear pore complex protein Nup214	NUP214	TPSIQPSIIPHAAPFAK	1	1012	1.00358	0.989461
Nuclear pore complex protein Nup88	NUP88	NQSPTEAEKPASSSIPSSPPPQIITR	1	35	1.10615	0.488674
Nuclear pore complex protein Nup88	NUP88	NQSPTEAEKPASSSIPSSPPPQIITR	1	49	1.37342	0.188331
Nuclear pore complex protein Nup88	NUP88	NQSPTEAEKPASSSIPSSPPPQIITR	1	50	1.13932	0.484653
Nuclear pore complex protein Nup88	NUP88	EDVEVAESPIR	1	517	0.549178	0.221257
Nuclear pore complex protein Nup98-Nup96;Nuclear pore complex protein Nup98;Nuclear pore complex protein Nup96	NUP98	NINNSNIFSPVNR	1	595	1.15956	0.236741
Nuclear pore complex protein Nup98-Nup96;Nuclear pore complex protein Nup98;Nuclear pore complex protein Nup96	NUP98	DSENIASPSEYPENGER	1	606	1.05565	0.655376
Nuclear pore complex protein Nup98-Nup96;Nuclear pore complex protein Nup98;Nuclear pore complex protein Nup96	NUP98	DSENIASPSEYPENGER	1	608	0.994314	0.973127
Nuclear pore complex protein Nup98-Nup96;Nuclear pore complex protein Nup98;Nuclear pore complex protein Nup96	NUP98	YGIQDSDEEEEEHPSK	1	871	1.09595	0.549338
Opioid growth factor receptor	OGFR	KVEEEGSPGDPDHEASTQGR	1	315	1.12164	0.563161
Opioid growth factor receptor	OGFR	SQGDEAGGHGEDRPEPISPK	1	378	1.1743	0.303931
Optineurin	OPTN	KNSAIPSEINEK	1	285	1.17694	0.384408
Oxysterol-binding protein 1	OSBP	MIAESDESGDEESVSQTDK	2	190	0.647766	0.0506146
Oxysterol-binding protein 1	OSBP	MIAESDESGDEESVSQTDK	1;2	193	0.724654	0.113983
Oxysterol-binding protein 1	OSBP	TGSNISGASSDISIDEQYK	1	377	0.711049	0.101245
Oxysterol-binding protein 1	OSBP	TGSNISGASSDISIDEQYK	1;3	379	0.753281	0.166844
Oxysterol-binding protein-related protein 11	OSBPL11	SFSIASSSNSPISQR	1	172	1.79635	0.0336614
Oxysterol-binding protein-related protein 11	OSBPL11	SFSIASSSNSPISQR	1	181	1.41716	0.112544
Oxysterol-binding protein-related protein 11	OSBPL11	RPSQNAISFFNVGHSK	1	189	1.02423	0.899182
Oxysterol-binding protein-related protein 1	OSBPL1A	SFEEEGEHIGSR	1	117	1.25741	0.197673
Oxysterol-binding protein-related protein 3	OSBPL3	TYSAPAINAIQGGSFESPKK	1	251	0.813894	0.174277
Oxysterol-binding protein-related protein 3	OSBPL3	IHSSNPNISTIDFGEEK	1	303	1.17768	0.270479
Oxysterol-binding protein-related protein 3	OSBPL3	IHSSNPNISTIDFGEEK	1	304	1.2352	0.15497
Oxysterol-binding protein-related protein 3	OSBPL3	IHAESIIIDSPAVAK	NA	410	2.34655	0.0387804
Oxysterol-binding protein-related protein 3	OSBPL3	AIVHQISNESR	1	437	0.9563	0.831512
Oncostatin-M-specific receptor subunit beta	OSMR	SITETEITKPNYIYIIPTEK	1	826	0.903857	0.537669
Osteoclast-stimulating factor 1	OSTF1	TISNAEDYIDDEDSD	1;2	213	0.711404	0.153605
Osteopetrosis-associated transmembrane protein 1	OSTM1	RIKSSTSFANIQENSN	2	322	1.1371	0.445012
Osteopetrosis-associated transmembrane protein 1	OSTM1	RIKSSTSFANIQENSN	2	324	1.29126	0.0930245
Osteopetrosis-associated transmembrane protein 1	OSTM1	IKSSTSFANIQENSN	1;2	325	1.44772	0.128706
Ubiquitin thioesterase OTUB1	OTUB1	QEPIGSDSEGVNCIAYDEAIMAQQDR	1	16	1.04507	0.740304
Ubiquitin thioesterase OTUB1	OTUB1	QEPIGSDSEGVNCIAYDEAIMAQQDR	1	18	1.28707	0.157429
OTU domain-containing protein 4	OTUD4	TAADVVSPGANSVDSR	1	940	0.935715	0.686115
OTU domain-containing protein 4	OTUD4	EESSEDENEVSNIIR	2	957	1.30197	0.169434
OTU domain-containing protein 4	OTUD4	EESSEDENEVSNIIR	2	958	1.30197	0.169434
OTU domain-containing protein 5	OTUD5	ATSPIVSIYPAIECR	1	285	1.67927	0.184639
OTU domain-containing protein 5	OTUD5	ATSPIVSIYPAIECR	1	286	1.64816	0.216284
OTU domain-containing protein 7B	OTUD7B	GISHASSSIVSIAR	1	100	1.36004	0.156209
OTU domain-containing protein 7B	OTUD7B	STPESGDSDKESVGSSSTSNEGGR	1	467	0.95423	0.708247
Oxidation resistance protein 1	OXR1	VVSSTSEEEEAFTEK	1	134	1.13976	0.574916
Prolyl 4-hydroxylase subunit alpha-3	P4HA3	IAAIIAVIAIGTGDPER	1	18	2.08689	0.0228342
Proliferation-associated protein 2G4	PA2G4	SGEDEQQEQTIAEDIVVTK	1	2	1.54597	0.0117551
Polyadenylate-binding protein 2	PABPN1	QMNMSPPPGNAGPVIMSIEEK	1	177	1.51116	0.0215238
Phosphofurin acidic cluster sorting protein 1	PACS1	TNSSDSERSPDIGHSTQIPR	1;3	528	1.22436	0.542785
Phosphofurin acidic cluster sorting protein 1	PACS1	TNSSDSERSPDIGHSTQIPR	1;2;3	529	0.757085	0.341388
Phosphofurin acidic cluster sorting protein 1	PACS1	TNSSDSERSPDIGHSTQIPR	2	531	0.901174	0.524278
Phosphofurin acidic cluster sorting protein 1	PACS1	TNSSDSERSPDIGHSTQIPR	2;3	534	1.93485	0.279255
Platelet-activating factor acetylhydrolase IB subunit beta	PAFAH1B2	SQGDSNPAAIPHAAEDIQGDDR	1	2	1.76177	0.0365357
PAXIP1-associated glutamate-rich protein 1	PAGR1	DIFSIDSEDPSPASPPIR	1	237	1.28924	0.206751
Serine/threonine-protein kinase PAK 2;PAK-2p27;PAK-2p34	PAK2	YISFTPPEK	1;2	141	0.839739	0.547437
Serine/threonine-protein kinase PAK 2;PAK-2p27;PAK-2p34	PAK2	YISFTPPEKDGFPSGTPAINAK	2	152	1.03024	0.854236
Serine/threonine-protein kinase PAK 2;PAK-2p27;PAK-2p34	PAK2	YISFTPPEKDGFPSGTPAINAK	2	154	1.09684	0.66758
Serine/threonine-protein kinase PAK 2;PAK-2p27;PAK-2p34	PAK2	GTEAPAVVTEEEDDDEETAPPVIAPRPDHTK	1	169	1.19414	0.63098
Serine/threonine-protein kinase PAK 4	PAK4	SNSIRRDSPPPPAR	2	97	0.733188	0.239891
Serine/threonine-protein kinase PAK 4	PAK4	SNSIRRDSPPPPAR	2	104	0.733188	0.239891
Serine/threonine-protein kinase PAK 4	PAK4	DKRPISGPDVGTPQPAGIASGAK	1	181	1.13955	0.306826
Palladin	PALLD	IASDEEIQGTK	1	182	1.30278	0.466186
Palladin	PALLD	SRSRDSGDENEPIQER	2;3	405	0.86075	0.577115
Palladin	PALLD	SRSRDSGDENEPIQER	2;3	407	0.86075	0.577115
Palmdelphin	PALMD	SEHQNSSPTCQEDEEDVR	1	209	1.16001	0.289675
Palmdelphin	PALMD	SEHQNSSPTCQEDEEDVR	1	210	1.0998	0.505652
Pantothenate kinase 2, mitochondrial	PANK2	IGSYSGPTSVSR	1	66	0.882404	0.556163
Poly(A) polymerase alpha	PAPOLA	ITAINDSSIDISMDSDNSMSVPSPTSATK	2	529	1.13641	0.590002
Poly(A) polymerase alpha	PAPOLA	ITAINDSSIDISMDSDNSMSVPSPTSATK	2	537	0.955201	0.856803
[truncated: 1,614 more rows]
