# Supplementary material for: Integrative proteomics and phosphoproteomics in pulmonary arterial hypertension
Source: Sci Rep. 2019 Dec 9;9:18623. doi: 10.1038/s41598-019-55053-6 (PMC6901481; doi:10.1038/s41598-019-55053-6)
Supplement: Supplementary file 4 — Supplementary Table S13 [file 41598_2019_55053_MOESM4_ESM.xlsx]

## Sheet: Sheet1
Integrative proteomics and phosphoproteomics in pulmonary arterial hypertension
Weiling Xu, Suzy A. A. Comhair, Ruoying Chen, Bo Hu, Yuan Hou, Yadi Zhou, Lori A. Mavrakis, Allison J. Janocha, Ling Li, Dongmei Zhang, Belinda B. Willard, Kewal Asosingh, Feixiong Cheng, Serpil C. Erzurum
Supplementary Table S13. 670 Mitochondrial-localized proteins identified in PAH PAEC and healthy control PAEC
Protein	Gene	Fold Change	P-value
Alanine--tRNA ligase, mitochondrial	AARS2	0.9042	0.298
Multidrug resistance-associated protein 1	ABCC1	0.8559	0.2753
ATP-binding cassette sub-family D member 3	ABCD3	0.8303	0.136
ATP-binding cassette sub-family E member 1	ABCE1	1.0621	0.6061
Mycophenolic acid acyl-glucuronide esterase, mitochondrial	ABHD10	0.9151	0.456
3-ketoacyl-CoA thiolase, peroxisomal	ACAA1	0.7197	0.1576
3-ketoacyl-CoA thiolase, mitochondrial	ACAA2	1.109	0.2144
Acetyl-CoA carboxylase 1	ACACA	0.9836	0.9455
Acyl-CoA dehydrogenase family member 9, mitochondrial	ACAD9	1.1335	0.1781
Medium-chain specific acyl-CoA dehydrogenase, mitochondrial	ACADM	1.075	0.4918
Very long-chain specific acyl-CoA dehydrogenase, mitochondrial	ACADVL	0.8599	0.3374
Acetyl-CoA acetyltransferase, mitochondrial	ACAT1	1.0067	0.9595
Acetyl-CoA acetyltransferase, cytosolic	ACAT2	0.6976	0.0019
ATP-citrate synthase	ACLY	0.9366	0.4728
Cytoplasmic aconitate hydratase	ACO1	0.7509	0.2061
Aconitate hydratase, mitochondrial	ACO2	1.0759	0.4272
Acyl-coenzyme A thioesterase 13	ACOT13	0.8933	0.4064
Acyl-coenzyme A thioesterase 9, mitochondrial	ACOT9	0.9	0.2044
Peroxisomal acyl-coenzyme A oxidase 1	ACOX1	0.8801	0.3148
Long-chain-fatty-acid--CoA ligase 1	ACSL1	0.9304	0.5062
Long-chain-fatty-acid--CoA ligase 3	ACSL3	1.008	0.9442
Long-chain-fatty-acid--CoA ligase 4	ACSL4	0.7328	0.0553
Actin, cytoplasmic 1	ACTB	1.1917	0.149
Actin, alpha cardiac muscle 1	ACTC1	0.9597	0.8037
Alpha-actinin-1	ACTN1	0.8705	0.1251
Actin-related protein 2	ACTR2	0.8371	0.2818
Adenosine deaminase	ADA	1.2547	0.2411
Alcohol dehydrogenase class-3	ADH5	0.9001	0.2068
Poly(ADP-ribose) glycohydrolase ARH3	ADPRHL2	1.1089	0.3541
AFG3-like protein 2	AFG3L2	0.8436	0.0553
Arf-GAP domain and FG repeat-containing protein 1	AGFG1	1.084	0.6076
Acylglycerol kinase, mitochondrial	AGK	1.0775	0.7674
Putative adenosylhomocysteinase 2	AHCYL1	1.239	0.3569
Apoptosis-inducing factor 1, mitochondrial	AIFM1	1.1835	0.184
Adenylate kinase isoenzyme 1	AK1	0.9367	0.5071
Adenylate kinase 2, mitochondrial	AK2	0.9302	0.5467
GTP:AMP phosphotransferase AK3, mitochondrial	AK3	1.4032	0.183
Adenylate kinase 4, mitochondrial	AK4	1.0068	0.991
Alcohol dehydrogenase [NADP(+)]	AKR1A1	0.9842	0.8489
Aldose reductase	AKR1B1	0.8969	0.2519
Aflatoxin B1 aldehyde reductase member 2	AKR7A2	1.0256	0.8425
RAC-alpha serine/threonine-protein kinase	AKT1	0.7279	0.0187
Delta-aminolevulinic acid dehydratase	ALAD	0.6131	0.133
Delta-1-pyrroline-5-carboxylate synthase	ALDH18A1	1.2121	0.027
Retinal dehydrogenase 1	ALDH1A1	0.7054	0.092
Aldehyde dehydrogenase, mitochondrial	ALDH2	1.1469	0.2514
Alpha-aminoadipic semialdehyde dehydrogenase	ALDH7A1	1.085	0.6322
4-trimethylaminobutyraldehyde dehydrogenase	ALDH9A1	0.9795	0.8744
Annexin A1	ANXA1	0.9903	0.9029
Annexin A2	ANXA2	1.0653	0.4538
Annexin A5	ANXA5	0.9731	0.7849
Annexin A6	ANXA6	0.9165	0.2418
AP-2 complex subunit beta	AP2B1	0.9462	0.4921
AP-2 complex subunit mu	AP2M1	0.8172	0.1182
DNA-(apurinic or apyrimidinic site) lyase	APEX1	0.8871	0.4976
Apolipoprotein O	APOO	1.0806	0.6577
MICOS complex subunit MIC27	APOOL	0.8132	0.0789
Amyloid beta A4 protein	APP	0.9048	0.8209
ADP-ribosylation factor 5	ARF5	0.9561	0.8177
ADP-ribosylation factor-like protein 2	ARL2	0.8596	0.2192
Armadillo repeat-containing protein 10	ARMC10	1.0926	0.5241
Armadillo repeat-containing X-linked protein 3	ARMCX3	1.3352	0.04
Acid ceramidase	ASAH1	0.9132	0.5484
ATPase family AAA domain-containing protein 3A	ATAD3A	0.8893	0.288
Ubiquitin-like-conjugating enzyme ATG3	ATG3	0.9785	0.8635
Bifunctional purine biosynthesis protein PURH	ATIC	1.0308	0.743
Sarcoplasmic/endoplasmic reticulum calcium ATPase 2	ATP2A2	1.0742	0.4961
ATP Synthase Membrane Subunit F	ATP5MF	0.9117	0.3407
V-type proton ATPase catalytic subunit A	ATP6V1A	0.9443	0.5541
Bcl2-associated agonist of cell death	BAD	0.9512	0.7084
BAG family molecular chaperone regulator 2	BAG2	0.988	0.9456
Apoptosis regulator BAX	BAX	0.9861	0.9008
B-cell receptor-associated protein 31	BCAP31	0.9328	0.4073
Branched-chain-amino-acid aminotransferase, cytosolic	BCAT1	1.177	0.1848
Branched-chain-amino-acid aminotransferase, mitochondrial	BCAT2	1.1651	0.1809
[3-methyl-2-oxobutanoate dehydrogenase [lipoamide]] kinase, mitochondrial	BCKDK	0.7549	0.0699
Bcl-2-like protein 13	BCL2L13	0.6353	0.1786
BH3-interacting domain death agonist	BID	1.065	0.5305
3(2),5-bisphosphate nucleotidase 1	BPNT1	1.0658	0.5037
Basigin	BSG	1.0398	0.8137
UPF0160 protein MYG1, mitochondrial	C12orf10	0.915	0.311
Complement component 1 Q subcomponent-binding protein, mitochondrial	C1QBP	1.1374	0.2117
UPF0598 protein C8orf82	C8orf82	2.2243	0.0524
Calreticulin	CALR	1.0008	0.9939
Calnexin	CANX	1.0269	0.721
Calpain-1 catalytic subunit	CAPN1	0.8206	0.0327
Calpain-2 catalytic subunit	CAPN2	1.0214	0.8847
Caspase-1	CASP1	1.0396	0.8174
Caspase-3	CASP3	1.0718	0.3949
Caspase-4	CASP4	1.4773	0.0363
Caspase-6	CASP6	1.0038	0.9781
Calpastatin	CAST	1.1619	0.2662
Catalase	CAT	0.9018	0.3182
Caveolin-1	CAV1	0.7415	0.2024
Coiled-coil domain-containing protein 58	CCDC58	1.1298	0.2254
G1/S-specific cyclin-D1	CCND1	0.7265	0.1221
T-complex protein 1 subunit eta	CCT7	1.0298	0.7231
CD44 antigen	CD44	1.2158	0.0906
CDP-diacylglycerol--inositol 3-phosphatidyltransferase	CDIPT	0.7989	0.0379
Cyclin-dependent kinase 1	CDK1	1.1356	0.6616
Cyclin-dependent kinase 4	CDK4	0.7463	0.0507
Cyclin-dependent kinase inhibitor 2A, isoforms 1/2/3	CDKN2A	1.2577	0.5758
Cofilin-1	CFL1	1.0125	0.8705
Coiled-coil-helix-coiled-coil-helix domain-containing protein 2, mitochondrial	CHCHD2	1.3045	0.1081
MICOS complex subunit MIC19	CHCHD3	0.9942	0.9421
Mitochondrial intermembrane space import and assembly protein 40	CHCHD4	1.0534	0.6198
CDGSH iron-sulfur domain-containing protein 1	CISD1	0.8037	0.2131
CDGSH iron-sulfur domain-containing protein 2	CISD2	0.8815	0.3385
Chloride intracellular channel protein 1	CLIC1	0.9724	0.7019
Chloride intracellular channel protein 4	CLIC4	0.927	0.5359
ATP-dependent Clp protease proteolytic subunit, mitochondrial	CLPP	1.2677	0.0134
Clathrin heavy chain 1	CLTC	1.1513	0.1175
COX assembly mitochondrial protein homolog	CMC1	0.8606	0.3646
UMP-CMP kinase	CMPK1	0.9247	0.4455
2,3-cyclic-nucleotide 3-phosphodiesterase	CNP	1.0191	0.8647
Cytochrome c oxidase assembly factor 4 homolog, mitochondrial	COA4	1.0529	0.7463
Cytochrome c oxidase assembly factor 6 homolog	COA6	1.078	0.473
Catechol O-methyltransferase	COMT	0.9315	0.4256
Cytochrome c oxidase copper chaperone	COX17	1.1466	0.3973
Cytochrome c oxidase protein 20 homolog	COX20	0.8517	0.404
Cytochrome c oxidase subunit 4 isoform 1, mitochondrial	COX4I1	0.9466	0.675
Cytochrome c oxidase subunit 5A, mitochondrial	COX5A	0.9299	0.5539
Cytochrome c oxidase subunit 5B, mitochondrial	COX5B	0.8881	0.2917
Cytochrome c oxidase subunit 6B1	COX6B1	0.9879	0.8972
Oxygen-dependent coproporphyrinogen-III oxidase, mitochondrial	CPOX	0.8876	0.4754
Carnitine O-palmitoyltransferase 1, liver isoform	CPT1A	1.0745	0.5138
Quinone oxidoreductase	CRYZ	0.875	0.6484
Citrate synthase, mitochondrial	CS	1.0535	0.5578
Tyrosine-protein kinase CSK	CSK	1.0367	0.6509
Catenin beta-1	CTNNB1	1.0968	0.4062
Cathepsin B	CTSB	0.9533	0.796
Cathepsin D	CTSD	0.865	0.4026
Cathepsin L1	CTSL	0.7321	0.01
Cytochrome b5 type B	CYB5B	0.8551	0.2657
NADH-cytochrome b5 reductase 1	CYB5R1	0.9674	0.8488
NADH-cytochrome b5 reductase 3	CYB5R3	0.8926	0.3818
Cytochrome c1, heme protein, mitochondrial	CYC1	1.0118	0.8925
Cytochrome c	CYCS	0.9901	0.9352
28S ribosomal protein S29, mitochondrial	DAP3	0.9841	0.8588
Aspartate--tRNA ligase, cytoplasmic	DARS	0.9511	0.651
Acyl-CoA-binding protein	DBI	0.8705	0.13
L-xylulose reductase	DCXR	0.9805	0.8343
N(G),N(G)-dimethylarginine dimethylaminohydrolase 1	DDAH1	0.9248	0.468
D-dopachrome decarboxylase	DDT	0.9298	0.4471
2,4-dienoyl-CoA reductase, mitochondrial	DECR1	0.9597	0.6971
DNA fragmentation factor subunit alpha	DFFA	1.0072	0.942
Dihydrofolate reductase	DHFR	0.9756	0.9362
Dehydrogenase/reductase SDR family member 7	DHRS7	0.57	0.0561
Putative ATP-dependent RNA helicase DHX30	DHX30	0.7934	0.2065
Diablo homolog, mitochondrial	DIABLO	1.1819	0.07
Dihydrolipoyllysine-residue acetyltransferase component of pyruvate dehydrogenase complex, mitochondrial	DLAT	1.0089	0.9409
Dihydrolipoyl dehydrogenase, mitochondrial	DLD	1.0052	0.9683
Dihydrolipoyllysine-residue succinyltransferase component of 2-oxoglutarate dehydrogenase complex, mitochondrial	DLST	0.9939	0.958
DnaJ homolog subfamily A member 1	DNAJA1	1.071	0.6778
DnaJ homolog subfamily A member 3, mitochondrial	DNAJA3	1.1969	0.1613
DnaJ homolog subfamily B member 1	DNAJB1	0.947	0.5367
Dynamin-1-like protein	DNM1L	0.9074	0.2267
Dynamin-2	DNM2	0.8989	0.2667
DNA (cytosine-5)-methyltransferase 1	DNMT1	1.3511	0.4965
Dihydropyrimidinase-related protein 2	DPYSL2	0.727	0.049
Thymidylate kinase	DTYMK	1.0467	0.6949
3-beta-hydroxysteroid-Delta(8),Delta(7)-isomerase	EBP	0.3469	0.0018
Delta(3,5)-Delta(2,4)-dienoyl-CoA isomerase, mitochondrial	ECH1	1.0051	0.9611
Ethylmalonyl-CoA decarboxylase	ECHDC1	0.86	0.2615
Enoyl-CoA hydratase, mitochondrial	ECHS1	1.0314	0.705
Enoyl-CoA delta isomerase 1, mitochondrial	ECI1	1.3593	0.0045
Enoyl-CoA delta isomerase 2, mitochondrial	ECI2	1.0394	0.8152
Elongation factor 1-gamma	EEF1G	0.9647	0.7001
Elongation factor 2	EEF2	0.9498	0.6981
Interferon-induced, double-stranded RNA-activated protein kinase	EIF2AK2	1.1267	0.5434
Eukaryotic translation initiation factor 2 subunit 1	EIF2S1	1.0986	0.3691
Eukaryotic translation initiation factor 2 subunit 2	EIF2S2	0.9106	0.3567
Eukaryotic translation initiation factor 2 subunit 3	EIF2S3	0.9313	0.5794
Eukaryotic translation initiation factor 4E-binding protein 1	EIF4EBP1	1.0943	0.6824
ER membrane protein complex subunit 2	EMC2	1.0874	0.4421
Endonuclease G, mitochondrial	ENDOG	0.9732	0.9119
Alpha-enolase	ENO1	0.8599	0.1431
Gamma-enolase	ENO2	0.8525	0.3382
Epoxide hydrolase 1	EPHX1	0.7185	0.2876
Bifunctional glutamate/proline--tRNA ligase	EPRS	0.9727	0.7578
Electron transfer flavoprotein subunit alpha, mitochondrial	ETFA	0.9603	0.6627
Electron transfer flavoprotein subunit beta	ETFB	1.0267	0.8151
Persulfide dioxygenase ETHE1, mitochondrial	ETHE1	1.04	0.6728
Fatty acid-binding protein, adipocyte	FABP4	0.951	0.8756
Fatty acid-binding protein, epidermal	FABP5	1.0264	0.8706
FAS-associated death domain protein	FADD	0.9961	0.9816
Acylpyruvase FAHD1, mitochondrial	FAHD1	1.0407	0.7327
Fumarylacetoacetate hydrolase domain-containing protein 2A	FAHD2A	0.735	0.1939
Protein FAM162A	FAM162A	0.7629	0.1087
Fatty acid synthase	FASN	1.0046	0.9622
Farnesyl pyrophosphate synthase	FDPS	0.9844	0.8451
NADPH:adrenodoxin oxidoreductase, mitochondrial	FDXR	1.3817	0.2489
Flap endonuclease 1	FEN1	1.0047	0.9845
Fumarate hydratase, mitochondrial	FH	1.1242	0.3256
Mitochondrial fission 1 protein	FIS1	1.7555	0.0508
Peptidyl-prolyl cis-trans isomerase FKBP10	FKBP10	0.8564	0.3124
Peptidyl-prolyl cis-trans isomerase FKBP11	FKBP11	1.1857	0.3348
Peptidyl-prolyl cis-trans isomerase FKBP8	FKBP8	0.8636	0.1482
Ferritin heavy chain	FTH1	1.5085	0.0935
Ferritin light chain	FTL	1.7159	0.2273
FUN14 domain-containing protein 2	FUNDC2	0.9164	0.6059
Frataxin, mitochondrial	FXN	0.9016	0.343
Glucose-6-phosphate 1-dehydrogenase	G6PD	1.0499	0.6926
Growth arrest and DNA damage-inducible proteins-interacting protein 1	GADD45GIP1	0.9902	0.9099
Glyceraldehyde-3-phosphate dehydrogenase	GAPDH	0.9688	0.6831
Glycine--tRNA ligase	GARS	0.8655	0.1307
Glutamate--cysteine ligase regulatory subunit	GCLM	1.2009	0.2101
Glycine cleavage system H protein, mitochondrial	GCSH	1.0889	0.5359
Elongation factor G, mitochondrial	GFM1	0.878	0.6724
Growth hormone-inducible transmembrane protein	GHITM	0.8435	0.7194
Gap junction alpha-1 protein	GJA1	1.1584	0.3902
Lactoylglutathione lyase	GLO1	1.012	0.8791
Glyoxalase domain-containing protein 4	GLOD4	1.0356	0.7872
Glutaredoxin-3	GLRX3	0.8813	0.3173
Glutaredoxin-related protein 5, mitochondrial	GLRX5	0.9043	0.1714
Glutaminase kidney isoform, mitochondrial	GLS	1.0556	0.6011
Glutamate dehydrogenase 1, mitochondrial	GLUD1	0.9109	0.4654
Ganglioside GM2 activator	GM2A	1.0178	0.9308
Glia maturation factor beta	GMFB	1.127	0.4199
Golgi phosphoprotein 3	GOLPH3	1.5519	0.0496
Aspartate aminotransferase, cytoplasmic	GOT1	0.8022	0.0998
Aspartate aminotransferase, mitochondrial	GOT2	0.769	0.1127
Glycerol-3-phosphate dehydrogenase, mitochondrial	GPD2	0.901	0.3443
Glucose-6-phosphate isomerase	GPI	0.8617	0.2006
Glutathione peroxidase 1	GPX1	0.6955	0.0652
Phospholipid hydroperoxide glutathione peroxidase, mitochondrial	GPX4	0.6392	0.1164
Glyoxylate reductase/hydroxypyruvate reductase	GRHPR	0.9639	0.7001
GrpE protein homolog 1, mitochondrial	GRPEL1	1.2124	0.0476
G-rich sequence factor 1	GRSF1	0.9422	0.6533
Glycogen synthase kinase-3 beta	GSK3B	0.7878	0.1366
Gelsolin	GSN	0.644	0.0218
Glutathione reductase, mitochondrial	GSR	1.0239	0.7763
Glutathione synthetase	GSS	1.0434	0.7936
Glutathione S-transferase kappa 1	GSTK1	0.9562	0.562
Glutathione S-transferase omega-1	GSTO1	0.7908	0.143
Glutathione S-transferase P	GSTP1	0.9485	0.5222
Guanylate kinase	GUK1	0.814	0.167
Beta-glucuronidase	GUSB	1.0154	0.9196
Hydroxyacyl-coenzyme A dehydrogenase, mitochondrial	HADH	1.1145	0.207
Trifunctional enzyme subunit alpha, mitochondrial	HADHA	1.041	0.8438
Trifunctional enzyme subunit beta, mitochondrial	HADHB	1.0816	0.6664
Hydroxyacylglutathione hydrolase, mitochondrial	HAGH	0.8997	0.2969
Histone deacetylase 1	HDAC1	1.0908	0.3341
Histone deacetylase 6	HDAC6	1.0807	0.6023
Heme-binding protein 1	HEBP1	0.9894	0.9398
3-hydroxyisobutyrate dehydrogenase, mitochondrial	HIBADH	0.788	0.1344
3-hydroxyisobutyryl-CoA hydrolase, mitochondrial	HIBCH	1.022	0.9235
HIG1 domain family member 1A, mitochondrial	HIGD1A	0.8658	0.3757
Histidine triad nucleotide-binding protein 1	HINT1	0.92	0.2895
Histidine triad nucleotide-binding protein 2, mitochondrial	HINT2	0.8072	0.1087
Hexokinase-1	HK1	0.8024	0.1036
High mobility group protein B1	HMGB1	1.0294	0.8637
Hydroxymethylglutaryl-CoA lyase, mitochondrial	HMGCL	0.8576	0.4197
Heme oxygenase 1	HMOX1	0.9579	0.8773
Heterogeneous nuclear ribonucleoprotein K	HNRNPK	1.1772	0.1511
3-hydroxyacyl-CoA dehydrogenase type-2	HSD17B10	0.8984	0.4334
Peroxisomal multifunctional enzyme type 2	HSD17B4	0.9157	0.3493
Hydroxysteroid dehydrogenase-like protein 2	HSDL2	0.8875	0.3839
Heat shock protein HSP 90-alpha	HSP90AA1	1.1228	0.2517
Heat shock protein HSP 90-beta	HSP90AB1	0.9417	0.4988
Endoplasmin	HSP90B1	1.2167	0.0492
78 kDa glucose-regulated protein	HSPA5	1.2485	0.0488
Heat shock cognate 71 kDa protein	HSPA8	0.9958	0.9672
Stress-70 protein, mitochondrial	HSPA9	1.0438	0.5506
Heat shock protein beta-1	HSPB1	1.0764	0.3752
60 kDa heat shock protein, mitochondrial	HSPD1	1.0831	0.3967
10 kDa heat shock protein, mitochondrial	HSPE1	0.9939	0.9399
Hypoxia up-regulated protein 1	HYOU1	1.1643	0.232
Isoleucine--tRNA ligase, mitochondrial	IARS2	0.8634	0.1209
Intercellular adhesion molecule 1	ICAM1	0.9188	0.6928
Insulin-degrading enzyme	IDE	1.1194	0.1704
Isocitrate dehydrogenase [NADP] cytoplasmic	IDH1	0.8249	0.1817
Isocitrate dehydrogenase [NADP], mitochondrial	IDH2	1.098	0.5525
Isocitrate dehydrogenase [NAD] subunit alpha, mitochondrial	IDH3A	1.0707	0.3891
Isocitrate dehydrogenase [NAD] subunit gamma, mitochondrial	IDH3G	1.1314	0.2812
Isopentenyl-diphosphate Delta-isomerase 1	IDI1	0.7392	0.0199
Acetolactate synthase-like protein	ILVBL	0.6637	0.0759
MICOS complex subunit MIC60	IMMT	0.9334	0.4656
Isochorismatase domain-containing protein 2, mitochondrial	ISOC2	0.8944	0.4322
Integrin beta-1	ITGB1	1.2049	0.2072
Inositol 1,4,5-trisphosphate receptor type 3	ITPR3	0.8944	0.3129
Lysine--tRNA ligase	KARS	0.9988	0.9898
Kinesin-1 heavy chain	KIF5B	1.0525	0.6404
Keratin, type I cytoskeletal 18	KRT18	1.5702	0.063
Serine beta-lactamase-like protein LACTB, mitochondrial	LACTB	0.6547	0.1551
Beta-lactamase-like protein 2	LACTB2	0.8679	0.4008
Laminin subunit gamma-1	LAMC1	0.8019	0.023
Lysosome-associated membrane glycoprotein 1	LAMP1	0.8822	0.4681
Lysosome-associated membrane glycoprotein 2	LAMP2	1.0194	0.9175
Cytosol aminopeptidase	LAP3	0.9238	0.3084
Leucine--tRNA ligase, cytoplasmic	LARS	1.0781	0.5259
L-lactate dehydrogenase A chain	LDHA	0.9999	0.9993
L-lactate dehydrogenase B chain	LDHB	1.0189	0.9035
LETM1 and EF-hand domain-containing protein 1, mitochondrial	LETM1	0.9738	0.8092
Galectin-3	LGALS3	0.7839	0.1478
Protein ERGIC-53	LMAN1	1.0583	0.5309
Prelamin-A/C	LMNA	0.9952	0.9666
Lamin-B1	LMNB1	0.9534	0.5733
Lon protease homolog, mitochondrial	LONP1	0.8971	0.2436
Lysophosphatidylcholine acyltransferase 1	LPCAT1	0.9406	0.5676
Leucine-rich PPR motif-containing protein, mitochondrial	LRPPRC	1.011	0.9088
Leucine-rich repeat-containing protein 59	LRRC59	1.0445	0.6637
Lanosterol synthase	LSS	0.6128	0.0685
Acyl-protein thioesterase 1	LYPLA1	0.958	0.5633
Lysophospholipase-like protein 1	LYPLAL1	0.8442	0.324
Dual specificity mitogen-activated protein kinase kinase 1	MAP2K1	0.9692	0.7098
Dual specificity mitogen-activated protein kinase kinase 2	MAP2K2	0.8747	0.0947
Dual specificity mitogen-activated protein kinase kinase 3	MAP2K3	1.1081	0.4106
Mitogen-activated protein kinase 1	MAPK1	0.7711	0.0109
Mitogen-activated protein kinase 14	MAPK14	1.0801	0.4558
Mitogen-activated protein kinase 3	MAPK3	0.8848	0.1582
E3 ubiquitin-protein ligase MARCH5	MARCH5	0.8967	0.409
Mitochondrial antiviral-signaling protein	MAVS	0.9351	0.6208
Malate dehydrogenase, cytoplasmic	MDH1	1.1776	0.1176
Malate dehydrogenase, mitochondrial	MDH2	1.1598	0.1939
NAD-dependent malic enzyme, mitochondrial	ME2	0.9125	0.3801
Protein MGARP	MGARP	0.6358	0.041
Microsomal glutathione S-transferase 1	MGST1	0.578	0.016
Microsomal glutathione S-transferase 3	MGST3	0.8051	0.3004
Malectin	MLEC	1.0441	0.683
Mixed lineage kinase domain-like protein	MLKL	2.6612	0.0721
Cob(I)yrinic acid a,c-diamide adenosyltransferase, mitochondrial	MMAB	0.7374	0.3305
Mannosyl-oligosaccharide glucosidase	MOGS	0.8356	0.0339
Mitochondrial pyruvate carrier 2	MPC2	0.747	0.0537
3-mercaptopyruvate sulfurtransferase	MPST	1.1751	0.09
39S ribosomal protein L1, mitochondrial	MRPL1	0.9975	0.9774
39S ribosomal protein L11, mitochondrial	MRPL11	1.1165	0.4931
39S ribosomal protein L12, mitochondrial	MRPL12	1.2902	0.0586
39S ribosomal protein L13, mitochondrial	MRPL13	1.1175	0.3213
39S ribosomal protein L14, mitochondrial	MRPL14	1.0015	0.9879
39S ribosomal protein L15, mitochondrial	MRPL15	1.0741	0.3442
39S ribosomal protein L17, mitochondrial	MRPL17	1.141	0.2295
39S ribosomal protein L19, mitochondrial	MRPL19	1.0858	0.5404
39S ribosomal protein L2, mitochondrial	MRPL2	1.1287	0.2659
39S ribosomal protein L21, mitochondrial	MRPL21	1.069	0.5703
39S ribosomal protein L22, mitochondrial	MRPL22	0.9746	0.7576
39S ribosomal protein L23, mitochondrial	MRPL23	1.2408	0.049
39S ribosomal protein L28, mitochondrial	MRPL28	0.984	0.9243
39S ribosomal protein L32, mitochondrial	MRPL32	0.9933	0.9458
39S ribosomal protein L37, mitochondrial	MRPL37	1.0968	0.4641
39S ribosomal protein L38, mitochondrial	MRPL38	1.0631	0.5759
39S ribosomal protein L39, mitochondrial	MRPL39	0.997	0.9786
39S ribosomal protein L4, mitochondrial	MRPL4	1.1964	0.2084
39S ribosomal protein L44, mitochondrial	MRPL44	1.0124	0.8858
39S ribosomal protein L46, mitochondrial	MRPL46	0.9762	0.8505
39S ribosomal protein L48, mitochondrial	MRPL48	0.9491	0.6861
39S ribosomal protein L50, mitochondrial	MRPL50	1.149	0.3187
39S ribosomal protein L53, mitochondrial	MRPL53	1.013	0.8942
39S ribosomal protein L54, mitochondrial	MRPL54	1.0107	0.9405
39S ribosomal protein L55, mitochondrial	MRPL55	0.9461	0.5954
39S ribosomal protein L9, mitochondrial	MRPL9	1.0013	0.9894
28S ribosomal protein S11, mitochondrial	MRPS11	1.4535	0.1616
28S ribosomal protein S14, mitochondrial	MRPS14	1.0507	0.6964
28S ribosomal protein S16, mitochondrial	MRPS16	1.1366	0.3417
28S ribosomal protein S17, mitochondrial	MRPS17	1.0113	0.9504
28S ribosomal protein S18a, mitochondrial	MRPS18A	0.9398	0.7393
28S ribosomal protein S18b, mitochondrial	MRPS18B	1.5883	0.2228
28S ribosomal protein S2, mitochondrial	MRPS2	1.1861	0.2454
28S ribosomal protein S22, mitochondrial	MRPS22	0.9497	0.7254
28S ribosomal protein S23, mitochondrial	MRPS23	0.9958	0.9748
28S ribosomal protein S25, mitochondrial	MRPS25	1.0726	0.4639
28S ribosomal protein S27, mitochondrial	MRPS27	1.11	0.3374
28S ribosomal protein S28, mitochondrial	MRPS28	1.2314	0.0385
28S ribosomal protein S31, mitochondrial	MRPS31	1.7364	0.0017
28S ribosomal protein S33, mitochondrial	MRPS33	0.918	0.5228
28S ribosomal protein S34, mitochondrial	MRPS34	1.033	0.7732
28S ribosomal protein S35, mitochondrial	MRPS35	1.0632	0.5127
28S ribosomal protein S36, mitochondrial	MRPS36	0.8568	0.3003
28S ribosomal protein S5, mitochondrial	MRPS5	1.2402	0.4095
28S ribosomal protein S6, mitochondrial	MRPS6	0.9942	0.9629
28S ribosomal protein S7, mitochondrial	MRPS7	1.5765	0.0259
28S ribosomal protein S9, mitochondrial	MRPS9	0.9506	0.609
Ribosome-recycling factor, mitochondrial	MRRF	1.1434	0.245
Cytochrome c oxidase subunit 2	MT-CO2	1.0245	0.825503
NADH-ubiquinone oxidoreductase chain 5	MT-ND5	1.3527	0.255072
Mitochondrial carrier homolog 1	MTCH1	0.5459	0.0145
Mitochondrial carrier homolog 2	MTCH2	0.8547	0.0793
Mitochondrial fission process protein 1	MTFP1	0.9597	0.7755
C-1-tetrahydrofolate synthase, cytoplasmic	MTHFD1	0.9856	0.8826
Monofunctional C1-tetrahydrofolate synthase, mitochondrial	MTHFD1L	1.7884	0.0404
Metaxin-1	MTX1	1.0952	0.3419
Metaxin-2	MTX2	0.9022	0.5527
Myosin-10	MYH10	0.8855	0.3248
Myosin-9	MYH9	1.0259	0.8064
Unconventional myosin-Va	MYO5A	0.5531	0.1559
Nicotinamide phosphoribosyltransferase	NAMPT	0.8576	0.4203
Neutral cholesterol ester hydrolase 1	NCEH1	0.8149	0.0512
NADH dehydrogenase [ubiquinone] 1 alpha subcomplex subunit 10, mitochondrial	NDUFA10	1.0735	0.6636
NADH dehydrogenase [ubiquinone] 1 alpha subcomplex subunit 11	NDUFA11	0.9304	0.5522
NADH dehydrogenase [ubiquinone] 1 alpha subcomplex subunit 12	NDUFA12	0.7816	0.1356
NADH dehydrogenase [ubiquinone] 1 alpha subcomplex subunit 13	NDUFA13	1.1225	0.5874
NADH dehydrogenase [ubiquinone] 1 alpha subcomplex subunit 2	NDUFA2	0.9544	0.6114
Cytochrome c oxidase subunit NDUFA4	NDUFA4	0.8615	0.3134
NADH dehydrogenase [ubiquinone] 1 alpha subcomplex subunit 5	NDUFA5	1.1185	0.3324
NADH dehydrogenase [ubiquinone] 1 alpha subcomplex subunit 6	NDUFA6	1.1047	0.2967
NADH dehydrogenase [ubiquinone] 1 alpha subcomplex subunit 8	NDUFA8	1.2135	0.1678
NADH dehydrogenase [ubiquinone] 1 alpha subcomplex subunit 9, mitochondrial	NDUFA9	1.2485	0.2173
Mimitin, mitochondrial	NDUFAF2	0.866	0.5668
NADH dehydrogenase [ubiquinone] 1 alpha subcomplex assembly factor 3	NDUFAF3	0.9928	0.9317
NADH dehydrogenase [ubiquinone] 1 alpha subcomplex assembly factor 4	NDUFAF4	1.1491	0.0965
NADH dehydrogenase [ubiquinone] 1 beta subcomplex subunit 1	NDUFB1	1.1227	0.4198
NADH dehydrogenase [ubiquinone] 1 beta subcomplex subunit 10	NDUFB10	1.0654	0.5021
NADH dehydrogenase [ubiquinone] 1 beta subcomplex subunit 11, mitochondrial	NDUFB11	1.5179	0.141
NADH dehydrogenase [ubiquinone] 1 beta subcomplex subunit 3	NDUFB3	1.0249	0.7591
NADH dehydrogenase [ubiquinone] 1 beta subcomplex subunit 4	NDUFB4	0.8212	0.1949
NADH dehydrogenase [ubiquinone] 1 beta subcomplex subunit 7	NDUFB7	1.5018	0.0009
NADH dehydrogenase [ubiquinone] 1 beta subcomplex subunit 8, mitochondrial	NDUFB8	1.1182	0.4178
NADH dehydrogenase [ubiquinone] 1 beta subcomplex subunit 9	NDUFB9	0.7835	0.1391
NADH-ubiquinone oxidoreductase 75 kDa subunit, mitochondrial	NDUFS1	1.0604	0.6336
NADH dehydrogenase [ubiquinone] iron-sulfur protein 2, mitochondrial	NDUFS2	1.1389	0.1952
NADH dehydrogenase [ubiquinone] iron-sulfur protein 3, mitochondrial	NDUFS3	1.218	0.1475
NADH dehydrogenase [ubiquinone] iron-sulfur protein 6, mitochondrial	NDUFS6	1.0555	0.7991
NADH dehydrogenase [ubiquinone] iron-sulfur protein 7, mitochondrial	NDUFS7	1.1926	0.1282
NADH dehydrogenase [ubiquinone] iron-sulfur protein 8, mitochondrial	NDUFS8	1.1104	0.5093
NADH dehydrogenase [ubiquinone] flavoprotein 1, mitochondrial	NDUFV1	1.0902	0.3966
NADH dehydrogenase [ubiquinone] flavoprotein 2, mitochondrial	NDUFV2	1.1917	0.3801
Protein NipSnap homolog 3A	NIPSNAP3A	0.9847	0.8927
Nitrilase homolog 1	NIT1	1.0239	0.8281
Omega-amidase NIT2	NIT2	0.9071	0.2417
Neurolysin, mitochondrial	NLN	0.9439	0.703
Nucleoside diphosphate kinase A	NME1	1.3751	0.0261
Nucleoside diphosphate kinase B	NME2	1.0128	0.8739
Nucleoside diphosphate kinase 3	NME3	1.2451	0.1218
NAD(P) transhydrogenase, mitochondrial	NNT	1.0691	0.5891
Nitric oxide synthase, endothelial	NOS3	0.2346	0.0302
Niemann-Pick C1 protein	NPC1	0.7969	0.0763
Nucleophosmin	NPM1	1.1432	0.302
NAD(P)H dehydrogenase [quinone] 1	NQO1	1.037	0.8887
Nucleobindin-2	NUCB2	1.1148	0.3677
7,8-dihydro-8-oxoguanine triphosphatase	NUDT1	1.052	0.7733
Bis(5-nucleosyl)-tetraphosphatase [asymmetrical]	NUDT2	0.7551	0.1668
ADP-sugar pyrophosphatase	NUDT5	0.9807	0.8432
Ornithine aminotransferase, mitochondrial	OAT	0.9506	0.74
OCIA domain-containing protein 2	OCIAD2	1.2702	0.0568
2-oxoglutarate dehydrogenase, mitochondrial	OGDH	0.8727	0.3618
UDP-N-acetylglucosamine--peptide N-acetylglucosaminyltransferase 110 kDa subunit	OGT	1.13	0.2423
Dynamin-like 120 kDa protein, mitochondrial	OPA1	0.7171	0.053
Optineurin	OPTN	1.0448	0.9013
Succinyl-CoA:3-ketoacid coenzyme A transferase 1, mitochondrial	OXCT1	0.9755	0.7992
Prolyl 4-hydroxylase subunit alpha-1	P4HA1	0.7729	0.3249
Protein disulfide-isomerase	P4HB	0.9595	0.6673
Protein kinase C and casein kinase substrate in neurons protein 2	PACSIN2	1.1184	0.2306
Multifunctional protein ADE2	PAICS	1.0634	0.4793
Bifunctional 3-phosphoadenosine 5-phosphosulfate synthase 1	PAPSS1	0.9771	0.8695
Bifunctional 3-phosphoadenosine 5-phosphosulfate synthase 2	PAPSS2	1.0658	0.7151
Protein DJ-1	PARK7	1.0948	0.3122
Poly [ADP-ribose] polymerase 1	PARP1	1.1871	0.111
Poly [ADP-ribose] polymerase 4	PARP4	0.8527	0.2638
Alpha-parvin	PARVA	1.0329	0.7869
PRKC apoptosis WT1 regulator protein	PAWR	0.9803	0.9051
Protein-L-isoaspartate(D-aspartate) O-methyltransferase	PCMT1	0.9988	0.9917
Proliferating cell nuclear antigen	PCNA	1.2208	0.2659
2,5-phosphodiesterase 12	PDE12	1.0057	0.9621
Pyruvate dehydrogenase E1 component subunit alpha, somatic form, mitochondrial	PDHA1	1.4589	0.1219
Pyruvate dehydrogenase E1 component subunit beta, mitochondrial	PDHB	1.1115	0.3551
Protein disulfide-isomerase A3	PDIA3	1.1608	0.0816
Platelet endothelial cell adhesion molecule	PECAM1	1.0377	0.8656
Peroxisomal membrane protein 11B	PEX11B	0.9574	0.7081
ATP-dependent 6-phosphofructokinase, muscle type	PFKM	1.0105	0.919
Serine/threonine-protein phosphatase PGAM5, mitochondrial	PGAM5	1.1556	0.4795
6-phosphogluconate dehydrogenase, decarboxylating	PGD	0.8784	0.4875
Phosphoglycerate kinase 1	PGK1	0.998	0.9805
Membrane-associated progesterone receptor component 2	PGRMC2	1.0817	0.4056
Prohibitin	PHB	1.0529	0.5066
Prohibitin-2	PHB2	1.0964	0.3491
Phosphatidylinositol 4-kinase alpha	PI4KA	1.0794	0.7923
Peptidyl-prolyl cis-trans isomerase NIMA-interacting 1	PIN1	0.844	0.1035
Presequence protease, mitochondrial	PITRM1	1.1084	0.5393
Pyruvate kinase PKM	PKM	0.9489	0.5329
Plectin	PLEC	1.1045	0.4191
Plasminogen receptor (KT)	PLGRKT	1.3286	0.1242
Plastin-3	PLS3	1.0861	0.3437
Protein PML	PML	0.8846	0.3475
Mitochondrial-processing peptidase subunit alpha	PMPCA	0.7313	0.032
Mitochondrial-processing peptidase subunit beta	PMPCB	1.012	0.8953
Pyridoxine-5-phosphate oxidase	PNPO	0.9663	0.8025
Polyribonucleotide nucleotidyltransferase 1, mitochondrial	PNPT1	1.0229	0.9267
Serum paraoxonase/arylesterase 2	PON2	1.0002	0.9988
NADPH--cytochrome P450 reductase	POR	0.8567	0.1518
Inorganic pyrophosphatase	PPA1	1.0459	0.6233
Inorganic pyrophosphatase 2, mitochondrial	PPA2	1.1692	0.4072
Peptidyl-prolyl cis-trans isomerase A	PPIA	0.9908	0.8948
Peptidyl-prolyl cis-trans isomerase B	PPIB	1.1208	0.2948
Peptidyl-prolyl cis-trans isomerase D	PPID	1.3068	0.0242
Peptidyl-prolyl cis-trans isomerase F, mitochondrial	PPIF	1.3687	0.0136
Serine/threonine-protein phosphatase PP1-gamma catalytic subunit	PPP1CC	0.7324	0.3368
Peroxiredoxin-1	PRDX1	1.0145	0.8276
Peroxiredoxin-2	PRDX2	0.9086	0.2752
Thioredoxin-dependent peroxide reductase, mitochondrial	PRDX3	1.0544	0.5486
Peroxiredoxin-4	PRDX4	1.0389	0.6463
Peroxiredoxin-5, mitochondrial	PRDX5	0.8677	0.3244
Peroxiredoxin-6	PRDX6	1.0659	0.5474
DNA-dependent protein kinase catalytic subunit	PRKDC	0.941	0.5433
Presenilin-1	PSEN1	0.8339	0.2129
Proteasome subunit alpha type-6	PSMA6	1.039	0.6449
Proteasome subunit beta type-3	PSMB3	1.0232	0.7797
Prostaglandin E synthase 2	PTGES2	0.9814	0.8196
Focal adhesion kinase 1	PTK2	1.1579	0.3348
Tyrosine-protein phosphatase non-receptor type 1	PTPN1	0.941	0.6392
Peptidyl-tRNA hydrolase 2, mitochondrial	PTRH2	0.8731	0.1576
Apoptosis-associated speck-like protein containing a CARD	PYCARD	1.0586	0.8833
Pyrroline-5-carboxylate reductase 1, mitochondrial	PYCR1	1.165	0.0842
Pyrroline-5-carboxylate reductase 2	PYCR2	1.0686	0.7461
Dihydropteridine reductase	QDPR	1.0494	0.7347
Ras-related protein Rab-11B	RAB11B	1.0893	0.2964
Ras-related protein Rab-32	RAB32	1.0967	0.4489
Ras-related protein Rab-35	RAB35	0.9478	0.5246
Ras-related protein Rab-7a	RAB7A	0.9459	0.4903
Ras-related C3 botulinum toxin substrate 1	RAC1	1.0056	0.9446
Ankycorbin	RAI14	0.8176	0.0915
Arginine--tRNA ligase, cytoplasmic	RARS	0.9467	0.5022
Reticulocalbin-2	RCN2	0.9318	0.6155
Retinol dehydrogenase 11	RDH11	0.881	0.1303
Transcription factor p65	RELA	0.9744	0.8226
Oligoribonuclease, mitochondrial	REXO2	0.9604	0.6579
Transforming protein RhoA	RHOA	1.0653	0.4693
Regulator of microtubule dynamics protein 1	RMDN1	0.8628	0.269
Regulator of microtubule dynamics protein 3	RMDN3	0.6986	0.0484
Rho-associated protein kinase 1	ROCK1	1.2236	0.3007
Reactive oxygen species modulator 1	ROMO1	0.8368	0.2041
Ribose-5-phosphate isomerase	RPIA	1.23	0.1487
60S ribosomal protein L10	RPL10	1.2476	0.1074
60S ribosomal protein L10a	RPL10A	1.0102	0.9048
60S ribosomal protein L15	RPL15	0.8955	0.4322
60S ribosomal protein L18a	RPL18A	0.8074	0.1785
60S ribosomal protein L3	RPL3	1.2822	0.0468
60S ribosomal protein L30	RPL30	1.0776	0.3311
60S ribosomal protein L34	RPL34	1.3345	0.3177
60S ribosomal protein L35a	RPL35A	0.8229	0.0888
60S ribosomal protein L36a-like	RPL36AL	1.6658	0.3225
60S ribosomal protein L4	RPL4	1.2683	0.1202
60S ribosomal protein L5	RPL5	1.0398	0.7007
60S ribosomal protein L6	RPL6	1.0861	0.3491
60S ribosomal protein L8	RPL8	0.9445	0.5783
60S acidic ribosomal protein P0	RPLP0	1.1265	0.1614
60S acidic ribosomal protein P2	RPLP2	0.9449	0.745
Dolichyl-diphosphooligosaccharide--protein glycosyltransferase subunit 2	RPN2	1.0013	0.9881
40S ribosomal protein S10	RPS10	1.0246	0.8048
40S ribosomal protein S12	RPS12	1.0811	0.33
40S ribosomal protein S14	RPS14	1.039	0.6346
40S ribosomal protein S15a	RPS15A	0.8829	0.2103
40S ribosomal protein S18	RPS18	1.144	0.1618
40S ribosomal protein S19	RPS19	0.8778	0.4415
40S ribosomal protein S2	RPS2	0.9898	0.8908
40S ribosomal protein S3	RPS3	1.1986	0.1462
40S ribosomal protein S4, X isoform	RPS4X	0.9645	0.7376
40S ribosomal protein S6	RPS6	1.0744	0.4194
40S ribosomal protein S7	RPS7	0.9455	0.5665
40S ribosomal protein S8	RPS8	0.9062	0.4427
40S ribosomal protein S9	RPS9	0.9086	0.6559
40S ribosomal protein SA	RPSA	0.9852	0.8792
Ribonucleoside-diphosphate reductase subunit M2 B	RRM2B	0.898	0.4226
Reticulon-4	RTN4	0.9615	0.7288
Sorting and assembly machinery component 50 homolog	SAMM50	0.954	0.6776
Serine--tRNA ligase, cytoplasmic	SARS	0.8307	0.1885
Saccharopine dehydrogenase-like oxidoreductase	SCCPDH	0.9523	0.6796
Protein SCO1 homolog, mitochondrial	SCO1	0.9568	0.5852
Protein SCO2 homolog, mitochondrial	SCO2	0.9926	0.9784
Non-specific lipid-transfer protein	SCP2	0.8891	0.1575
Succinate dehydrogenase [ubiquinone] flavoprotein subunit, mitochondrial	SDHA	1.1682	0.2858
Succinate dehydrogenase [ubiquinone] iron-sulfur subunit, mitochondrial	SDHB	0.9544	0.6573
Sideroflexin-1	SFXN1	1.0351	0.6846
Sideroflexin-3	SFXN3	0.991	0.9519
Serine hydroxymethyltransferase, mitochondrial	SHMT2	1.3038	0.0366
Tricarboxylate transport protein, mitochondrial	SLC25A1	0.7732	0.0381
Mitochondrial dicarboxylate carrier	SLC25A10	0.8182	0.1796
Mitochondrial 2-oxoglutarate/malate carrier protein	SLC25A11	1.0396	0.6355
Calcium-binding mitochondrial carrier protein Aralar2	SLC25A13	1.0761	0.3798
Mitochondrial glutamate carrier 1	SLC25A22	0.9929	0.9495
Calcium-binding mitochondrial carrier protein SCaMC-1	SLC25A24	1.3243	0.1075
Phosphate carrier protein, mitochondrial	SLC25A3	0.7786	0.0515
ADP/ATP translocase 1	SLC25A4	1.1137	0.3552
ADP/ATP translocase 2	SLC25A5	1.0153	0.8696
ADP/ATP translocase 3	SLC25A6	0.906	0.3226
Solute carrier family 2, facilitated glucose transporter member 1	SLC2A1	0.812	0.3627
SRA stem-loop-interacting RNA-binding protein, mitochondrial	SLIRP	0.8365	0.1503
Synaptosomal-associated protein 29	SNAP29	0.9229	0.3324
Alpha-synuclein	SNCA	0.8571	0.4511
Staphylococcal nuclease domain-containing protein 1	SND1	1.0773	0.5919
Superoxide dismutase [Cu-Zn]	SOD1	0.7019	0.0432
Superoxide dismutase [Mn], mitochondrial	SOD2	1.3182	0.1081
Sorbitol dehydrogenase	SORD	0.9198	0.5145
Nuclear autoantigen Sp-100	SP100	0.857	0.1333
Signal peptidase complex subunit 2	SPCS2	0.9437	0.6914
Sepiapterin reductase	SPR	0.9255	0.404
SPRY domain-containing protein 4	SPRYD4	1.2208	0.0736
Spectrin alpha chain, non-erythrocytic 1	SPTAN1	1.202	0.1198
Serine palmitoyltransferase 2	SPTLC2	0.7974	0.2126
Sequestosome-1	SQSTM1	1.2856	0.0832
Proto-oncogene tyrosine-protein kinase Src	SRC	1.1896	0.4106
Single-stranded DNA-binding protein, mitochondrial	SSBP1	1.0434	0.6495
Signal transducer and activator of transcription 1-alpha/beta	STAT1	0.7344	0.0095
Signal transducer and activator of transcription 3	STAT3	1.1113	0.2692
Erythrocyte band 7 integral membrane protein	STOM	1.2115	0.2042
Stomatin-like protein 2, mitochondrial	STOML2	1.2621	0.0276
Succinyl-CoA ligase [ADP-forming] subunit beta, mitochondrial	SUCLA2	1.0276	0.7837
Succinyl-CoA ligase [ADP/GDP-forming] subunit alpha, mitochondrial	SUCLG1	1.1283	0.3433
Succinyl-CoA ligase [GDP-forming] subunit beta, mitochondrial	SUCLG2	0.8835	0.3644
Synaptojanin-2-binding protein	SYNJ2BP	0.9694	0.7209
Transaldolase	TALDO1	1.0955	0.5008
TAR DNA-binding protein 43	TARDBP	1.1856	0.1709
Threonine--tRNA ligase, cytoplasmic	TARS	1.0237	0.8026
TBC1 domain family member 9B	TBC1D9B	0.9332	0.6055
V-type proton ATPase 116 kDa subunit a isoform 3	TCIRG1	0.6486	0.0057
T-complex protein 1 subunit alpha	TCP1	1.048	0.58
Transcription factor A, mitochondrial	TFAM	1.1699	0.3229
Transferrin receptor protein 1	TFRC	1.2078	0.2762
Protein-glutamine gamma-glutamyltransferase 2	TGM2	0.939	0.7751
Mitochondrial import inner membrane translocase subunit Tim13	TIMM13	1.2684	0.1918
Mitochondrial import inner membrane translocase subunit Tim23	TIMM23	1.2442	0.3287
Mitochondrial import inner membrane translocase subunit TIM44	TIMM44	1.3169	0.3426
Mitochondrial import inner membrane translocase subunit TIM50	TIMM50	1.0841	0.5659
Mitochondrial import inner membrane translocase subunit Tim8 A	TIMM8A	0.9384	0.4752
Mitochondrial import inner membrane translocase subunit Tim8 B	TIMM8B	1.0076	0.9615
Mitochondrial import inner membrane translocase subunit Tim9	TIMM9	1.0769	0.628
Complex I assembly factor TIMMDC1, mitochondrial	TIMMDC1	0.8195	0.4133
Transketolase	TKT	1.0845	0.3305
Transmembrane 9 superfamily member 4	TM9SF4	1.4288	0.0219
Transmembrane protein 11, mitochondrial	TMEM11	0.8793	0.3625
Transmembrane protein 126A	TMEM126A	1.0492	0.7688
Transmembrane protein 14C	TMEM14C	0.9953	0.95
Stimulator of interferon genes protein	TMEM173	0.8314	0.2964
Transmembrane protein 205	TMEM205	0.6546	0.3042
Transmembrane protein 256	TMEM256	0.8369	0.0816
Transmembrane protein 65	TMEM65	1.093	0.5048
Thioredoxin-related transmembrane protein 2	TMX2	1.2118	0.5665
Mitochondrial import receptor subunit TOM22 homolog	TOMM22	1.0819	0.5402
Mitochondrial import receptor subunit TOM34	TOMM34	1.0724	0.7086
Mitochondrial import receptor subunit TOM40 homolog	TOMM40	0.8197	0.2397
DNA topoisomerase 1	TOP1	1.2044	0.1523
DNA topoisomerase 2-beta	TOP2B	1.5894	0.1791
Tumor suppressor p53-binding protein 1	TP53BP1	1.1084	0.2211
Triosephosphate isomerase	TPI1	0.9042	0.3661
Tripeptidyl-peptidase 1	TPP1	0.8808	0.3929
Heat shock protein 75 kDa, mitochondrial	TRAP1	1.1771	0.156
tRNA (guanine(26)-N(2))-dimethyltransferase	TRMT1	1.0067	0.9579
Elongation factor Ts, mitochondrial	TSFM	0.8404	0.0747
Translocator protein	TSPO	1.1548	0.6407
Thiosulfate sulfurtransferase	TST	1.1019	0.6375
Tubulin beta chain	TUBB	1.0481	0.6961
Tubulin beta-3 chain	TUBB3	1.0868	0.5204
Elongation factor Tu, mitochondrial	TUFM	1.0768	0.4163
Thioredoxin	TXN	0.8798	0.1877
Thioredoxin domain-containing protein 12	TXNDC12	1.0783	0.4284
Thioredoxin reductase 1, cytoplasmic	TXNRD1	1.0054	0.9719
Ubiquitin-like modifier-activating enzyme 1	UBA1	1.0364	0.6946
Ubiquitin-conjugating enzyme E2 H	UBE2H	1.036	0.8415
Ubiquitin-conjugating enzyme E2 N	UBE2N	0.8246	0.0927
Ubiquitin carboxyl-terminal hydrolase isozyme L1	UCHL1	0.6995	0.3064
Ubiquinol-cytochrome-c reductase complex assembly factor 1	UQCC1	1.0042	0.9695
Cytochrome b-c1 complex subunit 9	UQCR10	1.1538	0.3072
Cytochrome b-c1 complex subunit 7	UQCRB	0.9443	0.7068
Cytochrome b-c1 complex subunit 1, mitochondrial	UQCRC1	1.052	0.6144
Cytochrome b-c1 complex subunit 2, mitochondrial	UQCRC2	1.0141	0.9084
Cytochrome b-c1 complex subunit Rieske, mitochondrial	UQCRFS1	1.1143	0.2755
Vesicle-associated membrane protein-associated protein B/C	VAPB	0.8689	0.1561
Valine--tRNA ligase	VARS	0.9635	0.6399
Synaptic vesicle membrane protein VAT-1 homolog	VAT1	1.0168	0.8603
Transitional endoplasmic reticulum ATPase	VCP	0.96	0.6033
Voltage-dependent anion-selective channel protein 1	VDAC1	1.0139	0.8899
Voltage-dependent anion-selective channel protein 2	VDAC2	1.0205	0.8221
Voltage-dependent anion-selective channel protein 3	VDAC3	0.9642	0.7224
Vimentin	VIM	0.9248	0.5753
Wolframin	WFS1	0.9252	0.5676
X-ray repair cross-complementing protein 6	XRCC6	1.1089	0.4639
Tyrosine--tRNA ligase, cytoplasmic	YARS	0.9587	0.7117
Tyrosine--tRNA ligase, mitochondrial	YARS2	1.358	0.031
14-3-3 protein epsilon	YWHAE	0.9877	0.8819
14-3-3 protein theta	YWHAQ	0.893	0.349
14-3-3 protein zeta/delta	YWHAZ	0.9697	0.6494
Fold Change, PAH to healthy controls; P-value, PAH vs. healthy controls.
