# Supplementary material for: Integrative proteomics and phosphoproteomics in pulmonary arterial hypertension
Source: Sci Rep. 2019 Dec 9;9:18623. doi: 10.1038/s41598-019-55053-6 (PMC6901481; doi:10.1038/s41598-019-55053-6)
Supplement: Supplementary file 5 — Supplementary Table S15 [file 41598_2019_55053_MOESM5_ESM.xlsx]

## Sheet: Sheet1
Integrative proteomics and phosphoproteomics in pulmonary arterial hypertension
Weiling Xu, Suzy A. A. Comhair, Ruoying Chen, Bo Hu, Yuan Hou, Yadi Zhou, Lori A. Mavrakis, Allison J. Janocha, Ling Li, Dongmei Zhang, Belinda B. Willard, Kewal Asosingh, Feixiong Cheng, Serpil C. Erzurum
Supplementary Table S15. 366 Mitochondrial-localized phosphopeptides identified in PAH PAEC and healthy control PAEC
Protein	Gene	Peptide Sequence	#	Positions&	Fold Change	P-value
Multidrug resistance-associated protein 1	ABCC1	QISSSSSYSGDISR	800	1	0.859092	0.423142
Tyrosine-protein kinase ABL1	ABL1	GQGESDPIDHEPAVSPIIPR	569	1	0.900581	0.558659
Acetyl-CoA carboxylase 1;Biotin carboxylase	ACACA	FIIGSVSEDNSEDEISNIVK	23	2	0.476423	0.00143098
Acetyl-CoA carboxylase 1;Biotin carboxylase	ACACA	FIIGSVSEDNSEDEISNIVK	25	1;2	1.08391	0.803844
Acetyl-CoA carboxylase 1;Biotin carboxylase	ACACA	FIIGSVSEDNSEDEISNIVK	29	1;2	1.2002	0.543178
Acetyl-CoA carboxylase 1;Biotin carboxylase	ACACA	SSMSGIHIVK	80	1	1.08046	0.627475
Acetyl-coenzyme A synthetase, cytoplasmic	ACSS2	SWSPPPEVSR	30	1	0.919851	0.669826
Arf-GAP domain and FG repeat-containing protein 1	AGFG1	SIIGDSAPTIHINKGTPSQSPVVGR	177	2	1.45165	0.156379
Arf-GAP domain and FG repeat-containing protein 1	AGFG1	GTPSQSPVVGR	179	1;2	0.908157	0.834358
Arf-GAP domain and FG repeat-containing protein 1	AGFG1	GTPSQSPVVGR	181	1;2	0.968211	0.926353
A-kinase anchor protein 1, mitochondrial	AKAP1	TVIGPDTAEPATAEAAVAPPDAGIPIPGIPAEGSPPPK	429	1	1.59998	0.252155
A-kinase anchor protein 1, mitochondrial	AKAP1	DKAITPPIPESTVPFSNGVIK	533	1	0.912904	0.649818
RAC-alpha serine/threonine-protein kinase	AKT1	SGSPSDNSGAEEMEVSIAKPK	62	1;2;3	0.696001	0.13465
RAC-alpha serine/threonine-protein kinase	AKT1	SGSPSDNSGAEEMEVSIAKPK	64	1;3	0.820408	0.337886
RAC-alpha serine/threonine-protein kinase	AKT1	SGSPSDNSGAEEMEVSIAKPK	67	2;3	1.31276	0.275468
RAC-alpha serine/threonine-protein kinase	AKT1	SGSPSDNSGAEEMEVSIAKPK	75	2	1.16824	0.334525
RAC-beta serine/threonine-protein kinase	AKT2	PEAPDQTIPPINNFSVAECQIMK	56	1	0.749325	0.561094
Delta-1-pyrroline-5-carboxylate synthase;Glutamate 5-kinase;Gamma-glutamyl phosphate reductase	ALDH18A1	SWSNIPFITVPISR	54	1	1.0206	0.931407
AMP deaminase 2	AMPD2	QISQDVKIEPDIIIR	49	1	0.960039	0.81969
Annexin A1	ANXA1	MAMVSEFIK	5	1	0.454205	0.00571533
Arginine and glutamate-rich protein 1	ARGLU1	ASSPPDRIDIFGR	77	1	1.00433	0.986206
ADP-ribosylation factor-like protein 2	ARL2	FNGEDIDTISPTIGFNIK	45	1	2.10425	0.0816569
Armadillo repeat-containing protein 10	ARMC10	SAEDITDGSYDDVINAEQIQK	45	1	0.842328	0.486977
Cyclic AMP-dependent transcription factor ATF-2	ATF2	NDSVIVADQTPTPTR	69	2	1.12293	0.581057
Cyclic AMP-dependent transcription factor ATF-2	ATF2	NDSVIVADQTPTPTR	71	2	1.12293	0.581057
Autophagy-related protein 16-1	ATG16L1	SVSSFPVPQDNVDTHPGSGK	143	1	0.614124	0.00471191
Ataxin-2	ATXN2	QNSPAGNKENIKPNETSPSFSK	772	1	1.22938	0.14623
Bcl-2-like protein 13	BCL2L13	EPDTEVITVEKSSPATSIFVEIDEEEVK	200	1	1.18946	0.388275
Bcl-2-like protein 13	BCL2L13	SSPATSIFVEIDEEEVK	209	1;2	1.70062	0.271404
Breakpoint cluster region protein	BCR	PQPAPADGADPPPAEEPEARPDGEGSPGK	122	1	1.11563	0.435753
Breakpoint cluster region protein	BCR	HQDGIPYIDDSPSSSPHISSK	459	1;2	1.09786	0.560638
Breakpoint cluster region protein	BCR	HQDGIPYIDDSPSSSPHISSK	463	2	0.988221	0.959469
BCL2/adenovirus E1B 19 kDa protein-interacting protein 3-like	BNIP3L	DHSSQSEEEVVEGEKEVEAIKK	80	1;2;3	0.727132	0.2095
Serine/threonine-protein kinase B-raf	BRAF	SSSAPNVHINTIEPVNIDDIIR	373	1	0.97233	0.865345
Basigin	BSG	RKPEDVIDDDDAGSAPIK	153	1	1.05915	0.730871
Calcium/calmodulin-dependent protein kinase kinase 2	CAMKK2	CICPSIPYSPVSSPQSSPR	129	3	1.3434	0.405859
Calcium/calmodulin-dependent protein kinase kinase 2	CAMKK2	CICPSIPYSPVSSPQSSPRIPR	132	3	1.15117	0.659359
Calcium/calmodulin-dependent protein kinase kinase 2	CAMKK2	CICPSIPYSPVSSPQSSPR	133	3	1.3434	0.405859
Calcium/calmodulin-dependent protein kinase kinase 2	CAMKK2	CICPSIPYSPVSSPQSSPRIPR	136	3	0.989886	0.953905
Calcium/calmodulin-dependent protein kinase kinase 2	CAMKK2	CICPSIPYSPVSSPQSSPR	137	3	1.16946	0.674676
Calcium/calmodulin-dependent protein kinase kinase 2	CAMKK2	QGSEDNIQGTDPPPVGEEEVII	479	1	0.864431	0.709882
Calnexin	CANX	QKSDAEEDGGTVSQEEEDR	446	1	0.756659	0.155042
Calnexin	CANX	QKSDAEEDGGTVSQEEEDR	456	1	0.964707	0.779847
Calnexin	CANX	AEEDEIINRSPR	475	1	0.987971	0.929947
Calpastatin	CAST	PIGPDDAIDAISSDFTCGSPTAAGK	285	1	1.35552	0.226609
Calpastatin	CAST	PIGPDDAIDAISSDFTCGSPTAAGK	291	1	1.03737	0.86448
Calpastatin	CAST	SQPGQKPAASPRPR	11;11	1	0.766687	0.31152
Calpastatin	CAST	SESEIIDEISEDFDRSECK	406;412	1	0.80168	0.266444
Calpastatin	CAST	SESEIIDEISEDFDR	408;414	1	1.2293	0.302143
Caveolin-1	CAV1	ADEISEK	6	1	0.831227	0.317078
Caveolin-1	CAV1	AMADEISEK	37	1	1.1328	0.592742
E3 ubiquitin-protein ligase CBL	CBL	VERPPSPFSMAPQASIPPVPPR	483	1	1.48509	0.267456
CD44 antigen	CD44	IVINSGNGAVEDR	284	1	0.81231	0.308815
CD44 antigen	CD44	KPSGINGEASKSQEMVHIVNK	295	1	0.815784	0.749708
CD44 antigen	CD44	SQEMVHIVNK	304	1	0.78115	0.174281
Centrosomal protein of 89 kDa	CEP89	TPPPRSPNPSPERPR	40	2	0.770242	0.17407
Centrosomal protein of 89 kDa	CEP89	TPPPRSPNPSPERPR	44	2	0.770242	0.17407
Cofilin-1	CFL1	ASGVAVSDGVIK	3	1	1.09143	0.515037
MICOS complex subunit MIC19	CHCHD3	YSGAYGASVSDEEIK	50	1	2.79929	0.00718621
Catenin beta-1	CTNNB1	SPQMVSAIVR	191	1	1.30704	0.124853
Catenin beta-1	CTNNB1	RTSMGGTQQQFVEGVR	552	1	1.22771	0.270107
Catenin beta-1	CTNNB1	RTSMGGTQQQFVEGVR	556	1	0.37615	0.176423
Cytoplasmic tRNA 2-thiolation protein 2	CTU2	ISQMQSPIPITETR	332	1	1.06279	0.782302
Cytoplasmic tRNA 2-thiolation protein 2	CTU2	DCIIEDSDDEAGQS	421	1	0.791667	0.372484
DDB1- and CUL4-associated factor 5	DCAF5	STSTIEIQPSRASPTSDIESVER	566	2	0.829428	0.524556
DDB1- and CUL4-associated factor 5	DCAF5	STSTIEIQPSRASPTSDIESVER	573	2	1.17609	0.319983
DnaJ homolog subfamily C member 5	DNAJC5	SISTSGESIYHVIGIDK	10	1;2	1.59484	0.0231943
Dynamin-1-like protein	DNM1L	SKPIPIMPASPQK	413	1	1.08243	0.653408
DNA (cytosine-5)-methyltransferase 1	DNMT1	EADDDEEVDDNIPEMPSPK	378	1	1.12108	0.653732
Dihydropyrimidinase-related protein 2	DPYSL2	GIYDGPVCEVSVTPK	473	1	0.601138	0.0519094
Dihydropyrimidinase-related protein 2	DPYSL2	TVTPASSAKTSPAK	478	3	0.756268	0.216792
Dihydropyrimidinase-related protein 2	DPYSL2	TVTPASSAKTSPAK	482	3	0.756268	0.216792
Dihydropyrimidinase-related protein 2	DPYSL2	TVTPASSAKTSPAK	486	3	0.756268	0.216792
Deoxyuridine 5'-triphosphate nucleotidohydrolase, mitochondrial, dUTPase, EC 3.6.1.23	DUT	PCSEETPAISPSK	11	1	1.06436	0.866741
Egl nine homolog 1	EGLN1	AKPPADPAAAASPCR	125	1	1.21749	0.397416
Eukaryotic translation initiation factor 2 subunit 2	EIF2S2	SGDEMIFDPTMSK	2	1;2	0.843016	0.254791
Eukaryotic translation initiation factor 2 subunit 2	EIF2S2	SGDEMIFDPTMSK	13	2	2.05859	0.15576
Eukaryotic translation initiation factor 2 subunit 2	EIF2S2	IESDVQEPTEPEDDIDIMIGNK	105	1;2	1.54467	0.224328
Eukaryotic translation initiation factor 2 subunit 2	EIF2S2	IESDVQEPTEPEDDIDIMIGNK	111	1;2	0.681347	0.273729
Eukaryotic translation initiation factor 4E-binding protein 1	EIF4EBP1	VVIGDGVQIPPGDYSTTPGGTIFSTTPGGTR	37	2	1.21579	0.22197
Eukaryotic translation initiation factor 4E-binding protein 1	EIF4EBP1	VVIGDGVQIPPGDYSTTPGGTIFSTTPGGTR	46	2	1.3924	0.121755
Eukaryotic translation initiation factor 4E-binding protein 1	EIF4EBP1	FIMECRNSPVTK	65	1	0.690503	0.0565708
Eukaryotic translation initiation factor 4E-binding protein 2	EIF4EBP2	TVAISDAAQIPHDYCTTPGGTIFSTTPGGTR	37	2	0.939097	0.707702
Eukaryotic translation initiation factor 4E-binding protein 2	EIF4EBP2	TVAISDAAQIPHDYCTTPGGTIFSTTPGGTR	46	2	1.02961	0.883755
Bifunctional glutamate/proline--tRNA ligase;Glutamate--tRNA ligase;Proline--tRNA ligase	EPRS	EYIPGQPPISQSSDSSPTR	880	1;2	0.521409	0.0891706
Bifunctional glutamate/proline--tRNA ligase;Glutamate--tRNA ligase;Proline--tRNA ligase	EPRS	EYIPGQPPISQSSDSSPTR	882	1;2	0.670664	0.178114
Bifunctional glutamate/proline--tRNA ligase;Glutamate--tRNA ligase;Proline--tRNA ligase	EPRS	EYIPGQPPISQSSDSSPTR	883	2	0.909322	0.508938
Bifunctional glutamate/proline--tRNA ligase;Glutamate--tRNA ligase;Proline--tRNA ligase	EPRS	EYIPGQPPISQSSDSSPTR	885	1;2	0.360837	0.0870368
Bifunctional glutamate/proline--tRNA ligase;Glutamate--tRNA ligase;Proline--tRNA ligase	EPRS	EYIPGQPPISQSSDSSPTR	886	1;2	0.504539	0.189539
Fatty acid synthase;[Acyl-carrier-protein] S-acetyltransferase;[Acyl-carrier-protein] S-malonyltransferase;3-oxoacyl-[acyl-carrier-protein] synthase;3-oxoacyl-[acyl-carrier-protein] reductase;3-hydroxyacyl-[acyl-carrier-protein] dehydratase;Enoyl-[acyl-carrier-protein] reductase;Oleoyl-[acyl-carrier-protein] hydrolase	FASN	ADEASEIACPTPK	2204	1	1.24059	0.152759
Forkhead box protein O1	FOXO1	ASIQSGQEGAGDSPGSQFSK	287	1	1.04946	0.792596
Forkhead box protein O1	FOXO1	EIITSDSPPHNDIMTPVDPGVAQPNSR	470	1	0.958115	0.791725
Forkhead box protein O3	FOXO3	AEAPASPAPISPIEVEIDPEFEPQSR	7	2	0.796004	0.24327
Forkhead box protein O3	FOXO3	AEAPASPAPISPIEVEIDPEFEPQSR	12	2	0.796004	0.24327
Gap junction alpha-1 protein	GJA1	IAAGHEIQPIAIVDQRPSSR	364	1	1.02322	0.883676
Gap junction alpha-1 protein	GJA1	IAAGHEIQPIAIVDQRPSSR	365	1	0.686546	0.337597
Histone deacetylase 1	HDAC1	MIPHAPGVQMQAIPEDAIPEESGDEDEDDPDKR	393	1	1.38934	0.129684
Heme oxygenase 1	HMOX1	DQSPSRAPGIR	229	1	1.02966	0.921821
Heme oxygenase 1	HMOX1	DQSPSRAPGIR	231	1	1.102	0.644113
Heme oxygenase 1	HMOX1	ASNKVQDSAPVETPR	241	1	0.812371	0.628614
Heterogeneous nuclear ribonucleoprotein K	HNRNPK	DYDDMSPR	260	1	0.876817	0.351648
Heterogeneous nuclear ribonucleoprotein K	HNRNPK	GSYGDIGGPIITTQVTIPK	355	1	0.71079	0.152681
Heat shock factor protein 1	HSF1	VKEEPPSPPQSPR	303	1;2	0.955569	0.888719
Heat shock factor protein 1	HSF1	VKEEPPSPPQSPR	307	2	0.917378	0.592325
Heat shock factor protein 1	HSF1	GHTDTEGRPPSPPPTSTPEK	363	1;2	0.982001	0.920909
Heat shock protein HSP 90-alpha	HSP90AA1	ESEDKPEIEDVGSDEEEEKK	263	1	0.820669	0.374957
Heat shock protein beta-1	HSPB1	QISSGVSEIR	82	1	0.940057	0.646028
Huntingtin	HTT	SGSIVEIIAGGGSSCSPVISR	419	2	1.26817	0.324937
Huntingtin	HTT	SGSIVEIIAGGGSSCSPVISR	432	2	1.26817	0.324937
Huntingtin	HTT	SGSIVEIIAGGGSSCSPVISR	436	2	1.0948	0.663777
Hypoxia up-regulated protein 1	HYOU1	VESVFETIVEDSAEEESTITK	480	1	2.30922	0.103786
Interferon regulatory factor 3	IRF3	SPSIDNPTPFPNIGPSENPIKR	29	1	1.53851	0.200496
Integrin beta-1	ITGB1	SAVTTVVNPK	785	1	1.24148	0.290115
Inositol 1,4,5-trisphosphate receptor type 3	ITPR3	KQSVFSAPSISAGASAAEPIDR	934	1	0.706897	0.107013
Inositol 1,4,5-trisphosphate receptor type 3	ITPR3	VASFSIPGSSSR	1832	1	0.429904	0.010029
Inositol 1,4,5-trisphosphate receptor type 3	ITPR3	IGFVDVQNCISR	2670	1	0.849719	0.420979
Transcription factor AP-1	JUN	NSDIITSPDVGIIK	62	1	2.01099	0.0254258
Uncharacterized protein KIAA0930	KIAA0930	VTSFSTPPTPER	259	2	1.26624	0.561241
Kinesin-like protein KIF1B, Klp	KIF1B	RQFSAPNIK	1141	1	0.810672	0.35276
Keratin, type I cytoskeletal 18	KRT18	SIGSVQAPSYGAR	15	1	0.964783	0.918524
Keratin, type I cytoskeletal 18	KRT18	PVSSAASVYAGAGGSGSR	42	1	1.4984	0.141113
Keratin, type I cytoskeletal 18	KRT18	IIEDGEDFNIGDAIDSSNSMQTIQK	398	1	1.21799	0.477537
Keratin, type I cytoskeletal 18	KRT18	IIEDGEDFNIGDAIDSSNSMQTIQK	401	1	1.02221	0.934533
DNA ligase 1	LIG1	VIGSEGEEEDEAISPAK	66	1;2	0.733706	0.44745
DNA ligase 1	LIG1	VIGSEGEEEDEAISPAK	76	1;2	0.687626	0.297231
DNA ligase 1	LIG1	AETPTESVSEPEVATK	195	1	0.87289	0.639126
Prelamin-A/C;Lamin-A/C	LMNA	SGAQASSTPISPTR	12	1	0.895691	0.495649
Prelamin-A/C;Lamin-A/C	LMNA	SGAQASSTPISPTR	22	1	0.978971	0.87437
Prelamin-A/C;Lamin-A/C	LMNA	IRISPSPTSQR	390	1;2	0.795569	0.186417
Prelamin-A/C;Lamin-A/C	LMNA	ISPSPTSQR	392	1;2	0.429626	0.312008
Prelamin-A/C;Lamin-A/C	LMNA	IRISPSPTSQR	395	2	0.421913	0.449668
Prelamin-A/C;Lamin-A/C	LMNA	ASSHSSQTQGGGSVTK	403	1;2	0.764138	0.202954
Prelamin-A/C;Lamin-A/C	LMNA	ASSHSSQTQGGGSVTK	404	1;2	0.837891	0.425322
Prelamin-A/C;Lamin-A/C	LMNA	NKSNEDQSMGNWQIK	458	1	1.20887	0.29985
Prelamin-A/C;Lamin-A/C	LMNA	SVGGSGGGSFGDNIVTR	598	1	0.778248	0.205524
Prelamin-A/C;Lamin-A/C	LMNA	SVGGSGGGSFGDNIVTR	606	1	0.741704	0.180021
Microtubule-associated protein 1A;MAP1A heavy chain;MAP1 light chain LC2	MAP1A	VPPPRSPQAQEAPVNIDEGITGCTIQIIPAQDK	1069	1	1.42072	0.10438
Microtubule-associated protein 1A;MAP1A heavy chain;MAP1 light chain LC2	MAP1A	SPFEIISPPASPPEMVGQR	1797	2	1.08891	0.493033
Microtubule-associated protein 1A;MAP1A heavy chain;MAP1 light chain LC2	MAP1A	SPFEIISPPASPPEMVGQR	1801	2	1.08891	0.493033
Microtubule-associated protein 1A;MAP1A heavy chain;MAP1 light chain LC2	MAP1A	APSIDSSIPQIPSPSSPGAPIISNIPR	2235	2	1.12974	0.583854
Microtubule-associated protein 1A;MAP1A heavy chain;MAP1 light chain LC2	MAP1A	APSIDSSIPQIPSPSSPGAPIISNIPR	2237	2	1.29913	0.189028
Microtubule-associated protein 1A;MAP1A heavy chain;MAP1 light chain LC2	MAP1A	APSIDSSIPQIPSPSSPGAPIISNIPR	2238	2	0.984743	0.941476
Microtubule-associated protein 2	MAP2	RKSVPSETVVEDSR	829	1	1.00505	0.98376
Target of rapamycin complex 2 subunit MAPKAP1	MAPKAP1	RTSFSFQK	318	1	1.09522	0.565117
Mitochondrial antiviral-signaling protein	MAVS	GPVSPSVSFQPIAR	81	1	0.671561	0.137334
Mitochondrial fission factor	MFF	NDSIPVIR	146	1	1.17189	0.342468
Mitochondrial fission factor	MFF	NDSIVTPSPQQAR	146	1	0.898357	0.71083
Mitochondrial dynamics protein MID51	MIEF1	AISAPTSPTR	61	1	0.851148	0.526152
Antigen KI-67	MKI67	TPVQYSQQQNSPQK	357	1	0.931484	0.669563
Antigen KI-67	MKI67	IACKSPPPESVDTPTSTK	1131	1	1.01436	0.932962
3-mercaptopyruvate sulfurtransferase, MST, EC 2.8.1.2	MPST	ARSPSVAAMASPQICR	15	1	1.25941	0.117231
3-mercaptopyruvate sulfurtransferase, MST, EC 2.8.1.2	MPST	ARSPSVAAMASPQICR	17	1	0.795045	0.181593
Mitochondrial fission regulator 1	MTFR1	QISIPDISQEEPQIK	86	1	0.901778	0.530876
Mitochondrial fission regulator 1-like	MTFR1L	NASVPNIR	103	1	1.09828	0.599003
Mitochondrial fission regulator 1-like	MTFR1L	ASSFADMMGIIK	225	1	1.15906	0.386587
Mitochondrial fission regulator 1-like	MTFR1L	ASSFADMMGIIK	226	1	0.861613	0.474415
Serine/threonine-protein kinase mTOR	MTOR	TIDQSPEIR	1166	1	0.198077	0.00185415
Metaxin-3	MTX3	ITPAEEENNSFQRISP	250	1	1.37139	0.142476
Myosin-10	MYH10	GGPISFSSSR	1939	1	0.876646	0.507699
Myosin-10	MYH10	QIHIEGASIEISDDDTESK	1952	2	0.520474	0.00474899
Myosin-10	MYH10	QIHIEGASIEISDDDTESK	1956	1;2	0.763589	0.149631
Myosin-10	MYH10	QIHIEGASIEISDDDTESK	1960	2	0.951196	0.814194
Myosin-9	MYH9	KGAGDGSDEEVDGKADGAEAK	1943	1	1.18281	0.424413
Unconventional myosin-Va	MYO5A	TSSIADEGTYTIDSIIR	1625	1	1.67912	0.286569
NADH dehydrogenase [ubiquinone] flavoprotein 3, mitochondrial	NDUFV3	KVASPSPSGSVIFTDEGVPK	98	1	1.47978	0.145667
Nucleoside diphosphate kinase A	NME1	NIIHGSDSVESAEK	120	1	1.03755	0.7733
Nicotinamide mononucleotide adenylyltransferase 1	NMNAT1	IEASDCDHQQNSPTIERPGR	117	1	1.2824	0.197421
Nitric oxide synthase, endothelial	NOS3	APASIIPPAPEHSPPSSPITQPPEGPK	53	1;2	1.34106	0.282629
Nitric oxide synthase, endothelial	NOS3	APASIIPPAPEHSPPSSPITQPPEGPKFPR	56	2	0.668351	0.297619
Nitric oxide synthase, endothelial	NOS3	APASIIPPAPEHSPPSSPITQPPEGPKFPR	57	2	0.668351	0.297619
Nitric oxide synthase, endothelial	NOS3	IQGRPSPGPPAPEQIISQAR	114	1	1.17706	0.449915
Nitric oxide synthase, endothelial	NOS3	KESSNTDSAGAIGTIR	633	1	0.709676	0.242929
Nitric oxide synthase, endothelial	NOS3	GAVPWAFDPPGSDTNSP	1202	1;2	2.70886	0.113156
Nucleophosmin	NPM1	DEIHIVEAEAMNYEGSPIK	70	1	1.4141	0.197829
Nucleophosmin	NPM1	CGSGPVHISGQHIVAVEEDAESEDEEEEDVK	125	1	0.376959	0.26499
Nucleophosmin	NPM1	GPSSVEDIK	214	1	0.695929	0.0685014
Optineurin	OPTN	KNSAIPSEINEK	285	1	1.17694	0.384408
Oxysterol-binding protein-related protein 1	OSBPL1A	SFEEEGEHIGSR	117	1	1.25741	0.197673
Oxidation resistance protein 1	OXR1	VVSSTSEEEEAFTEK	134	1	1.13976	0.574916
Pantothenate kinase 2, mitochondrial	PANK2	IGSYSGPTSVSR	66	1	0.882404	0.556163
Poly(ADP-ribose) glycohydrolase	PARG	IENVSQISIDKSPTEK	29	1	0.697063	0.246141
Poly [ADP-ribose] polymerase 4	PARP4	TTPVDICIIEESVGSIEGSR	1493	1;2	1.13786	0.578269
Poly [ADP-ribose] polymerase 4	PARP4	TTPVDICIIEESVGSIEGSR	1494	1;2;3	1.02295	0.921795
Poly [ADP-ribose] polymerase 4	PARP4	TTPVDICIIEESVGSIEGSR	1504	2;3	0.573425	0.0453497
Poly [ADP-ribose] polymerase 4	PARP4	TTPVDICIIEESVGSIEGSR	1507	1;2;3	0.546542	0.10675
Alpha-parvin	PARVA	ATSPQKSPSVPKSPTPK	4	2;3	0.888053	0.749527
Alpha-parvin	PARVA	ATSPQKSPSVPKSPTPK	8	2;3	0.935512	0.827994
Alpha-parvin	PARVA	ATSPQKSPSVPK	10	1;2	0.619425	0.313352
Alpha-parvin	PARVA	ATSPQKSPSVPKSPTPK	14	1;2;3	1.10387	0.489191
Alpha-parvin	PARVA	SPSVPKSPTPK	16	1;2;3	1.65616	0.299856
Alpha-parvin	PARVA	SPSVPKSPTPKSPPSR	19	2	1.19393	0.347219
PRKC apoptosis WT1 regulator protein	PAWR	STTSVSEEDVSSR	230	1	0.735926	0.121447
Peroxisomal biogenesis factor 19	PEX19	NATDIQNSSMSEEEITK	109	1	1.47531	0.168446
Phosphoglycerate kinase 1	PGK1	AIESPERPFIAIIGGAK	175	1	1.31535	0.205879
Membrane-associated progesterone receptor component 2	PGRMC2	IIKPGEEPSEYTDEEDTK	210	1	1.42559	0.150415
Membrane-associated progesterone receptor component 2	PGRMC2	IIKPGEEPSEYTDEEDTK	211	1	0.942205	0.729205
Phosphorylase b kinase regulatory subunit alpha, skeletal muscle isoform	PHKA1	SVRPTDSNVSPAISIHEIGAVGATK	922	2	1.2735	0.344013
Phosphorylase b kinase regulatory subunit alpha, skeletal muscle isoform	PHKA1	SVRPTDSNVSPAISIHEIGAVGATK	926	2	1.2735	0.344013
Phosphatidylinositol 4-kinase alpha	PI4KA	KTSSVSSISQVSPER	256	1	0.859582	0.292744
Phosphatidylinositol 4-kinase alpha	PI4KA	SNIDITVGSR	1436	1	1.15118	0.376071
Pyruvate kinase PKM	PKM	IDIDSPPITAR	37	1	0.613823	0.11168
Plectin	PLEC	TSSEDNIYIAVIR	21	1	1.25829	0.259019
Plectin	PLEC	RTPHVQAVQGPIGSPPK	125	1	1.13338	0.655478
Plectin	PLEC	AQIEPVASPAKKPK	1435;1321;1298	1	0.977356	0.93618
Plectin	PLEC	SIQEEHVAVAQIR	1732;1618;1595	1	0.773124	0.238482
Plectin	PLEC	KQITMEEIVR	4030;3916;3893	1	1.35998	0.175815
Plectin	PLEC	SSSVGSSSSYPISPAVSR	4386;4272;4249	1	0.788828	0.561637
Plectin	PLEC	SSSVGSSSSYPISPAVSR	4396;4282;4259	1	2.19669	0.0313369
Plectin	PLEC	SSSVGSSSSYPISPAVSR	4400;4286;4263	1	1.12567	0.532532
Plectin	PLEC	GYYSPYSVSGSGSTAGSR	4616;4502;4479	1	1.05319	0.819897
Plectin	PLEC	GYYSPYSVSGSGSTAGSR	4622;4508;4485	1;2	1.10662	0.736512
Plectin	PLEC	GYYSPYSVSGSGSTAGSR	4623;4509;4486	2	1.56549	0.0742841
Plectin	PLEC	GYYSPYSVSGSGSTAGSR	4626;4512;4489	1;2	0.810256	0.60353
Plectin	PLEC	SDEGQISPATR	720;606;583	1	0.920492	0.710826
Protein PML	PML	KASPEAASTPRDPIDVDIPEEAER	403	1	1.2076	0.216609
Protein PML	PML	KASPEAASTPRDPIDVDIDVSNTTTAQK	403	1	0.942664	0.723813
Protein PML	PML	AVSPPHIDGPPSPR	518;470	2	0.817237	0.216051
Protein PML	PML	AVSPPHIDGPPSPR	527;479	2	0.817237	0.216051
Peptidyl-prolyl cis-trans isomerase D	PPID	DGSGDSHPDFPEDADIDIKDVDK	201	1	1.49164	0.110574
Peroxisome proliferator-activated receptor gamma coactivator-related protein 1	PPRC1	TPPEPSAKQRSMR	1271	NA	0.8216	0.382823
Peroxisome proliferator-activated receptor gamma coactivator-related protein 1	PPRC1	TPPEPSAKQRSMR	1281	NA	0.8216	0.382823
Protein kinase C alpha type	PRKCA	ADVFPGNDSTASQDVANR	10	1	1.20557	0.528325
Protein kinase C delta type;Protein kinase C delta type regulatory subunit;Protein kinase C delta type catalytic subunit	PRKCD	ASTFCGTPDYIAPEIIQGIK	506	1	1.11509	0.591806
Protein kinase C delta type;Protein kinase C delta type regulatory subunit;Protein kinase C delta type catalytic subunit	PRKCD	ASTFCGTPDYIAPEIIQGIK	507	1	1.11509	0.591806
Presenilin-1;Presenilin-1 NTF subunit;Presenilin-1 CTF subunit;Presenilin-1 CTF12	PSEN1	AAVQEISSSIIAGEDPEER	334	1	0.931203	0.696408
Focal adhesion kinase 1	PTK2	IQPQEISPPPTANIDR	218	1	0.958802	0.805862
Rab11 family-interacting protein 5	RAB11FIP5	NNISASMFDISMK	176	1	1.62378	0.201912
Rab11 family-interacting protein 5	RAB11FIP5	KYDIESASAIIPSSAIEDPDIGSIGK	207	1	1.2839	0.439562
Rab11 family-interacting protein 5	RAB11FIP5	TYSDEANQMR	307	1	0.875659	0.392471
Rab11 family-interacting protein 5	RAB11FIP5	SSISGSIPSSGSIQAVSSR	359	1	1.86132	0.0261773
RAF proto-oncogene serine/threonine-protein kinase	RAF1	STSTPNVHMVSTTIPVDSR	259	1	1.18377	0.344153
Ankycorbin	RAI14	ISQDADIKTPTKPK	249	1	1.40236	0.346343
Ankycorbin	RAI14	DRISDSTTGADSIIDISSEADQQDIISIIQAK	298	1;2	0.839006	0.589577
Ankycorbin	RAI14	ISDSTTGADSIIDISSEADQQDIISIIQAK	311	1;2	2.29645	0.189842
Ankycorbin	RAI14	DRISDSTTGADSIIDISSEADQQDIISIIQAK	312	1;2	0.801018	0.500155
Ankycorbin	RAI14	SIEDVTAEYIHK	638	1	0.752247	0.218287
Ribonucleoprotein PTB-binding 1	RAVER1	AADVSVTHRPPISPK	14	1	0.834369	0.271904
Ribonucleoprotein PTB-binding 1	RAVER1	IISPISSAR	567	1	0.976399	0.925866
Ribonucleoprotein PTB-binding 1	RAVER1	HKMSPPPSGFGER	617	1	0.625065	0.194082
Retinoblastoma-associated protein	RB1	TAATAAAAAAEPPAPPPPPPPEEDPEQDSGPEDIPIVR	37	1	1.44612	0.104293
Retinoblastoma-associated protein	RB1	KSNIDEEVNVIPPHTPVR	373	1	0.749281	0.124462
Retinoblastoma-associated protein	RB1	IPGGNIYISPIKSPYK	807	2	1.27398	0.282389
Retinoblastoma-associated protein	RB1	IPGGNIYISPIKSPYK	811	2	1.28083	0.274661
Retinoblastoma-associated protein	RB1	ISEGIPTPTKMTPR	821	2	0.798735	0.388861
Retinoblastoma-associated protein	RB1	ISEGIPTPTKMTPR	826	2	0.798735	0.388861
Rapamycin-insensitive companion of mTOR	RICTOR	SNSVSIVPPGSSHTIPR	1282	1	1.93098	0.0760956
Rapamycin-insensitive companion of mTOR	RICTOR	SNSVSIVPPGSSHTIPR	1284	1	0.971434	0.896824
Regulator of microtubule dynamics protein 3	RMDN3	SQSIPNSIDYTQTSDPGR	44	1	0.990133	0.964448
Regulator of microtubule dynamics protein 3	RMDN3	SQSIPNSIDYTQTSDPGR	46	1	0.817679	0.177474
Rho-associated protein kinase 1	ROCK1	IIDISDSTSVASFPSADETDGNIPESR	1102	2	1.41587	0.122585
Rho-associated protein kinase 1	ROCK1	IIDISDSTSVASFPSADETDGNIPESR	1105	1;2	1.14686	0.623001
Rho-associated protein kinase 1	ROCK1	IIDISDSTSVASFPSADETDGNIPESR	1108	1;2	1.05813	0.787761
60S ribosomal protein L18a	RPL18A	SSGEIVYCGQVFEKSPIR	71	1	0.953126	0.855766
60S ribosomal protein L4	RPL4	IIKSPEIQR	295	1	1.02243	0.924054
60S acidic ribosomal protein P2	RPLP2	YVASYIIAAIGGNSSPSAK	17	1	1.03675	0.902293
60S acidic ribosomal protein P2	RPLP2	IASVPAGGAVAVSAAPGSAAPAAGSAPAAAEEK	79	1	0.43119	0.0246661
40S ribosomal protein S6	RPS6	RISSIRASTSK	235	2;3	0.766494	0.529579
40S ribosomal protein S6	RPS6	RISSIRASTSK	236	2;3;4	0.863109	0.643678
40S ribosomal protein S6	RPS6	RISSIRASTSK	240	2;3;4	0.863109	0.643678
40S ribosomal protein S6	RPS6	ISSIRASTSKSESSQK	244	3;4	0.912751	0.659111
40S ribosomal protein S6	RPS6	ISSIRASTSKSESSQK	247	4	0.802984	0.465824
40S ribosomal protein S8	RPS8	ISSIIEEQFQQGK	159	1	1.51327	0.238839
40S ribosomal protein S8	RPS8	ISSIIEEQFQQGK	160	1	1.51327	0.238839
Regulatory-associated protein of mTOR	RPTOR	VIDTSSITQSAPASPTNK	701	2	1.01666	0.911205
Regulatory-associated protein of mTOR	RPTOR	VIDTSSITQSAPASPTNK	705	1;2	1.07134	0.712568
Reticulon-4	RTN4	MEDIDQSPIVSSSDSPPRPQPAFK	7	1;2	0.992355	0.985446
Reticulon-4	RTN4	MEDIDQSPIVSSSDSPPRPQPAFK	11	1;2	0.76181	0.674655
Reticulon-4	RTN4	MEDIDQSPIVSSSDSPPRPQPAFK	15	1;2	6.91626	0.234275
Reticulon-4	RTN4	QPSWDPSPVSSTVPAPSPISAAAVSPSK	107	1	1.21216	0.439877
Reticulon-4	RTN4	RGSSGSVDETIFAIPAASEPVIR	181	2	1.16239	0.481932
Reticulon-4	RTN4	RGSSGSVDETIFAIPAASEPVIR	182	2	0.755083	0.090782
Reticulon-4	RTN4	RGSSGSVDETIFAIPAASEPVIR	184	2	0.755083	0.090782
Reticulon-4	RTN4	RGSSGSVDETIFAIPAASEPVIR	188	1;2	0.837022	0.538553
NAD-dependent protein deacetylase sirtuin-1;SirtT1 75 kDa fragment	SIRT1	ADEAAIAIQPGGSPSAAGADR	14	1;2	1.59591	0.133488
NAD-dependent protein deacetylase sirtuin-1;SirtT1 75 kDa fragment	SIRT1	ADEAAIAIQPGGSPSAAGADR	16	1;2	0.663268	0.0453098
Monocarboxylate transporter 1	SLC16A1	ESKEEETSIDVAGKPNEVTK	461	1	1.35754	0.0857624
Monocarboxylate transporter 1	SLC16A1	ESKEEETSIDVAGKPNEVTK	467	1	1.18595	0.230638
Monocarboxylate transporter 4	SLC16A3	NGEVVHTPETSV	464	1	1.01743	0.925368
Sodium/hydrogen exchanger 1	SLC9A1	IPSAVSTVSMQNIHPK	602	2	0.943355	0.767406
Sodium/hydrogen exchanger 1	SLC9A1	IPSAVSTVSMQNIHPK	603	2	0.954492	0.876195
Sodium/hydrogen exchanger 1	SLC9A1	IPSAVSTVSMQNIHPK	605	2	0.945754	0.822295
Sodium/hydrogen exchanger 1	SLC9A1	IGSDPIAYEPK	703	1	0.848356	0.602516
Sodium/hydrogen exchanger 1	SLC9A1	SKETSSPGTDDVFTPAPSDSPSSQR	783	1;2	1.01837	0.933953
Sodium/hydrogen exchanger 1	SLC9A1	ETSSPGTDDVFTPAPSDSPSSQR	785	1;2	0.654648	0.203712
Sodium/hydrogen exchanger 1	SLC9A1	SKETSSPGTDDVFTPAPSDSPSSQR	787	2	1.33008	0.132887
Sodium/hydrogen exchanger 1	SLC9A1	SKETSSPGTDDVFTPAPSDSPSSQR	788	2	1.33008	0.132887
Spastin	SPAST	APSYSGISMVSGVK	150	1	1.03601	0.815596
Spectrin alpha chain, non-erythrocytic 1	SPTAN1	CTEINQAWSSIGK	1303	1	0.936117	0.699969
Sequestosome-1	SQSTM1	SRITPVSPESSSTEEK	269	1;2	0.811665	0.330741
Sequestosome-1	SQSTM1	ITPVSPESSSTEEK	272	1;2	1.06734	0.733115
Sequestosome-1	SQSTM1	EVDPSTGEIQSIQMPESEGPSSIDPSQEGPTGIK	361	1;2	0.982876	0.972826
Sequestosome-1	SQSTM1	EVDPSTGEIQSIQMPESEGPSSIDPSQEGPTGIK	366	1;2	3.07518	0.0576279
StAR-related lipid transfer protein 13	STARD13	KKGDDSDEEDICISNK	125	NA	0.939297	0.61627
StAR-related lipid transfer protein 13	STARD13	AMQCIQIPNGDIQNSPPPACR	306	1	0.760613	0.109673
Stromal interaction molecule 1	STIM1	IPDSPAIAK	575	1	1.29555	0.0928208
Stromal interaction molecule 1	STIM1	AHSIMEISPSAPPGGSPHIDSSR	608	1	1.19802	0.476985
Stromal interaction molecule 1	STIM1	AVAEEDNGSIGEETDSSPGR	660	1	1.20087	0.377157
Protein TANC2	TANC2	PSQGIPVIQSPPSSPPHR	1442	2	0.843529	0.165935
Protein TANC2	TANC2	PSQGIPVIQSPPSSPPHR	1445	2	0.843529	0.165935
TBC1 domain family member 9B	TBC1D9B	KASVVDPSTESSPAPQEGSEQPASPASPISSR	411	2	0.994994	0.981692
TBC1 domain family member 9B	TBC1D9B	KASVVDPSTESSPAPQEGSEQPASPASPISSR	435	1;2	2.12153	0.0357071
Transcription factor E2-alpha	TCF3	AGAPGAISPSYDGGIHGIQSK	379	1	1.02475	0.865873
Transcription factor E2-alpha	TCF3	TSSTDEVISIEEK	530	1	0.875247	0.442599
Transcription factor 4	TCF4	GMPPGIQGQSVSSGSSEIKSDDEGDENIQDTK	299	1	1.15425	0.387358
Transcription factor A, mitochondrial	TFAM	NISDSEKEIYIQHAK	163	1	1.12194	0.67578
Thymidine kinase, cytosolic	TK1	SCINIPTVIPGSPSK	13	1	1.40002	0.396336
Mitochondrial import receptor subunit TOM22 homolog	TOMM22	AAAVAAAGAGEPQSPDEIIPK	15	1	1.10201	0.637603
Mitochondrial import receptor subunit TOM34	TOMM34	NRVPSAGDVEK	186	1	1.04075	0.864379
DNA topoisomerase 2-alpha	TOP2A	VPDEEENEESDNEKETEK	1106	1	0.693706	0.227199
DNA topoisomerase 2-alpha	TOP2A	IKNENTEGSPQEDGVEIEGIK	1247	1	0.67246	0.0181593
DNA topoisomerase 2-alpha	TOP2A	SVVSDIEADDVK	1377	1	1.13725	0.672865
DNA topoisomerase 2-alpha	TOP2A	YIEESDEDDIF	1525	1	1.51303	0.141212
DNA topoisomerase 2-beta	TOP2B	SEDDSAKFDSNEEDSASVFSPSFGIK	1461	1	1.09944	0.561822
DNA topoisomerase 2-beta	TOP2B	VVEAVNSDSDSEFGIPKK	1517	2	0.833183	0.25581
DNA topoisomerase 2-beta	TOP2B	KVVEAVNSDSDSEFGIPK	1519	2	0.833183	0.25581
DNA topoisomerase 2-beta	TOP2B	VVEAVNSDSDSEFGIPK	1521	2	1.03019	0.863932
Tumor suppressor p53-binding protein 1	TP53BP1	SPEPEVISTQEDIFDQSNK	294	1	0.958524	0.918287
Tumor suppressor p53-binding protein 1	TP53BP1	SIVQDSISTNSSDIVAPSPDAFR	366	1	1.06651	0.798023
Tumor suppressor p53-binding protein 1	TP53BP1	STPFIVPSSPTEQEGR	380	1	1.15079	0.616889
Tumor suppressor p53-binding protein 1	TP53BP1	NSPEDIGISITGDSCK	500	1;3	0.761132	0.122477
Tumor suppressor p53-binding protein 1	TP53BP1	IMISTSEYSQSPK	523	2	0.998535	0.99592
Tumor suppressor p53-binding protein 1	TP53BP1	IMISTSEYSQSPK	525	2	1.76984	0.134577
Tumor suppressor p53-binding protein 1	TP53BP1	IDEDGENTQIEDTEPMSPVINSK	552	1	1.08857	0.546397
Tumor suppressor p53-binding protein 1	TP53BP1	SGTAETEPVEQDSSQPSIPIVR	830	1	0.705949	0.0206742
Tumor suppressor p53-binding protein 1	TP53BP1	SGTAETEPVEQDSSQPSIPIVR	831	1	0.923915	0.692391
Tumor suppressor p53-binding protein 1	TP53BP1	NGSTAVAESVASPQK	1028	1	0.606711	0.258183
Tumor suppressor p53-binding protein 1	TP53BP1	MVIQGPSSPQGEAMVTDVIEDQKEGR	1113	1	0.856195	0.314824
Tumor suppressor p53-binding protein 1	TP53BP1	MVIQGPSSPQGEAMVTDVIEDQK	1114	1	1.16028	0.428091
Tumor suppressor p53-binding protein 1	TP53BP1	ETAVPGPIGIEDISPNISPDDK	1426	2	1.10458	0.493937
Tumor suppressor p53-binding protein 1	TP53BP1	ETAVPGPIGIEDISPNISPDDK	1430	1;2	1.02494	0.956049
Tumor suppressor p53-binding protein 1	TP53BP1	IITSEEERSPAKR	1678	1	1.03251	0.861281
Triosephosphate isomerase	TPI1	KQSIGEIIGTINAAK	21	1	1.09703	0.651667
TNF receptor-associated factor 2	TRAF2	AAASVTPPGSIEIIQPGFSK	5	2;3	0.897514	0.877817
TNF receptor-associated factor 2	TRAF2	AAASVTPPGSIEIIQPGFSK	7	1;2;3	0.801862	0.496056
TNF receptor-associated factor 2	TRAF2	AAASVTPPGSIEIIQPGFSK	11	1;2;3	0.776211	0.395286
tRNA (guanine(26)-N(2))-dimethyltransferase	TRMT1	GDQCCYSHSPPTPR	594	1	0.985298	0.951767
Tetratricopeptide repeat protein 7B	TTC7B	IPISSSTSNIHVDR	159	1	1.13255	0.391197
Tetratricopeptide repeat protein 7B	TTC7B	IPISSSTSNIHVDR	160	1	1.05829	0.636162
Ubiquitin-like modifier-activating enzyme 1	UBA1	NGSEADIDEGIYSR	46	1	0.789788	0.282092
Ubiquitin-like modifier-activating enzyme 1	UBA1	VIGPYTFSICDTSNFSDYIRGGIVSQVK	274	4	2.3768	0.066931
Ubiquitin-like modifier-activating enzyme 1	UBA1	VIGPYTFSICDTSNFSDYIRGGIVSQVK	276	4	2.3768	0.066931
Ubiquitin-like modifier-activating enzyme 1	UBA1	VIGPYTFSICDTSNFSDYIRGGIVSQVK	284	4	2.3768	0.066931
Ubiquitin-like modifier-activating enzyme 1	UBA1	VIGPYTFSICDTSNFSDYIRGGIVSQVK	293	4	2.3768	0.066931
Uracil-DNA glycosylase	UNG	HAPSPEPAVQGTGVAGVPEESGDAAAIPAK	23	1	1.39069	0.340664
Ubiquitin carboxyl-terminal hydrolase 34	USP34	GPENPQVEVISEEEGEEEEEEEDIISIAEEK	2337	1	1.44141	0.331371
Vesicle-associated membrane protein-associated protein B/C	VAPB	SISSSIDDTEVKK	158	1	1.28633	0.0817038
Voltage-dependent anion-selective channel protein 1	VDAC1	ITFDSSFSPNTGKK	102	1	0.98494	0.940122
Voltage-dependent anion-selective channel protein 1	VDAC1	ITFDSSFSPNTGKK	104	1	1.13703	0.473632
Voltage-dependent anion-selective channel protein 2	VDAC2	ITFDTTFSPNTGK	104	1	1.34218	0.275453
Vimentin	VIM	TYSIGSAIRPSTSR	39	1	0.504689	0.114729
Vimentin	VIM	SIYASSPGGVYATR	51	1	1.59659	0.311824
Vimentin	VIM	SIYASSPGGVYATR	55	1	0.40845	0.468862
Vimentin	VIM	SIYASSPGGVYATR	61	1	0.875387	0.620027
Vimentin	VIM	SIYASSPGGVYATR	63	1	2.15036	0.0147123
Vimentin	VIM	IRSSVPGVR	73	1	0.654018	0.0989369
Vimentin	VIM	IIQDSVDFSIADAINTEFK	83	1	1.51939	0.42586
Vimentin	VIM	QDVDNASIAR	214	1	0.936444	0.705822
Vimentin	VIM	QVQSITCEVDAIK	325	1	0.640806	0.0819341
Vimentin	VIM	QVQSITCEVDAIKGTNESIER	339	1	1.01827	0.940293
Vimentin	VIM	ETNIDSIPIVDTHSKR	426	1	0.903352	0.602217
Vimentin	VIM	ETNIDSIPIVDTHSK	430	1	1.11953	0.387212
Vimentin	VIM	ETNIDSIPIVDTHSKR	438	1	1.1317	0.610278
Vimentin	VIM	DGQVINETSQHHDDIE	458	1	0.372264	0.061747
Vimentin	VIM	DGQVINETSQHHDDIE	459	1	1.12442	0.627471
Yorkie homolog	YAP1	GDSETDIEAIFNAVMNPK	61	1	0.845183	0.578115
Yorkie homolog	YAP1	QASTDAGTAGAITPQHVR	109	1	1.03181	0.892017
#, number of phosphorylation sites on that specific peptide; &The amino acid residue within the protein that is phosphorylated; Fold Change, PAH to healthy controls; P-value, PAH vs. healthy controls.
