# Supplementary material for: Integrative proteomics and phosphoproteomics in pulmonary arterial hypertension
Source: Sci Rep. 2019 Dec 9;9:18623. doi: 10.1038/s41598-019-55053-6 (PMC6901481; doi:10.1038/s41598-019-55053-6)
Supplement: Supplementary file 6 — Supplementary Table S20 [file 41598_2019_55053_MOESM6_ESM.xlsx]

## Sheet: PathwayHeatMap
	Integrative proteomics and phosphoproteomics in pulmonary arterial hypertension
	Weiling Xu, Suzy A. A. Comhair, Ruoying Chen, Bo Hu, Yuan Hou, Yadi Zhou, Lori A. Mavrakis, Allison J. Janocha, Ling Li, Dongmei Zhang, Belinda B. Willard, Kewal Asosingh, Feixiong Cheng, Serpil C. Erzurum
	Supplementary Table S20. Metabolite analysis in PAH versus Controls (PAHTCH Study)
			Blue shaded cells indicate significant (p≤0.05) ANOVA effect.; light blue shaded cells indicate 0.05<p<0.10
											Fold of Change		Statistical Values			Mean Values
											PAH		PAH			Healty controls	PAH		Super Pathway	Sub Pathway	Chemical ID	CAS	RI	Mass
													Healty controls
	Pathway Sort Order	Super Pathway	Sub Pathway	Biochemical Name	Platform	Comp ID	KEGG	HMDB	PUBCHEM	X	Healthy Controls	X	p-value	q-value	X			X
	1	Amino Acid	Glycine, Serine and Threonine Metabolism	glycine	LC/MS pos early	58	C00037	HMDB00123	750		0.73		0.0101	0.0688		1.393	1.0232		Amino Acid	Glycine, Serine and Threonine Metabolism	340	56-40-6	1375	76.0393
	2			N-acetylglycine	LC/MS pos early	27710		HMDB00532	10972		0.82		0.4614	0.444		1.5274	1.2494		Amino Acid	Glycine, Serine and Threonine Metabolism	100001006	543-24-8	826	118.05
	4			sarcosine	LC/MS pos early	1516	C00213	HMDB00271	1088		1.34		0.007	0.0548		0.8071	1.08		Amino Acid	Glycine, Serine and Threonine Metabolism	1023	107-97-1	1280	90.055
	5			dimethylglycine	LC/MS pos early	5086	C01026	HMDB00092	673		0.98		0.986	0.6167		1.1004	1.0771		Amino Acid	Glycine, Serine and Threonine Metabolism	806	1118-68-9	1104	104.071
	6			betaine	LC/MS pos early	3141	C00719	HMDB00043	247		0.96		0.4193	0.4253		1.0649	1.0186		Amino Acid	Glycine, Serine and Threonine Metabolism	799	107-43-7	1064	118.086
	9			serine	LC/MS pos early	1648	C00065	HMDB00187	5951		0.89		0.1993	0.3127		1.1725	1.0392		Amino Acid	Glycine, Serine and Threonine Metabolism	503	56-45-1	1239	106.05
	10			N-acetylserine	LC/MS polar	37076		HMDB02931	65249		1.09		0.4492	0.4366		0.9872	1.0804		Amino Acid	Glycine, Serine and Threonine Metabolism	100001851	97-14-3	2000	146.046
	16			threonine	LC/MS pos early	1284	C00188	HMDB00167	6288		0.97		0.6887	0.5288		1.0638	1.0271		Amino Acid	Glycine, Serine and Threonine Metabolism	564	72-19-5	1514	120.066
	17			N-acetylthreonine	LC/MS neg	33939			152204		1.21		0.236	0.3366		0.9051	1.0936		Amino Acid	Glycine, Serine and Threonine Metabolism	100001274	17093-74-2	821.6	160.062
	18			allo-threonine	LC/MS polar	15142	C05519	HMDB04041	99289		1.13		0.5414	0.4739		0.7672	0.8653		Amino Acid	Glycine, Serine and Threonine Metabolism	100000272	28954-12-3	2511.1	118.051
	22			O-acetylhomoserine	LC/MS polar	31539	C01077		439389		0.88		0.5636	0.4833		1.5601	1.3711		Amino Acid	Glycine, Serine and Threonine Metabolism	100001129	7540-67-2	1850	160.062
	28		Alanine and Aspartate Metabolism	alanine	LC/MS pos early	1126	C00041	HMDB00161	5950		0.92		0.2483	0.3471		1.021	0.9395		Amino Acid	Alanine and Aspartate Metabolism	811	56-41-7	1700	90.055
	30			N-acetylalanine	LC/MS polar	1585	C02847	HMDB00766	88064		1.13		0.0925	0.2213		0.9019	1.0182		Amino Acid	Alanine and Aspartate Metabolism	1110	97-69-8	1564.8	130.051
	34			aspartate	LC/MS pos early	443	C00049	HMDB00191	5960		2.37		1.5195e-07	1.2806e-05		0.4867	1.1519		Amino Acid	Alanine and Aspartate Metabolism	234	56-84-8	1165	134.045
	35			N-acetylaspartate (NAA)	LC/MS polar	22185	C01042	HMDB00812	65065		1.38		0.0083	0.0604		0.7837	1.0802		Amino Acid	Alanine and Aspartate Metabolism	100000787	997-55-7;997-55-7	3143	174.041
	38			asparagine	LC/MS pos early	512	C00152	HMDB00168	6267		0.82		0.0045	0.0411		1.2174	0.9936		Amino Acid	Alanine and Aspartate Metabolism	917	70-47-3	1225	133.061
	40		Glutamate Metabolism	glutamate	LC/MS pos early	57	C00025	HMDB00148	611		1.64		0.0001	0.003		0.6778	1.1143		Amino Acid	Glutamate Metabolism	561	56-86-0	1500	148.06
	41			glutamine	LC/MS pos early	53	C00064	HMDB00641	5961		0.93		0.0784	0.2061		1.0544	0.9844		Amino Acid	Glutamate Metabolism	563	56-85-9	1291	147.076
	42			N-acetylglutamate	LC/MS polar	15720	C00624	HMDB01138	70914		1.2		0.3484	0.3863		0.9436	1.1303		Amino Acid	Glutamate Metabolism	100000282	5817-08-03	3106	188.056
	43			N-acetylglutamine	LC/MS polar	33943	C02716	HMDB06029	182230		1.05		0.8811	0.5901		1.0369	1.0886		Amino Acid	Glutamate Metabolism	100001253	2490-97-3	2140	187.072
	45			4-hydroxyglutamate	LC/MS pos early	40499	C03079	HMDB01344	439902		1.61		0.0772	0.2039		0.7811	1.2603		Amino Acid	Glutamate Metabolism	100002544	2485-33-8	1141	164.055
	49			pyroglutamine*	LC/MS pos early	46225			134508		1.06		0.6275	0.5106		1.4335	1.5149		Amino Acid	Glutamate Metabolism	100001540	2353-44-8	1900	129.066
	50			N-acetyl-aspartyl-glutamate (NAAG)	LC/MS pos early	35665	C12270	HMDB01067	5255		0.79		0.1171	0.2488		0.9963	0.7882		Amino Acid	Glutamate Metabolism	100001612	3106-85-2	1035	305.098
	51			beta-citrylglutamate	LC/MS neg	54923	C20775		72715786		2.27		4.3006e-05	0.0015		0.5754	1.308		Amino Acid	Glutamate Metabolism	100003271	73590-26-8	530	320.062
	53			carboxyethyl-GABA	LC/MS pos early	40007		HMDB02201	2572		1.09		0.6499	0.5169		0.9676	1.0583		Amino Acid	Glutamate Metabolism	100003260	4386-03-02	2085	176.092
	57			S-1-pyrroline-5-carboxylate	LC/MS pos early	42370	C04322	HMDB01301	1196		0.71		0.0342	0.1488		1.331	0.9445		Amino Acid	Glutamate Metabolism	35	2906-39-0	1528	114.055
	58			citramalate	LC/MS pos early	22158	C00815	HMDB00426	1081		0.76		0.1507	0.2719		1.1741	0.8973		Amino Acid	Glutamate Metabolism	100000998	6236-10-08	1224	166.071
	62		Histidine Metabolism	histidine	LC/MS neg	59	C00135	HMDB00177	6274		0.87		0.0752	0.2001		1.1475	1.0019		Amino Acid	Histidine Metabolism	355	5934-29-2	755.9	154.062
	63			1-methylhistidine	LC/MS neg	30460	C01152	HMDB00001	92105		1.27		0.1594	0.2783		0.873	1.108		Amino Acid	Histidine Metabolism	100001051	332-80-9	1227	168.078
	64			3-methylhistidine	LC/MS neg	15677	C01152	HMDB00479	64969		1.24		0.3681	0.3978		1.564	1.9379		Amino Acid	Histidine Metabolism	100000042	368-16-1	906.3	168.078
	65			N-acetylhistidine	LC/MS polar	33946	C02997	HMDB32055	75619		1.08		0.6358	0.5127		0.9444	1.0217		Amino Acid	Histidine Metabolism	100001293	39145-52-3	2088	196.073
	66			N-acetyl-3-methylhistidine*	LC/MS neg	43256			193270		1.09		0.3085	0.3785		0.8399	0.9126		Amino Acid	Histidine Metabolism	100002204	37841-04-6	1360	210.088
	67			N-acetyl-1-methylhistidine*	LC/MS pos early	43255			193270		1.21		0.3706	0.3995		0.9959	1.2094		Amino Acid	Histidine Metabolism	100004299		2100	212.103
	68			hydantoin-5-propionic acid	LC/MS polar	40473	C05565	HMDB01212	782		1.28		0.1272	0.2557		1.2372	1.5886		Amino Acid	Histidine Metabolism	100002514	5624-26-0	2080	171.041
	69			trans-urocanate	LC/MS pos early	607	C00785	HMDB00301	736715		0.95		0.7731	0.5579		1.3172	1.2522		Amino Acid	Histidine Metabolism	537	104-98-3	2285	139.05
	71			imidazole propionate	LC/MS pos early	40730		HMDB02271	70630		1.51		0.5322	0.471		1.2913	1.951		Amino Acid	Histidine Metabolism	100003434	1074-59-5	2263	141.066
	72			formiminoglutamate	LC/MS pos early	43493	C00439	HMDB00854	439233		0.8		0.5153	0.4639		1.7033	1.3681		Amino Acid	Histidine Metabolism	100002500	816-90-0	1880	175.071
	73			imidazole lactate	LC/MS pos early	15716	C05568	HMDB02320	440129		0.75		0.0189	0.1018		1.4125	1.0574		Amino Acid	Histidine Metabolism	100000263	14403-45-3	2040	157.061
	74			carnosine	LC/MS pos early	1768	C00386	HMDB00033	439224		6.39		0.0001	0.0032		0.2086	1.3334		Amino Acid	Histidine Metabolism	249	305-84-0	2942	227.114
	77			1-methylimidazoleacetate	LC/MS pos early	32350	C05828	HMDB02820	75810		1.61		8.562e-05	0.0024		0.78	1.2574		Amino Acid	Histidine Metabolism	100001208	2625-49-2	2064	141.066
	84		Lysine Metabolism	lysine	LC/MS pos early	1301	C00047	HMDB00182	5962		0.95		0.5389	0.4734		1.0641	1.0118		Amino Acid	Lysine Metabolism	407	56-87-1	2850	147.113
	86			N6-acetyllysine	LC/MS neg	36752	C02727	HMDB00206	92832		1.04		0.3542	0.3906		0.9727	1.0105		Amino Acid	Lysine Metabolism	100001734	692-04-6	1059	187.109
	91			N6,N6,N6-trimethyllysine	LC/MS pos early	1498	C03793	HMDB01325	440120		1.31		0.0628	0.1853		0.9481	1.239		Amino Acid	Lysine Metabolism	189	23284-33-5	2825	189.16
	92			5-hydroxylysine	LC/MS pos early	15685	C16741	HMDB00450	1029		1.4		0.0749	0.2001		1.0283	1.4364		Amino Acid	Lysine Metabolism	100000054	13204-98-3	2790	163.108
	93			5-(galactosylhydroxy)-L-lysine	LC/MS pos early	43582					2.1		7.4517e-05	0.0021		0.5795	1.2196		Amino Acid	Lysine Metabolism	100002462	32448-36-5	2755	325.161
	95			2-aminoadipate	LC/MS polar	6146	C00956	HMDB00510	469		0.61		0.2522	0.3517		1.6344	0.9891		Amino Acid	Lysine Metabolism	381	542-32-5;1118-90-7	3500	160.062
	99			glutarylcarnitine (C5-DC)	LC/MS pos early	44664		HMDB13130	71464488		1.05		0.9181	0.5998		1.0914	1.1479		Amino Acid	Lysine Metabolism	100001593	102636-82-8	2393	276.144
	103			pipecolate	LC/MS pos early	1444	C00408	HMDB00070	849		0.57		0.113	0.2441		2.2245	1.2644		Amino Acid	Lysine Metabolism	1025	4043-87-2	2200	130.086
	104			6-oxopiperidine-2-carboxylate	LC/MS neg	43231		HMDB61705	3014237		1.03		0.4272	0.4281		1.0015	1.0338		Amino Acid	Lysine Metabolism	100004499	34622-39-4	964.5	142.051
	106			N-acetyl-cadaverine	LC/MS pos early	43530		HMDB02284	189087		1.88		0.1059	0.2363		0.8208	1.5403		Amino Acid	Lysine Metabolism	100002249	32343-73-0	2385	145.134
	107			5-aminovalerate	LC/MS pos early	18319	C00431	HMDB03355	138		1.43		0.757	0.5523		0.5505	0.7848		Amino Acid	Lysine Metabolism	100000454	660-88-8	2220	118.086
	108			N-trimethyl 5-aminovalerate	LC/MS pos early	57687					1.56		0.005	0.0437		0.7946	1.2411		Amino Acid	Lysine Metabolism	100015962		2186	160.133
	109		Phenylalanine Metabolism	phenylalanine	LC/MS pos early	64	C00079	HMDB00159	6140		0.91		0.157	0.2771		1.1041	1.0034		Amino Acid	Phenylalanine Metabolism	460	63-91-2	2878	166.086
	110			N-acetylphenylalanine	LC/MS neg	33950	C03519	HMDB00512	74839		1.03		0.6572	0.5183		1.0175	1.0483		Amino Acid	Phenylalanine Metabolism	100001256	2018-61-3	2597	206.082
	113			phenylpyruvate	LC/MS neg	566	C00166	HMDB00205	997		0.85		0.3105	0.3785		1.182	1.008		Amino Acid	Phenylalanine Metabolism	241	156-06-9	2515	163.04
	114			phenyllactate (PLA)	LC/MS neg	22130	C05607	HMDB00779	3848		1.36		0.7394	0.5456		1.1854	1.6123		Amino Acid	Phenylalanine Metabolism	100000774	828-01-3	2208	165.056
	118			phenylacetate	LC/MS neg	15958	C07086	HMDB00209	999		0.88		0.6586	0.5184		0.6475	0.5678		Amino Acid	Phenylalanine Metabolism	100000011	103-82-2	2150	135.045
	119			4-hydroxyphenylacetate	LC/MS neg	541	C00642	HMDB00020	127		2.82		0.0445	0.1675		0.2783	0.7837		Amino Acid	Phenylalanine Metabolism	144	156-38-7	1361.1	151.04
	123		Tyrosine Metabolism	tyrosine	LC/MS pos early	1299	C00082	HMDB00158	6057		0.76		0.0142	0.0869		1.3094	0.9887		Amino Acid	Tyrosine Metabolism	815	60-18-4	2430	182.081
	124			N-acetyltyrosine	LC/MS neg	32390		HMDB00866	68310		0.84		0.2613	0.3552		1.1969	1.0009		Amino Acid	Tyrosine Metabolism	100001104	537-55-3	1680	222.077
	131			4-hydroxyphenylpyruvate	LC/MS neg	1669	C01179	HMDB00707	979		0.61		0.0434	0.1675		1.5891	0.9764		Amino Acid	Tyrosine Metabolism	1141	156-39-8	1690	179.035
	133			4-hydroxyphenylacetatoylcarnitine	LC/MS pos early	52932					4.94		0.0004	0.0075		0.3433	1.6946		Amino Acid	Tyrosine Metabolism	100006619		2730	296.149
	134			3-(4-hydroxyphenyl)lactate	LC/MS neg	32197	C03672	HMDB00755	9378		0.81		0.0394	0.1582		1.3068	1.0558		Amino Acid	Tyrosine Metabolism	240	6482-98-0	1379	181.051
	138			phenol sulfate	LC/MS neg	32553	C02180	HMDB60015	74426		1.65		0.6557	0.5179		1.1647	1.9216		Amino Acid	Tyrosine Metabolism	100001510	937-34-8	2156	172.991
	148			vanillactate	LC/MS neg	54910		HMDB00913	160637		1.47		0.0256	0.1264		0.7357	1.0806		Amino Acid	Tyrosine Metabolism	100006129	2475-56-1	1625	211.061
	149			vanillylmandelate (VMA)	LC/MS neg	1567	C05584	HMDB00291	1245		1.26		0.263	0.3552		0.8513	1.0726		Amino Acid	Tyrosine Metabolism	1111	55-10-7	941	197.046
	151			3-methoxytyrosine	LC/MS pos early	12017		HMDB01434	1670		1.23		0.3072	0.3785		0.8731	1.0767		Amino Acid	Tyrosine Metabolism	1342	300-48-1	2555	212.092
	157			homovanillate (HVA)	LC/MS neg	1101	C05582	HMDB00118	1738		0.7		0.3252	0.3785		1.276	0.8993		Amino Acid	Tyrosine Metabolism	117	306-08-1	1649	181.051
	166			gentisate	LC/MS neg	18280	C00628	HMDB00152	3469		0.53		0.0314	0.1423		1.7282	0.9214		Amino Acid	Tyrosine Metabolism	100000447	490-79-9	1459.8	153.019
	167			5-hydroxymethyl-2-furoic acid	LC/MS pos early	52334	C20448	HMDB02432	80642		0.47		0.9317	0.6029		1.1809	0.5577		Amino Acid	Tyrosine Metabolism	100003954	6338-41-6	1580	160.06
	168			2-hydroxyphenylacetate	LC/MS polar	1432	C05852	HMDB00669	11970		1.84		0.003	0.0308		0.7518	1.3816		Amino Acid	Tyrosine Metabolism	235	614-75-5	858.6	151.04
	172			dopamine 3-O-sulfate	LC/MS neg	48407	C13690	HMDB06275	122136		0.94		0.9836	0.6163		1.1756	1.1099		Amino Acid	Tyrosine Metabolism	100006361		1556.2	232.028
	173			p-cresol-glucuronide*	LC/MS neg	48841		HMDB11686	154035		0.73		0.8601	0.5862		2.2097	1.6089		Amino Acid	Tyrosine Metabolism	100006191	17680-99-8	2420	283.082
	174			tyramine O-sulfate	LC/MS neg	48408		HMDB06409	153005		1.3		0.8	0.5661		0.7128	0.9254		Amino Acid	Tyrosine Metabolism	100006092	30223-92-8	1565	216.034
	176			vanillic alcohol sulfate	LC/MS neg	48733					1.69		0.5642	0.4834		0.476	0.8038		Amino Acid	Tyrosine Metabolism	100006125	754920-02-0	1808	233.013
	191			thyroxine	LC/MS neg	2761	C01829	HMDB01918	5819		1.26		0.0092	0.0654		0.8361	1.0534		Amino Acid	Tyrosine Metabolism	1094	51-48-9	4808	775.679
	195		Tryptophan Metabolism	tryptophan	LC/MS pos early	54	C00078	HMDB00929	6305		0.91		0.1133	0.2444		1.1341	1.0274		Amino Acid	Tryptophan Metabolism	565	73-22-3	2986	205.097
	196			N-acetyltryptophan	LC/MS neg	33959	C03137	HMDB13713	700653		1.16		0.3279	0.3797		0.94	1.0945		Amino Acid	Tryptophan Metabolism	100001254	1218-34-4	2630	245.093
	202			C-glycosyltryptophan	LC/MS neg	48782			10981970		1.59		8.2192e-06	0.0004		0.6773	1.0765		Amino Acid	Tryptophan Metabolism	100006379	180509-18-6	1777	365.135
	204			tryptophan betaine	LC/MS pos early	37097	C09213	HMDB61115	442106		0.29		0.0213	0.1116		4.4864	1.2921		Amino Acid	Tryptophan Metabolism	100001743	20671-76-5	2673	247.144
	206			kynurenine	LC/MS pos early	15140	C00328	HMDB00684	161166		1.26		0.0502	0.1733		0.873	1.1036		Amino Acid	Tryptophan Metabolism	100000265	2922-83-0	2739	209.092
	208			N-acetylkynurenine (2)	LC/MS neg	48757					0.75		0.3347	0.3827		1.2413	0.9361		Amino Acid	Tryptophan Metabolism	100006378		2378	249.088
	210			kynurenate	LC/MS neg	1417	C01717	HMDB00715	3845		1.07		0.559	0.4807		0.9634	1.0327		Amino Acid	Tryptophan Metabolism	98	492-27-3	2224	188.035
	212			N-formylanthranilic acid	LC/MS neg	43549	C05653	HMDB04089	101399		1.68		0.7064	0.5355		1.1056	1.8539		Amino Acid	Tryptophan Metabolism	100004561	3342-77-6	2150	164.035
	216			xanthurenate	LC/MS neg	15679	C02470	HMDB00881	5699		0.53		0.1109	0.2416		1.437	0.7652		Amino Acid	Tryptophan Metabolism	100000015	59-007	1476	204.03
	218			picolinate	LC/MS pos early	1512	C10164	HMDB02243	1018		0.7		0.165	0.2802		1.5318	1.0657		Amino Acid	Tryptophan Metabolism	1022	98-98-6	910	124.039
	219			serotonin	LC/MS pos early	2342	C00780	HMDB00259	5202		5.95		0.0032	0.0322		0.297	1.7674		Amino Acid	Tryptophan Metabolism	504	153-98-0	2550	177.102
	222			5-hydroxyindoleacetate	LC/MS neg	437	C05635	HMDB00763	1826		1.47		0.093	0.2221		0.5621	0.8263		Amino Acid	Tryptophan Metabolism	71	54-16-0	1510.2	190.051
	226			indolelactate	LC/MS neg	18349	C02043	HMDB00671	92904		1		0.4076	0.4192		1.1245	1.1192		Amino Acid	Tryptophan Metabolism	100000463	832-97-3	2286	204.067
	227			indoleacetate	LC/MS neg	27513	C00954	HMDB00197	802		1.5		0.0845	0.2145		0.9042	1.3605		Amino Acid	Tryptophan Metabolism	100001034	6505-45-9	2200	174.056
	229			indolepropionate	LC/MS neg	32405		HMDB02302	3744		0.34		0.0009	0.0137		2.9369	1.0131		Amino Acid	Tryptophan Metabolism	100001083	830-96-6	2795	188.072
	231			indoleacetylglutamine	LC/MS neg	42087		HMDB13240	25200879		2.51		0.0071	0.0548		0.5213	1.3091		Amino Acid	Tryptophan Metabolism	100001731		2535	302.115
	234			indole-3-carboxylic acid	LC/MS neg	38116	C19837	HMDB03320	69867		1.17		0.3183	0.3785		0.8308	0.9702		Amino Acid	Tryptophan Metabolism	100002185	771-50-6	1710	160.04
	235			indolebutyrate	LC/MS neg	34402	C11284	HMDB02096	8617		1.79		0.2892	0.3694		0.384	0.6855		Amino Acid	Tryptophan Metabolism	100001404	133-32-4	3308	202.087
	239			3-indoxyl sulfate	LC/MS neg	27672		HMDB00682	10258		1.12		0.3267	0.379		0.9574	1.07		Amino Acid	Tryptophan Metabolism	100000467	2642-37-7	2222.2	212.002
	241			5-bromotryptophan	LC/MS neg	53242			96735		1.28		0.0401	0.1582		0.8689	1.1134		Amino Acid	Tryptophan Metabolism	100009338		3525	280.993
	242		Leucine, Isoleucine and Valine Metabolism	leucine	LC/MS pos early	60	C00123	HMDB00687	6106		0.99		0.8622	0.5867		1.0436	1.0325		Amino Acid	Leucine, Isoleucine and Valine Metabolism	397	61-90-5	2864	132.102
	243			N-acetylleucine	LC/MS neg	1587	C02710	HMDB11756	70912		0.98		0.8741	0.5873		0.8748	0.8573		Amino Acid	Leucine, Isoleucine and Valine Metabolism	1082	1188-21-2	2400	172.098
	245			4-methyl-2-oxopentanoate	LC/MS neg	22116	C00233	HMDB00695	70		0.88		0.2756	0.3616		1.3186	1.1573		Amino Acid	Leucine, Isoleucine and Valine Metabolism	100000551	816-66-0	2170	129.056
	248			alpha-hydroxyisocaproate	LC/MS neg	22132	C03264	HMDB00746	83697		0.98		0.6306	0.5114		1.2573	1.2296		Amino Acid	Leucine, Isoleucine and Valine Metabolism	100000706	10303-64-7	1840	131.071
	251			isovalerate	LC/MS neg	44656	C08262	HMDB00718	10430		1.18		0.4714	0.4496		0.687	0.8098		Amino Acid	Leucine, Isoleucine and Valine Metabolism	100000708	503-74-2	1564	101.061
	252			isovalerylglycine	LC/MS neg	35107		HMDB00678	546304		0.55		0.0422	0.1639		1.169	0.6436		Amino Acid	Leucine, Isoleucine and Valine Metabolism	100001452	16284-60-9	1950	158.082
	253			isovalerylcarnitine (C5)	LC/MS pos early	34407		HMDB00688	6426851		0.96		0.7563	0.5523		1.2445	1.1898		Amino Acid	Leucine, Isoleucine and Valine Metabolism	100001393	31023-24-2	3085	246.17
	260			beta-hydroxyisovalerate	LC/MS neg	12129		HMDB00754	69362		1.23		0.6615	0.5195		1.021	1.2581		Amino Acid	Leucine, Isoleucine and Valine Metabolism	1442	625-08-1	1027	117.056
	263			3-methylglutaconate	LC/MS polar	38667		HMDB00522	1551553		0.79		0.037	0.1565		1.3881	1.1024		Amino Acid	Leucine, Isoleucine and Valine Metabolism	100002458	5746-90-7	2700	143.035
	267			3-methylglutarylcarnitine (2)	LC/MS pos early	46548		HMDB00552	128145		1.58		0.3974	0.4121		1.03	1.6285		Amino Acid	Leucine, Isoleucine and Valine Metabolism	100005850		2675	290.16
	276			isoleucine	LC/MS pos early	1125	C00407	HMDB00172	6306		1.03		0.7656	0.5545		1.0155	1.0445		Amino Acid	Leucine, Isoleucine and Valine Metabolism	376	73-32-5	2800	132.102
	278			N-acetylisoleucine	LC/MS neg	33967		HMDB61684	2802421		0.93		0.4412	0.4329		1.0516	0.98		Amino Acid	Leucine, Isoleucine and Valine Metabolism	100001276	3077-46-1	2325	172.098
	279			3-methyl-2-oxovalerate	LC/MS neg	15676	C00671	HMDB03736	47		0.99		0.8932	0.5947		1.1135	1.1048		Amino Acid	Leucine, Isoleucine and Valine Metabolism	100000036	1460-34-0;51829-07-3	2064.2	129.056
	280			alpha-hydroxyisovalerate	LC/MS neg	33937		HMDB00407	99823		0.61		0.0892	0.2176		1.8613	1.129		Amino Acid	Leucine, Isoleucine and Valine Metabolism	100001300	600-37-3	1126	117.056
	282			2-methylbutyrylcarnitine (C5)	LC/MS pos early	45095		HMDB00378	6426901		1.06		0.6858	0.5274		1.0921	1.1592		Amino Acid	Leucine, Isoleucine and Valine Metabolism	100001509	31023-25-3	3035	246.17
	283			2-methylbutyrylglycine	LC/MS neg	31928		HMDB00339	193872		0.75		0.2619	0.3552		0.9014	0.676		Amino Acid	Leucine, Isoleucine and Valine Metabolism	100001155	52320-67-9	1884	158.082
	284			tiglylcarnitine (C5:1-DC)	LC/MS pos early	35428		HMDB02366	22833596		0.84		0.1326	0.2608		1.3009	1.0945		Amino Acid	Leucine, Isoleucine and Valine Metabolism	100001597	64191-86-2	2962	244.154
	287			3-hydroxy-2-ethylpropionate	LC/MS neg	32397		HMDB00396	188979		1.02		0.8376	0.5793		1.0963	1.1175		Amino Acid	Leucine, Isoleucine and Valine Metabolism	100001170	4374-62-3	975	117.056
	289			ethylmalonate	LC/MS polar	15765		HMDB00622	11756		0.73		0.0622	0.1845		1.5744	1.156		Amino Acid	Leucine, Isoleucine and Valine Metabolism	2054	601-75-2	2785	131.035
	290			methylsuccinate	LC/MS polar	15745		HMDB01844	10349		0.99		0.7362	0.545		1.1442	1.1327		Amino Acid	Leucine, Isoleucine and Valine Metabolism	2051	498-21-5	2800	131.035
	291			methylsuccinoylcarnitine (1)	LC/MS pos early	53031					1.13		0.9797	0.6155		0.7129	0.8067		Amino Acid	Leucine, Isoleucine and Valine Metabolism	100009275		2589	276.144
	296			valine	LC/MS pos early	1649	C00183	HMDB00883	6287		0.98		0.7897	0.5631		1.0418	1.025		Amino Acid	Leucine, Isoleucine and Valine Metabolism	566	72-18-4	2479	118.086
	297			N-acetylvaline	LC/MS neg	1591		HMDB11757	66789		1.2		0.0031	0.0312		0.8803	1.0533		Amino Acid	Leucine, Isoleucine and Valine Metabolism	1084	96-81-1	1704	158.082
	299			3-methyl-2-oxobutyrate	LC/MS neg	44526	C00141	HMDB00019	49		0.95		0.8417	0.5799		1.2434	1.1836		Amino Acid	Leucine, Isoleucine and Valine Metabolism	100000936	3715-29-5	1465	115.04
	300			2-hydroxy-3-methylvalerate	LC/MS neg	36746		HMDB00317	164623		0.94		0.3024	0.3775		1.3353	1.2522		Amino Acid	Leucine, Isoleucine and Valine Metabolism	100001541	488-15-3	1800	131.071
	302			isobutyrylcarnitine (C4)	LC/MS pos early	33441		HMDB00736	168379		1.06		0.8906	0.5941		1.1199	1.1905		Amino Acid	Leucine, Isoleucine and Valine Metabolism	100001055	25518-49-4	2810	232.154
	304			3-hydroxyisobutyrate	LC/MS polar	1549	C06001	HMDB00336	87		0.93		0.7706	0.5573		1.3713	1.2685		Amino Acid	Leucine, Isoleucine and Valine Metabolism	111	2068-83-9	1619	103.04
	305			2,3-dihydroxy-2-methylbutyrate	LC/MS neg	57547		HMDB29576	301941		0.84		0.184	0.2984		1.1035	0.9257		Amino Acid	Leucine, Isoleucine and Valine Metabolism	100010869	14868-24-7	787	133.051
	307		Methionine, Cysteine, SAM and Taurine Metabolism	methionine	LC/MS pos early	1302	C00073	HMDB00696	6137		0.72		0.0175	0.0983		1.3831	1.0008		Amino Acid	Methionine, Cysteine, SAM and Taurine Metabolism	415	63-68-3	2526	150.058
	308			N-acetylmethionine	LC/MS neg	1589	C02712	HMDB11745	448580		1.4		0.0098	0.0681		0.7607	1.0651		Amino Acid	Methionine, Cysteine, SAM and Taurine Metabolism	1083	65-82-7	1787	190.054
	309			N-formylmethionine	LC/MS neg	2829	C03145	HMDB01015	439750		1.23		0.0274	0.1301		0.8834	1.0831		Amino Acid	Methionine, Cysteine, SAM and Taurine Metabolism	194	4289-98-9	1543.8	176.039
	310			S-methylmethionine	LC/MS pos early	38127	C05319	HMDB38670	458		0.61		0.2621	0.3552		1.2158	0.7441		Amino Acid	Methionine, Cysteine, SAM and Taurine Metabolism	100002183	3493-12-07	2555	164.074
	311			methionine sulfone	LC/MS pos early	44878			69961		1.34		0.115	0.2458		0.8549	1.1464		Amino Acid	Methionine, Cysteine, SAM and Taurine Metabolism	100004635	820-10-0	1250	182.048
	312			methionine sulfoxide	LC/MS pos early	18374	C02989	HMDB02005	158980		0.73		0.1031	0.2326		1.3654	1.0019		Amino Acid	Methionine, Cysteine, SAM and Taurine Metabolism	100000039	3226-65-1	1272	166.053
	318			S-adenosylhomocysteine (SAH)	LC/MS neg	42382	C00021	HMDB00939	439155		1.9		5.2403e-05	0.0017		0.542	1.0305		Amino Acid	Methionine, Cysteine, SAM and Taurine Metabolism	197	979-92-0	1832.4	383.114
	322			cystathionine	LC/MS pos early	15705	C02291	HMDB00099	439258		1		0.7569	0.5523		1.4098	1.4049		Amino Acid	Methionine, Cysteine, SAM and Taurine Metabolism	310	535-34-2	2270	223.075
	323			alpha-ketobutyrate	LC/MS polar	4968	C00109	HMDB00005	58		0.98		0.4041	0.4163		1.2048	1.18		Amino Acid	Methionine, Cysteine, SAM and Taurine Metabolism	796	600-18-0	940	101.024
	324			cysteine	LC/MS pos early	1868	C00097	HMDB00574	5862		0.97		0.3253	0.3785		1.0716	1.0382		Amino Acid	Methionine, Cysteine, SAM and Taurine Metabolism	800	52-90-4;56-89-3	1488	122.027
	326			S-methylcysteine	LC/MS polar	39592		HMDB02108	24417		0.88		0.488	0.4558		1.1855	1.0443		Amino Acid	Methionine, Cysteine, SAM and Taurine Metabolism	100002749	1187-84-4	1942	134.028
	327			S-methylcysteine sulfoxide	LC/MS pos early	43378		HMDB29432	82142		0.75		0.1952	0.3091		1.5401	1.1545		Amino Acid	Methionine, Cysteine, SAM and Taurine Metabolism	100002927	6853-87-8	900	152.038
	329			cysteine s-sulfate	LC/MS polar	22176	C05824	HMDB00731	115015		1.39		0.0015	0.0192		0.8895	1.2366		Amino Acid	Methionine, Cysteine, SAM and Taurine Metabolism	100000808	1637-71-4	2273	199.969
	330			cystine	LC/MS pos early	56	C00491	HMDB00192	67678		1.02		0.8655	0.5867		1.0444	1.0645		Amino Acid	Methionine, Cysteine, SAM and Taurine Metabolism	279	56-89-3	2000	241.031
	335			hypotaurine	LC/MS pos early	590	C00519	HMDB00965	107812		4.72		4.9804e-08	5.3418e-06		0.2732	1.2903		Amino Acid	Methionine, Cysteine, SAM and Taurine Metabolism	358	300-84-5	724	110.027
	336			taurine	LC/MS pos early	2125	C00245	HMDB00251	1123		1.98		1.7414e-07	1.3697e-05		0.5841	1.1573		Amino Acid	Methionine, Cysteine, SAM and Taurine Metabolism	512	107-35-7	660	126.022
	337			N-acetyltaurine	LC/MS neg	48187			159864		1.28		0.0556	0.1755		0.802	1.0242		Amino Acid	Methionine, Cysteine, SAM and Taurine Metabolism	100005466		800	166.018
	343		Urea cycle; Arginine and Proline Metabolism	arginine	LC/MS pos early	1638	C00062	HMDB00517	232		0.83		0.041	0.1604		1.1476	0.9508		Amino Acid	Urea cycle; Arginine and Proline Metabolism	231	1119-34-2	2825	175.119
	345			urea	LC/MS pos early	1670	C00086	HMDB00294	1176		1.03		0.8546	0.5851		1.0251	1.0573		Amino Acid	Urea cycle; Arginine and Proline Metabolism	533	57-13-6	700	121.072
	347			ornithine	LC/MS pos early	1493	C00077	HMDB03374	6262		1.07		0.3883	0.4102		0.9425	1.0102		Amino Acid	Urea cycle; Arginine and Proline Metabolism	444	3184-13-2	2800	133.097
	350			2-oxoarginine*	LC/MS pos early	55072	C03771	HMDB04225	558		0.83		0.9024	0.5968		1.2948	1.0725		Amino Acid	Urea cycle; Arginine and Proline Metabolism	100002784	3715-10-04	1760	174.087
	351			citrulline	LC/MS pos early	2132	C00327	HMDB00904	9750		0.84		0.0215	0.1116		1.1716	0.9888		Amino Acid	Urea cycle; Arginine and Proline Metabolism	391	372-75-8	1520	176.103
	352			homoarginine	LC/MS pos early	22137	C01924	HMDB00670	9085		1.06		0.5847	0.4921		1.0409	1.1061		Amino Acid	Urea cycle; Arginine and Proline Metabolism	100000961	156-86-5	2882	189.135
	353			homocitrulline	LC/MS polar	22138	C02427	HMDB00679	65072		1.32		0.3285	0.3798		0.8956	1.1785		Amino Acid	Urea cycle; Arginine and Proline Metabolism	100000963	1190-49-4	3006.8	188.104
	354			proline	LC/MS pos early	1898	C00148	HMDB00162	145742		1.07		0.3601	0.3941		0.971	1.0412		Amino Acid	Urea cycle; Arginine and Proline Metabolism	480	147-85-3	1603	116.071
	357			dimethylarginine (SDMA + ADMA)	LC/MS pos early	36808	C03626	HMDB01539	123831		1.14		0.0099	0.0681		0.9338	1.0684		Amino Acid	Urea cycle; Arginine and Proline Metabolism	100001810	102783-24-4	2850	203.15
	358			N-acetylarginine	LC/MS pos early	33953	C02562	HMDB04620	67427		0.88		0.9406	0.6041		1.2291	1.0797		Amino Acid	Urea cycle; Arginine and Proline Metabolism	100001266	155-84-0	2245	217.13
	359			N-acetylcitrulline	LC/MS polar	48434	C15532	HMDB00856	656979		0.65		0.4519	0.4381		1.904	1.2431		Amino Acid	Urea cycle; Arginine and Proline Metabolism	100001577	33965-42-3	2067	216.099
	361			N-delta-acetylornithine	LC/MS polar	43249			9920500		0.93		0.7925	0.5636		1.1025	1.028		Amino Acid	Urea cycle; Arginine and Proline Metabolism	100004523		2719.9	173.093
	363			N2,N5-diacetylornithine	LC/MS neg	43591			10398396		0.8		0.256	0.3529		1.2625	1.0145		Amino Acid	Urea cycle; Arginine and Proline Metabolism	100004575	39825-23-5	1367	215.104
	365			trans-4-hydroxyproline	LC/MS pos early	32306	C01157	HMDB00725	5810		1.65		0.0002	0.0041		0.7329	1.2089		Amino Acid	Urea cycle; Arginine and Proline Metabolism	1001	51-35-4	1064	132.066
	367			pro-hydroxy-pro	LC/MS pos early	35127		HMDB06695	11673055		1.38		0.1498	0.2719		0.9701	1.3409		Amino Acid	Urea cycle; Arginine and Proline Metabolism	100001167	18684-24-7	2128	229.118
	370			N-methylproline	LC/MS pos early	37431			557		0.27		0.3317	0.3805		5.4233	1.4558		Amino Acid	Urea cycle; Arginine and Proline Metabolism	100001956	475-11-6	1335	130.086
	373			argininate*	LC/MS pos early	57461		HMDB03148	160437		1.28		0.5991	0.4967		1.0153	1.2992		Amino Acid	Urea cycle; Arginine and Proline Metabolism	100002769	157-07-3	2150	176.103
	374		Creatine Metabolism	guanidinoacetate	LC/MS polar	43802	C00581	HMDB00128	763		0.69		0.0011	0.0168		1.5261	1.0579		Amino Acid	Creatine Metabolism	344	352-97-6	2884	116.047
	375			creatine	LC/MS pos early	27718	C00300	HMDB00064	586		1.11		0.3842	0.4081		0.9349	1.0388		Amino Acid	Creatine Metabolism	1221	57-00-1	1947	132.077
	376			creatinine	LC/MS pos early	513	C00791	HMDB00562	588		0.99		0.6896	0.5288		1.0144	1.0047		Amino Acid	Creatine Metabolism	275	60-27-5	2055	114.066
	383		Polyamine Metabolism	spermidine	LC/MS pos early	485	C00315	HMDB01257	1102		3.64		0.0002	0.0048		0.408	1.4857		Amino Acid	Polyamine Metabolism	50	124-20-9	3355	146.165
	387			acisoga	LC/MS neg	43258			129397		1.45		0.0073	0.0554		0.8303	1.2068		Amino Acid	Polyamine Metabolism	100004541	106692-36-8	2297	183.114
	391			5-methylthioadenosine (MTA)	LC/MS pos early	1419	C00170	HMDB01173	439176		1.16		0.1073	0.2367		0.8774	1.0135		Amino Acid	Polyamine Metabolism	212	2457-80-9	2752	298.097
	392			N-acetylputrescine	LC/MS pos early	37496	C02714	HMDB02064	122356		1.05		0.5902	0.4933		0.9994	1.0531		Amino Acid	Polyamine Metabolism	192	18233-70-0	2230	131.118
	396			4-acetamidobutanoate	LC/MS pos early	1558	C02946	HMDB03681	18189		1.35		0.0313	0.1423		0.8657	1.1696		Amino Acid	Polyamine Metabolism	1113	3025-96-5	1350	146.081
	399		Guanidino and Acetamido Metabolism	4-guanidinobutanoate	LC/MS pos early	15681	C01035	HMDB03464	500		0.96		0.8429	0.5802		1.4493	1.3858		Amino Acid	Guanidino and Acetamido Metabolism	100000096	463-003;463-00-3	2320	146.092
	400			guanidinosuccinate	LC/MS polar	32446	C03139	HMDB03157	97856		0.53		0.0014	0.019		1.6697	0.8852		Amino Acid	Guanidino and Acetamido Metabolism	100001212	6133-30-8	3550	174.052
	405		Glutathione Metabolism	cysteine-glutathione disulfide	LC/MS pos early	35159		HMDB00656	4247235		1.44		0.1432	0.269		0.8338	1.2041		Amino Acid	Glutathione Metabolism	100001437	13081-14-6	2465	427.095
	408			cysteinylglycine	LC/MS pos early	35637	C01419	HMDB00078	439498		1.1		0.6127	0.5034		1.0253	1.1231		Amino Acid	Glutathione Metabolism	278	19246-18-5	2132	179.048
	409			cys-gly, oxidized	LC/MS pos early	18368			333293		1.09		0.5255	0.4683		1.058	1.1556		Amino Acid	Glutathione Metabolism	1224	7729-20-6	2947	355.074
	410			5-oxoproline	LC/MS neg	1494	C01879	HMDB00267	7405		1.05		0.5031	0.4595		0.975	1.0251		Amino Acid	Glutathione Metabolism	1021	98-79-3	738.5	128.035
	411			2-aminobutyrate	LC/MS pos early	42374	C02261	HMDB00650	439691		0.88		0.1702	0.2861		1.2575	1.1028		Amino Acid	Glutathione Metabolism	1128	1492-24-6	2059	104.071
	413			2-hydroxybutyrate/2-hydroxyisobutyrate	LC/MS polar	52281					1.19		0.2037	0.3162		1.012	1.1993		Amino Acid	Glutathione Metabolism	100008928		1258	103.04
	422	Peptide	Gamma-glutamyl Amino Acid	gamma-glutamylalanine	LC/MS pos early	37063		HMDB29142	440103		1.02		0.8576	0.5862		1.0831	1.1084		Peptide	Gamma-glutamyl Amino Acid	100001843	5875-41-2	1986	219.098
	424			gamma-glutamylglutamate	LC/MS pos early	36738	C05282	HMDB11737	92865		1.63		0.1622	0.2785		0.6341	1.0361		Peptide	Gamma-glutamyl Amino Acid	331	1116-22-9	1775	277.103
	425			gamma-glutamylglutamine	LC/MS pos early	2730	C05283	HMDB11738	150914		1.07		0.4498	0.4367		0.9819	1.0486		Peptide	Gamma-glutamyl Amino Acid	1140	10148-81-9	1430	276.119
	426			gamma-glutamylglycine	LC/MS pos early	33949		HMDB11667	165527		0.77		0.0248	0.1239		1.3328	1.0197		Peptide	Gamma-glutamyl Amino Acid	100001294	1948-29-4	1535	205.082
	427			gamma-glutamylhistidine	LC/MS pos early	18245			7017195		1		0.7074	0.5355		1.0085	1.0042		Peptide	Gamma-glutamyl Amino Acid	1235	37460-15-4	2740	285.119
	428			gamma-glutamylisoleucine*	LC/MS pos early	34456		HMDB11170	14253342		1.28		0.1306	0.258		0.9033	1.1579		Peptide	Gamma-glutamyl Amino Acid	100001485		2940	261.144
	429			gamma-glutamylleucine	LC/MS pos early	18369		HMDB11171	151023		0.97		0.7643	0.5542		1.1693	1.1351		Peptide	Gamma-glutamyl Amino Acid	1268	2566-39-4	2991	261.144
	430			gamma-glutamyl-alpha-lysine	LC/MS pos early	55015			65254		0.87		0.3762	0.4035		1.1332	0.9867		Peptide	Gamma-glutamyl Amino Acid	100010901		2784	276.155
	431			gamma-glutamyl-epsilon-lysine	LC/MS pos early	33934		HMDB03869	7015685		1.01		0.855	0.5851		1.0214	1.0304		Peptide	Gamma-glutamyl Amino Acid	100001262	17105-15-6	2717	276.155
	432			gamma-glutamylmethionine	LC/MS pos early	44872		HMDB29155	7009567		0.66		0.092	0.2206		1.6011	1.0641		Peptide	Gamma-glutamyl Amino Acid	100001313	17663-87-5	2640	279.101
	433			gamma-glutamylphenylalanine	LC/MS pos early	33422		HMDB00594	111299		1.09		0.7775	0.5594		0.949	1.035		Peptide	Gamma-glutamyl Amino Acid	100000491	7432-24-8	2992	295.129
	434			gamma-glutamylthreonine	LC/MS pos early	33364		HMDB29159	76078708		1.13		0.4754	0.4512		1.0269	1.1596		Peptide	Gamma-glutamyl Amino Acid	100001314	5652-48-2	1750	249.108
	435			gamma-glutamyltryptophan	LC/MS pos early	33947		HMDB29160	3989307		1.05		0.5103	0.462		1.0223	1.0785		Peptide	Gamma-glutamyl Amino Acid	100001295	66471-20-3	2975	334.14
	436			gamma-glutamyltyrosine	LC/MS pos early	2734		HMDB11741	94340		0.76		0.0965	0.2264		1.2935	0.9823		Peptide	Gamma-glutamyl Amino Acid	1102	7432-23-7	2518	311.124
	437			gamma-glutamylvaline	LC/MS pos early	43829		HMDB11172	7015683		1.5		0.0583	0.1799		0.7711	1.1555		Peptide	Gamma-glutamyl Amino Acid	100001126	2746-34-1	2700	247.129
	438			gamma-glutamyl-2-aminobutyrate	LC/MS pos early	37092					0.74		0.0448	0.1675		1.4165	1.0519		Peptide	Gamma-glutamyl Amino Acid	100001502	16869-42-4	2380	233.113
	440		Dipeptide Derivative	N-acetylcarnosine	LC/MS neg	43488		HMDB12881	9903482		0.82		0.3859	0.4087		1.3813	1.1281		Peptide	Dipeptide Derivative	100004046	56353-15-2	1235	267.11
	509		Dipeptide	cyclo(ala-pro)	LC/MS pos early	47098			6428987		1.18		0.8341	0.579		0.9665	1.1357		Peptide	Dipeptide	100004646		1486	169.097
	533			cyclo(leu-pro)	LC/MS pos early	37104			7074739		0.66		0.0109	0.0714		1.7985	1.1811		Peptide	Dipeptide	100001925	2873-36-1	2591	211.144
	546			cyclo(pro-val)	LC/MS pos early	49795			98951		1.02		0.7842	0.5621		1.09	1.1073		Peptide	Dipeptide	100006065	2854-40-2	2098	197.128
	592			histidylglycine	LC/MS pos early	41368		HMDB28885	351662		0.95		0.7082	0.5355		1.0522	1.0013		Peptide	Dipeptide	100003541	2578-58-7	2970	213.098
	600			histidylphenylalanine	LC/MS pos early	42084		HMDB28892	4466133		1.89		0.0205	0.1081		0.2334	0.4416		Peptide	Dipeptide	100003547	16874-81-0	3320	303.145
	607			isoleucylalanine	LC/MS pos early	40046		HMDB28900	5246009		1.47		0.2427	0.3417		0.7005	1.0266		Peptide	Dipeptide	100003163	24787-73-3	2742	203.139
	631			leucylglycine	LC/MS pos early	40045		HMDB28929	79070		1.25		0.1888	0.3023		0.3816	0.4756		Peptide	Dipeptide	100003185	686-50-0	2778	189.123
	634			leucylleucine	LC/MS neg	36756	C11332	HMDB28933	76807		2.16		0.0002	0.0047		0.4303	0.9292		Peptide	Dipeptide	100001710	3303-31-9	3900	243.171
	685			phenylalanylleucine	LC/MS neg	40192			4078229		0.91		0.5431	0.4739		1.0386	0.9417		Peptide	Dipeptide	100003200	3303-55-7	4179	277.156
	690			phenylalanyltryptophan	LC/MS pos early	41377		HMDB29006	134906		1.19		0.1649	0.2802		0.9663	1.1462		Peptide	Dipeptide	100003594	24587-41-5	3325	352.166
	714			pyroglutamylvaline	LC/MS neg	32394			152416		1.14		0.5908	0.4933		0.8185	0.9351		Peptide	Dipeptide	100001132	21282-10-0	1755	227.104
	797			isoleucylleucine/leucylisoleucine	LC/MS pos early	52322					1.22		0.5124	0.4636		0.851	1.0358		Peptide	Dipeptide	100008939		3242	245.186
	798			leucylphenylalanine/isoleucylphenylalanine	LC/MS neg	52415					0.62		0.0541	0.1741		1.4563	0.9087		Peptide	Dipeptide	100008951		4073	277.156
	803		Polypeptide	bradykinin	LC/MS pos late	22154	C00306	HMDB04246	439201		1					0.0819	0.0819		Peptide	Polypeptide	100000967	58-82-2	792	530.788
	804			bradykinin, hydroxy-pro(3)	LC/MS pos late	33962		HMDB11728	169947		1					1	1		Peptide	Polypeptide	100001237	37642-65-2	776	538.785
	805			bradykinin, des-arg(9)	LC/MS pos late	34420	C00306	HMDB04246	105044		1					1	1		Peptide	Polypeptide	100001292	15958-92-6	810	452.737
	850		Acetylated Peptides	phenylacetylcarnitine	LC/MS pos early	48425			101724840		2.32		0.0445	0.1675		0.6525	1.5132		Peptide	Acetylated Peptides	100006108	287108-21-8	3092	280.154
	852			phenylacetylglutamate	LC/MS neg	52925		HMDB59772	11579826		1.31		0.4255	0.4278		0.7229	0.9476		Peptide	Acetylated Peptides	100009045		1630	264.088
	853			phenylacetylglutamine	LC/MS neg	35126	C04148	HMDB06344	92258		1.39		0.1363	0.2641		0.8961	1.2452		Peptide	Acetylated Peptides	100001417	28047-15-6	2330	263.104
	854			4-hydroxyphenylacetylglutamine	LC/MS neg	55017					4.24		0.0007	0.011		0.6046	2.5647		Peptide	Acetylated Peptides	100010850		1650	279.099
	863	Carbohydrate	Glycolysis, Gluconeogenesis, and Pyruvate Metabolism	1,5-anhydroglucitol (1,5-AG)	LC/MS neg	20675	C07326	HMDB02712	64960		1.09		0.6426	0.5153		0.9759	1.0622		Carbohydrate	Glycolysis, Gluconeogenesis, and Pyruvate Metabolism	100000580	154-58-5	802	163.061
	866			glucose	LC/MS polar	48152	C00031	HMDB00122	79025		1.01		0.813	0.5696		0.9968	1.0089		Carbohydrate	Glycolysis, Gluconeogenesis, and Pyruvate Metabolism	572	50-99-7	2342	225.062
	880			3-phosphoglycerate	LC/MS pos early	1414	C00597	HMDB00807	724		2.16		0.0041	0.0381		0.6864	1.4842		Carbohydrate	Glycolysis, Gluconeogenesis, and Pyruvate Metabolism	132	80731-10-8	590	187
	882			pyruvate	LC/MS polar	48990	C00022	HMDB00243	1060		0.95		0.3877	0.4099		1.0048	0.9523		Carbohydrate	Glycolysis, Gluconeogenesis, and Pyruvate Metabolism	823	127-17-3	1083	87.0088
	883			lactate	LC/MS polar	527	C00186	HMDB00190	612		1.18		0.1004	0.2301		0.8758	1.0327		Carbohydrate	Glycolysis, Gluconeogenesis, and Pyruvate Metabolism	482	79-33-4	1468.8	89.0244
	886			glycerate	LC/MS polar	1572	C00258	HMDB00139	752		0.82		0.0043	0.0392		1.2056	0.9912		Carbohydrate	Glycolysis, Gluconeogenesis, and Pyruvate Metabolism	1052	600-19-1	2070.4	105.019
	901		Pentose Metabolism	ribitol	LC/MS polar	15772	C00474	HMDB00508	6912		1.04		0.5248	0.4681		0.9427	0.9826		Carbohydrate	Pentose Metabolism	100000406	488-81-3	1789.6	151.061
	902			ribonate	LC/MS polar	27731	C01685	HMDB00867	5460677		1.24		0.0553	0.1749		0.8109	1.0063		Carbohydrate	Pentose Metabolism	100001007	5336-08-03	2425	165.04
	906			xylose	LC/MS polar	15581	C00181	HMDB00098	135191		0.69		0.5558	0.479		1.0786	0.7414		Carbohydrate	Pentose Metabolism	826	609-06-3	1727	195.051
	908			arabinose	LC/MS polar	575	C00216	HMDB00646	66308		1.22		0.3938	0.4108		0.6587	0.8013		Carbohydrate	Pentose Metabolism	828	28697-53-2	1804.5	195.051
	923			arabitol/xylitol	LC/MS polar	48885	C01904		6912		1		0.9345	0.6038		0.9805	0.9763		Carbohydrate	Pentose Metabolism	100006430		1932.4	151.061
	925			arabonate/xylonate	LC/MS polar	48255					0.97		0.6004	0.4969		1.0035	0.9757		Carbohydrate	Pentose Metabolism	100006115		2700	165.04
	926			sedoheptulose	LC/MS polar	53237		HMDB03219	5459879		0.59		0.072	0.1958		0.7879	0.4646		Carbohydrate	Pentose Metabolism	100002619	3019-74-7	2255	209.067
	930		Glycogen Metabolism	maltotetraose	LC/MS neg	15910	C02052	HMDB01296	446495		13.9		1.1409e-10	6.7301e-08		0.1018	1.4147		Carbohydrate	Glycogen Metabolism	100000275	34612-38-9	910	665.215
	932			maltotriose	LC/MS neg	44688	C01835	HMDB01262	439586		8.57		1.5115e-06	8.106e-05		0.1616	1.3857		Carbohydrate	Glycogen Metabolism	100000276	1109-28-0	812	503.162
	935			maltose	LC/MS polar	15586	C00208	HMDB00163	10991489		6.43		4.1576e-08	4.9052e-06		0.214	1.376		Carbohydrate	Glycogen Metabolism	913	6363-53-7	3329.4	387.114
	957		Disaccharides and Oligosaccharides	sucrose	LC/MS polar	1519	C00089	HMDB00258	5988		1.98		0.8681	0.5867		0.3708	0.7324		Carbohydrate	Disaccharides and Oligosaccharides	935	57-50-1	3092	387.114
	972		Fructose, Mannose and Galactose Metabolism	fructose	LC/MS polar	577	C00095	HMDB00660	5984		0.65		0.0216	0.1116		1.4254	0.9336		Carbohydrate	Fructose, Mannose and Galactose Metabolism	878	57-48-7	2065	179.056
	977			mannitol/sorbitol	LC/MS polar	46142	C00794	HMDB00247	5780		1.66		0.5739	0.4885		2.6398	4.3803		Carbohydrate	Fructose, Mannose and Galactose Metabolism	100001740		2320	181.072
	978			mannose	LC/MS polar	48153	C00159	HMDB00169	18950		1.28		0.0033	0.0328		0.8398	1.0716		Carbohydrate	Fructose, Mannose and Galactose Metabolism	803	3458-28-4	2200	225.062
	997			galactonate	LC/MS polar	27719	C00880	HMDB00565	128869		0.88		0.6645	0.5195		1.1346	0.9988		Carbohydrate	Fructose, Mannose and Galactose Metabolism	100001026	299-28-5	3085	195.051
	1024		Aminosugar Metabolism	glucuronate	LC/MS polar	15443	C00191	HMDB00127	444791		1.38		0.0459	0.1678		0.7929	1.0942		Carbohydrate	Aminosugar Metabolism	100000257	207300-70-7	3233.3	193.035
	1035			N-acetylneuraminate	LC/MS pos early	32377	C00270	HMDB00230	439197		2.61		6.1757e-10	1.8216e-07		0.4682	1.2222		Carbohydrate	Aminosugar Metabolism	1162	131-48-6	660	310.113
	1046			N-acetylglucosaminylasparagine	LC/MS pos early	48149	C04540	HMDB00489	123826		1.9		0.012	0.0763		0.4493	0.8557		Carbohydrate	Aminosugar Metabolism	1215	2776-93-4	1212	336.14
	1047			erythronate*	LC/MS polar	42420		HMDB00613	2781043		1.07		0.463	0.445		0.9465	1.0138		Carbohydrate	Aminosugar Metabolism	100001320	88759-55-1	2186	135.03
	1049			N-acetylglucosamine/N-acetylgalactosamine	LC/MS pos early	46539		HMDB00215	24139		1.37		0.01	0.0685		0.7643	1.0481		Carbohydrate	Aminosugar Metabolism	100006435		715	222.097
	1054	Energy	TCA Cycle	citrate	LC/MS neg	1564	C00158	HMDB00094	311		1.77		0.0525	0.1741		0.9393	1.6604		Energy	TCA Cycle	1124	77-92-9	582	191.02
	1056			aconitate [cis or trans]	LC/MS neg	46173					1.27		0.0145	0.0873		0.9091	1.1574		Energy	TCA Cycle	100001359		580	173.009
	1058			isocitrate	LC/MS polar	12110	C00311	HMDB00193	1198		2.05		0.0091	0.0654		0.6377	1.3064		Energy	TCA Cycle	1206	20226-99-7	4400	191.02
	1059			isocitric lactone	LC/MS polar	54724			98259		1.21		0.4407	0.4329		0.9311	1.123		Energy	TCA Cycle	100009239	4702-32-3	2970	173.009
	1060			alpha-ketoglutarate	LC/MS polar	528	C00026	HMDB00208	51		0.96		0.5007	0.4583		1.1679	1.1226		Energy	TCA Cycle	93	305-72-6;328-50-7;22202-68-2	2700	145.014
	1062			succinylcarnitine (C4-DC)	LC/MS pos early	37058		HMDB61717	71464481		1.23		0.0609	0.1836		0.9199	1.133		Energy	TCA Cycle	100001948	256928-74-2	2291	262.129
	1063			succinate	LC/MS polar	1437	C00042	HMDB00254	1110		1.02		0.949	0.6062		1.0036	1.0284		Energy	TCA Cycle	252	110-15-6	3149	117.019
	1064			fumarate	LC/MS polar	1643	C00122	HMDB00134	444972		0.97		0.4284	0.4284		1.1016	1.0718		Energy	TCA Cycle	330	100-17-8	3084	115.004
	1065			malate	LC/MS neg	1303	C00149	HMDB00156	525		1.13		0.107	0.2367		0.9014	1.0217		Energy	TCA Cycle	409	6915-15-7	615.6	133.014
	1066			oxaloacetate	LC/MS neg	47173	C00036	HMDB00223	970		1		0.3256	0.3785		0.4739	0.4749		Energy	TCA Cycle	447	328-42-7	575	130.999
	1072			2-methylcitrate	LC/MS pos early	37483	C02225	HMDB00379	439681		2.66		0.0244	0.1238		0.592	1.5719		Energy	TCA Cycle	90	6061-96-7	1370	224.077
	1074			citraconate/glutaconate	LC/MS polar	47076					0.53		0.0592	0.1806		3.2486	1.7313		Energy	TCA Cycle	100006438		2600	129.019
	1079		Oxidative Phosphorylation	phosphate	LC/MS pos early	42109	C00009	HMDB01429	1061		0.98		0.7312	0.5446		1.0292	1.0126		Energy	Oxidative Phosphorylation	461	7664-38-2	576	98.9842
	1096	Lipid	Medium Chain Fatty Acid	caprylate (8:0)	LC/MS neg	32492	C06423	HMDB00482	379		0.65		0.1384	0.2657		1.3561	0.8787		Lipid	Medium Chain Fatty Acid	932	124-07-2	4362	143.108
	1098			caprate (10:0)	LC/MS neg	1642	C01571	HMDB00511	2969		1.06		0.6784	0.5244		1.5506	1.6466		Lipid	Medium Chain Fatty Acid	888	112-37-8	5090.7	171.139
	1222		Fatty Acid, Branched	17-methylstearate	LC/MS neg	38296		HMDB37397	3083779		1.34		0.084	0.2136		1.0188	1.3604		Lipid	Fatty Acid, Branched	100002356	2724-59-6	5993	297.28
	1232		Fatty Acid, Dicarboxylate	glutarate (pentanedioate)	LC/MS polar	396	C00489	HMDB00661	743		1.73		0.2747	0.3612		1.2106	2.0914		Lipid	Fatty Acid, Dicarboxylate	339	110-94-1	2900	131.035
	1236			2-hydroxyglutarate	LC/MS polar	37253	C02630	HMDB00606	43		1.5		0.007	0.0548		0.7392	1.112		Lipid	Fatty Acid, Dicarboxylate	100002070	40951-21-1	3352.8	147.03
	1237			4-hydroxy-2-oxoglutaric acid	LC/MS polar	40062	C01127	HMDB02070	599		0.52		2.3331e-06	0.0001		1.8936	0.9901		Lipid	Fatty Acid, Dicarboxylate	100002537	1187-99-1	3073	161.009
	1241			3-methyladipate	LC/MS polar	36749		HMDB00555	12292		1.18		0.6749	0.5228		0.9768	1.148		Lipid	Fatty Acid, Dicarboxylate	100001765	3058-01-03	2865	159.066
	1243			maleate	LC/MS polar	20676	C01384	HMDB00176	444266		1.03		0.7876	0.5625		1.4548	1.4946		Lipid	Fatty Acid, Dicarboxylate	100000707	110-16-7	2510	115.004
	1244			pimelate (heptanedioate)	LC/MS polar	15704	C02656	HMDB00857	385		1.85		0.0023	0.0263		0.5131	0.9496		Lipid	Fatty Acid, Dicarboxylate	100000101	111-16-0	2745	159.066
	1246			suberate (octanedioate)	LC/MS polar	15730	C08278	HMDB00893	10457		1.8		0.0183	0.101		0.7656	1.3817		Lipid	Fatty Acid, Dicarboxylate	100000016	505-48-6	2577.6	173.082
	1249			azelate (nonanedioate)	LC/MS neg	18362	C08261	HMDB00784	2266		0.98		0.5431	0.4739		1.092	1.0689		Lipid	Fatty Acid, Dicarboxylate	2029	123-99-9	1276	187.098
	1250			sebacate (decanedioate)	LC/MS neg	32398	C08277	HMDB00792	5192		1.5		0.0861	0.2156		1.0109	1.516		Lipid	Fatty Acid, Dicarboxylate	100001211	111-20-6	1788	201.113
	1253			dodecanedioate	LC/MS neg	32388	C02678	HMDB00623	12736		1.07		0.6403	0.5142		1.1267	1.2082		Lipid	Fatty Acid, Dicarboxylate	100001102	693-23-2	2990	229.145
	1254			tetradecanedioate	LC/MS neg	35669		HMDB00872	13185		1.25		0.3253	0.3785		1.2402	1.5478		Lipid	Fatty Acid, Dicarboxylate	100001613	821-38-5	4000	257.176
	1255			hexadecanedioate	LC/MS neg	35678	C19615	HMDB00672	10459		1.12		0.5677	0.4853		1.2171	1.3678		Lipid	Fatty Acid, Dicarboxylate	100001614	505-54-4	4615	285.207
	1256			octadecanedioate	LC/MS neg	36754		HMDB00782	70095		1.3		0.0891	0.2176		0.9347	1.2187		Lipid	Fatty Acid, Dicarboxylate	100001615	871-70-5	5043	313.238
	1257			eicosanodioate	LC/MS neg	39831			75502		1.21		0.1185	0.2504		0.858	1.0384		Lipid	Fatty Acid, Dicarboxylate	100002951	2424-92-2	5200.9	341.27
	1259			3-carboxy-4-methyl-5-propyl-2-furanpropanoate (CMPF)	LC/MS neg	31787		HMDB61112	123979		1.28		0.275	0.3613		2.2341	2.8682		Lipid	Fatty Acid, Dicarboxylate	100001178	86879-39-2	2800	239.092
	1290		Fatty Acid, Amino	2-aminoheptanoate	LC/MS pos early	43761			227939		1.15		0.346	0.3863		0.8738	1.009		Lipid	Fatty Acid, Amino	100004542	1115-90-8	3160	146.118
	1295			2-aminooctanoate	LC/MS pos late	43343		HMDB00991	69522		0.83		0.6488	0.5168		1.2716	1.0608		Lipid	Fatty Acid, Amino	100004227	644-90-6	750	160.133
	1306		Fatty Acid Metabolism (also BCAA Metabolism)	butyrylcarnitine (C4)	LC/MS pos early	32412	C02862	HMDB02013	439829		0.92		0.7441	0.5456		1.2282	1.1305		Lipid	Fatty Acid Metabolism (also BCAA Metabolism)	100001054	25576-40-3	2860	232.154
	1309			propionylcarnitine (C3)	LC/MS pos early	32452	C03017	HMDB00824	107738		1.17		0.2679	0.357		0.9816	1.1506		Lipid	Fatty Acid Metabolism (also BCAA Metabolism)	100001162	17298-37-2	2590	218.139
	1310			propionylglycine	LC/MS neg	31932		HMDB00783	98681		0.52		0.0107	0.0708		1.3214	0.6912		Lipid	Fatty Acid Metabolism (also BCAA Metabolism)	100001150	21709-90-0	960	130.051
	1312			methylmalonate (MMA)	LC/MS polar	1496	C02170	HMDB00202	487		1.17		0.7842	0.5621		1.0176	1.1886		Lipid	Fatty Acid Metabolism (also BCAA Metabolism)	418	516-05-2	3078.4	117.019
	1313		Fatty Acid Metabolism (Acyl Glutamine)	hexanoylglutamine	LC/MS neg	54907					2.46		0.0099	0.0681		0.8111	1.9959		Lipid	Fatty Acid Metabolism (Acyl Glutamine)	100001733		2780	243.135
	1318		Fatty Acid Metabolism(Acyl Glycine)	hexanoylglycine	LC/MS neg	35436		HMDB00701	99463		1.24		0.4858	0.4556		0.7562	0.9397		Lipid	Fatty Acid Metabolism(Acyl Glycine)	100001527	24003-67-6	2900	172.098
	1327		Fatty Acid Metabolism(Acyl Carnitine)	acetylcarnitine (C2)	LC/MS pos early	32198	C02571	HMDB00201	1		1.31		0.0332	0.1463		0.9396	1.2329		Lipid	Fatty Acid Metabolism(Acyl Carnitine)	100000802	5080-50-2	2282	204.123
	1328			3-hydroxybutyrylcarnitine (1)	LC/MS pos early	43264		HMDB13127	53481617		2.11		0.0058	0.0487		0.8255	1.7399		Lipid	Fatty Acid Metabolism(Acyl Carnitine)	100003926		2400	248.149
	1329			3-hydroxybutyrylcarnitine (2)	LC/MS pos early	52984		HMDB13127			1.8		0.0021	0.0249		0.9026	1.624		Lipid	Fatty Acid Metabolism(Acyl Carnitine)	100009271		2340	248.149
	1331			hexanoylcarnitine (C6)	LC/MS pos early	32328		HMDB00705	6426853		1.14		0.4636	0.445		1.2164	1.387		Lipid	Fatty Acid Metabolism(Acyl Carnitine)	100000781	6920-35-0	3308	260.186
	1332			octanoylcarnitine (C8)	LC/MS pos late	33936	C02838	HMDB00791	123701		0.98		0.6468	0.5163		1.6771	1.6465		Lipid	Fatty Acid Metabolism(Acyl Carnitine)	100001247	3671-77-0	950	288.217
	1334			decanoylcarnitine (C10)	LC/MS pos late	33941		HMDB00651	10245190		0.94		0.4295	0.4291		1.735	1.6252		Lipid	Fatty Acid Metabolism(Acyl Carnitine)	100001251	1492-27-9	1130	316.248
	1336			cis-4-decenoylcarnitine (C10:1)	LC/MS pos late	38178					0.88		0.2981	0.3741		1.5094	1.3209		Lipid	Fatty Acid Metabolism(Acyl Carnitine)	100002259	98930-66-6	1057	314.233
	1337			laurylcarnitine (C12)	LC/MS pos late	34534		HMDB02250	10427569		0.91		0.4233	0.4269		1.4014	1.2686		Lipid	Fatty Acid Metabolism(Acyl Carnitine)	100001392	25518-54-1	1235	344.28
	1338			myristoylcarnitine (C14)	LC/MS pos late	33952		HMDB05066	6426854		1.13		0.5093	0.4619		1.0734	1.2094		Lipid	Fatty Acid Metabolism(Acyl Carnitine)	100001270	18822-89-4	1350	372.311
	1340			palmitoylcarnitine (C16)	LC/MS pos late	44681	C02990	HMDB00222	461		1.27		0.0074	0.0557		0.8962	1.1423		Lipid	Fatty Acid Metabolism(Acyl Carnitine)	100000776	6865-14-1	1425	400.342
	1341			palmitoleoylcarnitine (C16:1)*	LC/MS pos late	53223			71464547		1.27		0.1377	0.265		1.0009	1.2672		Lipid	Fatty Acid Metabolism(Acyl Carnitine)	100009406		1357	398.326
	1342			stearoylcarnitine (C18)	LC/MS pos late	34409		HMDB00848	6426855		1.23		0.0672	0.1893		0.8806	1.0874		Lipid	Fatty Acid Metabolism(Acyl Carnitine)	100001391	18822-91-8	1485	428.373
	1343			linoleoylcarnitine (C18:2)*	LC/MS pos late	46223		HMDB06469	6450015		1.2		0.1166	0.2482		0.9578	1.151		Lipid	Fatty Acid Metabolism(Acyl Carnitine)	100003151	36816-10-1	1430	424.342
	1344			linolenoylcarnitine (C18:3)*	LC/MS pos late	57511					1.26		0.1276	0.2557		0.8338	1.0508		Lipid	Fatty Acid Metabolism(Acyl Carnitine)	100015831		1310	422.326
	1345			oleoylcarnitine (C18:1)	LC/MS pos late	35160		HMDB05065	6441392		1.3		0.0205	0.1081		0.8845	1.1486		Lipid	Fatty Acid Metabolism(Acyl Carnitine)	100001501	38677-66-6	1423	426.358
	1347			myristoleoylcarnitine (C14:1)*	LC/MS pos late	48182			90659872		1.08		0.9306	0.6029		1.3845	1.4913		Lipid	Fatty Acid Metabolism(Acyl Carnitine)	100006051	889848-55-9	1316	370.295
	1348			suberoylcarnitine (C8-DC)	LC/MS pos early	52990					2.56		0.0025	0.0275		0.7162	1.8343		Lipid	Fatty Acid Metabolism(Acyl Carnitine)	100006627		2964	318.191
	1350			adipoylcarnitine (C6-DC)	LC/MS pos early	52988		HMDB61677	71296139		1.81		0.0117	0.076		0.79	1.4318		Lipid	Fatty Acid Metabolism(Acyl Carnitine)	100006614		2558	290.16
	1353			pimeloylcarnitine/3-methyladipoylcarnitine (C7-DC)	LC/MS pos early	53224					1.74		0.2607	0.3552		0.7035	1.2245		Lipid	Fatty Acid Metabolism(Acyl Carnitine)	100009407		2773	304.175
	1355			arachidoylcarnitine (C20)*	LC/MS pos late	57513		HMDB06460			1.07		0.7495	0.5482		0.9293	0.9971		Lipid	Fatty Acid Metabolism(Acyl Carnitine)	100015833		1512	456.405
	1356			arachidonoylcarnitine (C20:4)	LC/MS pos late	57518					1.5		0.0548	0.1749		0.863	1.2986		Lipid	Fatty Acid Metabolism(Acyl Carnitine)	100015837		1353	448.342
	1358			behenoylcarnitine (C22)*	LC/MS pos late	57514					0.99		0.7291	0.5441		1.1907	1.1792		Lipid	Fatty Acid Metabolism(Acyl Carnitine)	100015832		1561	484.436
	1359			dihomo-linolenoylcarnitine (20:3n3 or 6)*	LC/MS pos late	57521					1.49		0.0151	0.089		0.791	1.1806		Lipid	Fatty Acid Metabolism(Acyl Carnitine)	100015840		1392	450.358
	1360			dihomo-linoleoylcarnitine (C20:2)*	LC/MS pos late	57520					1.19		0.1729	0.2886		0.9989	1.1933		Lipid	Fatty Acid Metabolism(Acyl Carnitine)	100015839		1436	452.373
	1361			eicosenoylcarnitine (C20:1)*	LC/MS pos late	57519					1.08		0.4026	0.4155		0.9928	1.0708		Lipid	Fatty Acid Metabolism(Acyl Carnitine)	100015838		1484	454.389
	1368			lignoceroylcarnitine (C24)*	LC/MS pos late	57515					0.8		0.3129	0.3785		1.314	1.0462		Lipid	Fatty Acid Metabolism(Acyl Carnitine)	100015834		1603	512.467
	1369			margaroylcarnitine*	LC/MS pos late	57512		HMDB06210			1.34		0.0144	0.0873		0.8675	1.1667		Lipid	Fatty Acid Metabolism(Acyl Carnitine)	100004054	106182-29-0	1424	414.358
	1370			nervonoylcarnitine (C24:1)*	LC/MS pos late	57531					1.11		0.7425	0.5456		0.9575	1.0628		Lipid	Fatty Acid Metabolism(Acyl Carnitine)	100015846		1602	510.452
	1371			cerotoylcarnitine (C26)*	LC/MS pos late	57516		HMDB06347			1.07		0.4241	0.4269		1.0995	1.1801		Lipid	Fatty Acid Metabolism(Acyl Carnitine)	100015835		1649	540.499
	1372			ximenoylcarnitine (C26:1)*	LC/MS pos late	57517					1.19		0.2022	0.3152		0.9045	1.0803		Lipid	Fatty Acid Metabolism(Acyl Carnitine)	100015836		1607	538.483
	1376		Carnitine Metabolism	deoxycarnitine	LC/MS pos early	36747	C01181	HMDB01161	134		1.03		0.7899	0.5631		1.0284	1.0603		Lipid	Carnitine Metabolism	100001662	6249-56-5	2052	146.118
	1377			carnitine	LC/MS pos early	15500	C00318	HMDB00062	10917		1.04		0.524	0.4677		0.9597	0.9982		Lipid	Carnitine Metabolism	100000007	461-05-2	1978	162.112
	1380		Ketone Bodies	acetoacetate	LC/MS pos early	33963	C00164	HMDB00060	96		1.48		0.1423	0.2689		0.6982	1.0358		Lipid	Ketone Bodies	1218	3483-11-02	1062	103.039
	1382			3-hydroxybutyrate (BHBA)	LC/MS polar	542	C01089	HMDB00357	441		2.21		0.0675	0.1893		1.6413	3.6228		Lipid	Ketone Bodies	254	625-72-9	1475	103.04
	1384		Fatty Acid Metabolism (Acyl Choline)	palmitoylcholine	LC/MS pos late	52944			151731		0.6		0.0054	0.0466		1.5062	0.9016		Lipid	Fatty Acid Metabolism (Acyl Choline)	100009233		1482	342.337
	1385			oleoylcholine	LC/MS pos late	53260					0.53		0.0027	0.0295		1.5234	0.8082		Lipid	Fatty Acid Metabolism (Acyl Choline)	100009331		1449	368.352
	1387			dihomo-linolenoyl-choline	LC/MS pos late	53262					0.61		0.0818	0.2106		0.945	0.5733		Lipid	Fatty Acid Metabolism (Acyl Choline)	100009335		1424	392.352
	1388			linoleoylcholine*	LC/MS pos late	57463					0.49		0.0008	0.012		1.6119	0.7889		Lipid	Fatty Acid Metabolism (Acyl Choline)	100015760		1388	366.337
	1389			stearoylcholine*	LC/MS pos late	57464					0.47		0.0011	0.016		1.3396	0.6281		Lipid	Fatty Acid Metabolism (Acyl Choline)	100015759		1520	370.368
	1390			docosahexaenoylcholine	LC/MS pos late	53263					0.53		0.0678	0.1893		1.1214	0.5898		Lipid	Fatty Acid Metabolism (Acyl Choline)	100009333		1378	414.337
	1391			arachidonoylcholine	LC/MS pos late	53261					0.61		0.0214	0.1116		1.4785	0.9021		Lipid	Fatty Acid Metabolism (Acyl Choline)	100009332		1390	390.337
	1396		Fatty Acid, Monohydroxy	2-hydroxyoctanoate	LC/MS neg	22036		HMDB02264	94180		0.89		0.3583	0.3929		1.2149	1.0806		Lipid	Fatty Acid, Monohydroxy	100000743	617-73-2	3736.8	159.103
	1397			2-hydroxydecanoate	LC/MS neg	42489			21488		0.65		0.2553	0.3528		1.9471	1.2619		Lipid	Fatty Acid, Monohydroxy	100004089	5393-81-7	4840	187.134
	1400			2-hydroxypalmitate	LC/MS neg	35675		HMDB31057	92836		1.04		0.59	0.4933		1.0608	1.0983		Lipid	Fatty Acid, Monohydroxy	100001579	764-67-0	5511.2	271.228
	1401			2-hydroxystearate	LC/MS neg	17945	C03045		69417		1		0.9679	0.6116		1.016	1.0204		Lipid	Fatty Acid, Monohydroxy	1239	629-22-1	5695	299.259
	1405			3-hydroxyhexanoate	LC/MS neg	53230			151492		0.93		0.9239	0.6028		1.346	1.2557		Lipid	Fatty Acid, Monohydroxy	100006367	10191-24-9	1725	131.071
	1406			3-hydroxyoctanoate	LC/MS neg	22001		HMDB01954	26613		1.02		0.7441	0.5456		1.2626	1.2837		Lipid	Fatty Acid, Monohydroxy	100000773	88930-08-9	3446	159.103
	1407			3-hydroxydecanoate	LC/MS neg	22053		HMDB02203	26612		0.91		0.7722	0.5576		1.5863	1.4403		Lipid	Fatty Acid, Monohydroxy	100000997	5561-87-5	4634.7	187.134
	1408			3-hydroxysebacate	LC/MS polar	31943		HMDB00350	3017884		2.25		0.0108	0.0714		0.8591	1.9289		Lipid	Fatty Acid, Monohydroxy	100001145	73141-46-5	2411	217.108
	1409			3-hydroxylaurate	LC/MS neg	32457		HMDB00387	94216		0.84		0.9291	0.6029		1.7222	1.4468		Lipid	Fatty Acid, Monohydroxy	100001112	53941-38-1	5175	215.165
	1421			16-hydroxypalmitate	LC/MS neg	39609	C18218	HMDB06294	10466		1.27		0.0002	0.0038		0.9163	1.16		Lipid	Fatty Acid, Monohydroxy	100002953	506-13-8	5236.2	271.228
	1425			13-HODE + 9-HODE	LC/MS neg	37752			43013		0.85		0.137	0.2647		1.19	1.0095		Lipid	Fatty Acid, Monohydroxy	100002196		5275	295.228
	1446		Fatty Acid, Dihydroxy	12,13-DiHOME	LC/MS neg	38395	C14829	HMDB04705	10236635		0.48		0.0512	0.1741		1.3122	0.6305		Lipid	Fatty Acid, Dihydroxy	62	263399-35-5	5137	313.238
	1447			9,10-DiHOME	LC/MS neg	38399	C14828	HMDB04704	9966640		0.47		0.2142	0.3257		1.1598	0.547		Lipid	Fatty Acid, Dihydroxy	179	263399-34-4	5180	313.238
	1536		Endocannabinoid	oleoyl ethanolamide	LC/MS pos late	38102		HMDB02088	5283454		1.72		0.0059	0.0494		0.6917	1.1914		Lipid	Endocannabinoid	1137	11-58-0;111-58-0	1661	326.305
	1539			palmitoyl ethanolamide	LC/MS pos late	38165	C16512	HMDB02100	4671		1.72		0.0051	0.0442		0.8307	1.4248		Lipid	Endocannabinoid	1489	544-31-0	1643	300.29
	1540			stearoyl ethanolamide	LC/MS pos late	38625		HMDB13078	27902		1.7		0.0579	0.1793		0.9381	1.5966		Lipid	Endocannabinoid	100002254	111-57-9	1787	328.321
	1565		Inositol Metabolism	myo-inositol	LC/MS polar	1124	C00137	HMDB00211	892		0.98		0.6474	0.5164		1.0214	0.9999		Lipid	Inositol Metabolism	363	87-89-8	3506.3	225.062
	1566			chiro-inositol	LC/MS polar	37112	C19891	HMDB34220			0.55		0.3922	0.4108		1.3392	0.7412		Lipid	Inositol Metabolism	100001859	643-12-9	3191.2	225.062
	1593		Phospholipid Metabolism	choline	LC/MS pos early	15506	C00114	HMDB00097	305		1.17		0.0066	0.054		0.842	0.9892		Lipid	Phospholipid Metabolism	1256	67-48-1	1961	104.107
	1594			choline phosphate	LC/MS pos early	34396	C00588	HMDB01565	1014		2.3		4.1637e-05	0.0015		0.5286	1.2179		Lipid	Phospholipid Metabolism	267	72556-74-2	700	184.073
	1597			glycerophosphorylcholine (GPC)	LC/MS pos early	15990	C00670	HMDB00086	71920		0.85		0.056	0.1757		1.1884	1.0121		Lipid	Phospholipid Metabolism	100000269	28319-77-9	672	258.11
	1599			phosphoethanolamine	LC/MS pos early	1600	C00346	HMDB00224	1015		3.2		2.463e-09	3.6323e-07		0.3831	1.2271		Lipid	Phospholipid Metabolism	1026	1071-23-4	700	142.026
	1601			glycerophosphoethanolamine	LC/MS pos early	37455	C01233	HMDB00114	123874		1.41		0.005	0.044		0.7807	1.0984		Lipid	Phospholipid Metabolism	100001620	33049-08-0	659	216.063
	1604			trimethylamine N-oxide	LC/MS pos early	40406	C01104	HMDB00925	1145		1.16		0.3467	0.3863		1.0177	1.1817		Lipid	Phospholipid Metabolism	100003397	1184-78-7	2100	76.0757
	2130		Glycerolipid Metabolism	glycerol	LC/MS neg	15122	C00116	HMDB00131	753		1.19		0.2075	0.32		1.0568	1.2539		Lipid	Glycerolipid Metabolism	1254	56-81-5	758	91.0401
	2131			glycerol 3-phosphate	LC/MS pos early	43847	C00093	HMDB00126	754		0.37		1.9111e-09	3.2211e-07		2.1661	0.809		Lipid	Glycerolipid Metabolism	100000258	29849-82-9	580	173.021
	2140		Monoacylglycerol	1-palmitoylglycerol (16:0)	LC/MS neg	21127		HMDB31074	14900		1.09		0.7436	0.5456		1.3913	1.5137		Lipid	Monoacylglycerol	100000827	542-44-9	6550	255.233
	2141			1-palmitoleoylglycerol (16:1)*	LC/MS neg	52431		HMDB11565			1.01		0.871	0.5867		1.0997	1.1067		Lipid	Monoacylglycerol	100008952		6094	253.217
	2144			1-oleoylglycerol (18:1)	LC/MS neg	21184		HMDB11567	5283468		1.13		0.3022	0.3775		1.0367	1.1734		Lipid	Monoacylglycerol	100000924	111-03-5	6650	281.249
	2145			1-linoleoylglycerol (18:2)	LC/MS neg	27447			5283469		1.01		0.8344	0.579		1.087	1.0996		Lipid	Monoacylglycerol	100001040	2277-28-3	6477	279.233
	2149			1-dihomo-linolenylglycerol (20:3)	LC/MS neg	48341					1.05		0.6873	0.5283		0.9806	1.0269		Lipid	Monoacylglycerol	100006121		6400	305.249
	2150			1-arachidonylglycerol (20:4)	LC/MS neg	34397	C13857	HMDB11549	5282281		1.12		0.6445	0.5163		0.8969	1.0049		Lipid	Monoacylglycerol	100001433	35474-99-8	6250	303.233
	2159			2-linoleoylglycerol (18:2)	LC/MS neg	32506		HMDB11538	5365676		0.98		0.8265	0.5756		1.1584	1.1327		Lipid	Monoacylglycerol	100000987	3443-82-1	6250	279.233
	2243		Sphingolipid Metabolism	sphinganine	LC/MS pos late	17769	C00836	HMDB00269	3126		3.25		8.5444e-10	2.0162e-07		0.3973	1.2918		Lipid	Sphingolipid Metabolism	313	3102-56-5	1413	302.305
	2244			sphinganine-1-phosphate	LC/MS pos late	52605		HMDB01383	520		1.44		0.0056	0.0474		0.8123	1.1719		Lipid	Sphingolipid Metabolism	100001876	19794-97-9	1431	382.272
	2281			sphingosine	LC/MS pos late	17747	C00319	HMDB00252	5353955		3.93		5.2767e-11	6.2256e-08		0.3301	1.2967		Lipid	Sphingolipid Metabolism	297	123-78-4	1393	300.29
	2282			sphingosine 1-phosphate	LC/MS pos late	34445	C06124	HMDB00277	5283560		1.39		0.0001	0.0037		0.806	1.1168		Lipid	Sphingolipid Metabolism	100000626	26993-30-6	1375	380.256
	2299			hexadecasphingosine (d16:1)*	LC/MS pos late	57428					1.78		0.0024	0.0274		0.5376	0.9559		Lipid	Sphingolipid Metabolism	100015723		1289	272.258
	2302			sphingadienine*	LC/MS pos late	57426			6449795		3.86		5.5897e-08	5.4958e-06		0.2753	1.0637		Lipid	Sphingolipid Metabolism	100015643	25696-03-1	1350	298.274
	2375		Mevalonate Metabolism	3-hydroxy-3-methylglutarate	LC/MS polar	531	C03761	HMDB00355	1662		1.21		0.0662	0.1893		0.8312	1.0042		Lipid	Mevalonate Metabolism	112	503-49-1	2850	161.046
	2390		Sterol	cholesterol	LC/MS pos late	63	C00187	HMDB00067	11025495		0.96		0.5017	0.4585		1.0508	1.0126		Lipid	Sterol	266	57-88-5	2707	369.352
	2400			7-alpha-hydroxy-3-oxo-4-cholestenoate (7-Hoca)	LC/MS neg	36776	C17337	HMDB12458	3081085		1.07		0.4084	0.4193		1.0184	1.0918		Lipid	Sterol	100001609	115538-85-7	5288.1	429.301
	2402			3beta-hydroxy-5-cholestenoate	LC/MS neg	54805	C17333		165511		0.86		0.1248	0.2547		1.2686	1.0909		Lipid	Sterol	100006370	6561-58-6	5398	415.322
	2413			beta-sitosterol	LC/MS pos late	27414	C01753	HMDB00852	222284		0.85		0.1601	0.2783		0.9782	0.8269		Lipid	Sterol	100001033	83-46-5	3054	397.383
	2415			campesterol	LC/MS pos late	33997	C01789	HMDB02869	173183		0.99		0.4941	0.4574		0.9671	0.9598		Lipid	Sterol	100001269	474-62-4	2873	383.367
	2434		Pregnenolone Steroids	pregnenolone sulfate	LC/MS neg	38170		HMDB00774	105074		0.41		0.002	0.0242		2.2162	0.9194		Lipid	Pregnenolone Steroids	100002129	1247-64-9	5100	395.19
	2444			21-hydroxypregnenolone disulfate	LC/MS neg	46115			134595		0.59		0.0285	0.1333		1.8023	1.0711		Lipid	Pregnenolone Steroids	100001999	1164-98-3	3935	245.067
	2456		Progestin Steroids	5alpha-pregnan-3beta,20beta-diol monosulfate (1)	LC/MS neg	37196					0.29		0.0329	0.1463		3.8558	1.1348		Lipid	Progestin Steroids	100002009		5180	399.221
	2459			5alpha-pregnan-3beta,20alpha-diol monosulfate (2)	LC/MS neg	37200					0.24		0.053	0.1741		2.8456	0.6953		Lipid	Progestin Steroids	100002014		5060	399.221
	2464			5alpha-pregnan-3beta,20alpha-diol disulfate	LC/MS neg	37198					0.3		0.0124	0.0784		6.6698	1.9768		Lipid	Progestin Steroids	100001988		3962	239.085
	2465			5alpha-pregnan-3(alpha or beta),20beta-diol disulfate	LC/MS neg	46172			5127902		0.3		0.2549	0.3528		1.7816	0.5383		Lipid	Progestin Steroids	100002015		4310	239.085
	2467			pregnanediol-3-glucuronide	LC/MS neg	40708		HMDB10318	123796		0.35		0.136	0.2639		3.8593	1.3579		Lipid	Progestin Steroids	100003470	1852-49-9	5145	495.296
	2473			pregnen-diol disulfate*	LC/MS neg	32562					0.48		0.0274	0.1301		2.2686	1.091		Lipid	Progestin Steroids	100001993		3868	238.077
	2474			pregn steroid monosulfate*	LC/MS neg	32619					0.45		0.0118	0.076		2.7989	1.2552		Lipid	Progestin Steroids	100002067	1247-64-9	5000	397.205
	2489		Corticosteroids	cortisol	LC/MS neg	1712	C00735	HMDB00063	5754		0.86		0.0678	0.1893		1.2577	1.0778		Lipid	Corticosteroids	356	50-23-7	4710	361.202
	2491			cortisone	LC/MS neg	1769	C00762	HMDB02802	222786		0.76		0.0042	0.0383		1.2914	0.983		Lipid	Corticosteroids	273	53-06-5	4575	359.186
	2503		Androgenic Steroids	dehydroisoandrosterone sulfate (DHEA-S)	LC/MS neg	32425	C04555	HMDB01032	12594		0.37		0.0002	0.0041		3.6651	1.3397		Lipid	Androgenic Steroids	100000792	651-48-9	4745	367.158
	2504			16a-hydroxy DHEA 3-sulfate	LC/MS neg	38168					1.08		0.6641	0.5195		1.005	1.088		Lipid	Androgenic Steroids	100002126		4240	383.153
	2506			epiandrosterone sulfate	LC/MS neg	33973			9929317		0.38		2.2749e-05	0.001		3.5252	1.3441		Lipid	Androgenic Steroids	100001287	22229-22-7	4855	369.174
	2514			androsterone sulfate	LC/MS neg	31591		HMDB02759	159663		0.38		2.0416e-05	0.0009		3.4211	1.3071		Lipid	Androgenic Steroids	100001073	2479-86-9	5022	369.174
	2517			etiocholanolone glucuronide	LC/MS neg	47112		HMDB04484	270605		0.53		0.016	0.092		1.5624	0.8291		Lipid	Androgenic Steroids	100005403	3602-09-03	4915	465.249
	2520			androstenediol (3beta,17beta) monosulfate (1)	LC/MS neg	37211		HMDB03818	13847309		0.37		0.0003	0.006		3.3126	1.2187		Lipid	Androgenic Steroids	100002028	521-17-5	4535	369.174
	2521			androstenediol (3beta,17beta) monosulfate (2)	LC/MS neg	37210					0.41		0.0006	0.0101		2.2537	0.9316		Lipid	Androgenic Steroids	100002029		4500	369.174
	2523			androstenediol (3beta,17beta) disulfate (1)	LC/MS neg	37202	C04295	HMDB03818	87120982		0.38		0.0005	0.0087		3.4445	1.3051		Lipid	Androgenic Steroids	100001992		3740	224.062
	2524			androstenediol (3beta,17beta) disulfate (2)	LC/MS neg	37203	C04295	HMDB03818	87120982		0.56		0.0095	0.0667		2.2024	1.2279		Lipid	Androgenic Steroids	100001994		4065	224.062
	2528			androstenediol (3alpha, 17alpha) monosulfate (3)	LC/MS neg	37209					0.47		3.5948e-05	0.0014		2.4494	1.1451		Lipid	Androgenic Steroids	100002027		5180	369.174
	2537			5alpha-androstan-3alpha,17beta-diol monosulfate (1)	LC/MS neg	37186					0.44		0.0017	0.0212		1.4682	0.6494		Lipid	Androgenic Steroids	100002018		4925	371.19
	2538			5alpha-androstan-3alpha,17beta-diol monosulfate (2)	LC/MS neg	37185					0.31		0.4223	0.4269		3.5434	1.087		Lipid	Androgenic Steroids	100006005		5080	371.19
	2539			5alpha-androstan-3alpha,17beta-diol disulfate	LC/MS neg	37184					0.53		0.9164	0.5994		0.7193	0.3791		Lipid	Androgenic Steroids	100002017		4275	225.07
	2544			5alpha-androstan-3beta,17beta-diol monosulfate (2)	LC/MS neg	37192					0.74		0.1942	0.3083		0.7941	0.589		Lipid	Androgenic Steroids	100002024		4685	371.19
	2545			5alpha-androstan-3beta,17beta-diol disulfate	LC/MS neg	37190	C12525	HMDB00493	242332		0.38		0.0013	0.0186		3.8201	1.4465		Lipid	Androgenic Steroids	100001987	571-20-0	3880	225.07
	2548			5alpha-androstan-3beta,17alpha-diol disulfate	LC/MS neg	37187					0.68		0.4674	0.4466		0.5139	0.3515		Lipid	Androgenic Steroids	100002021		4215	225.07
	2552			andro steroid monosulfate (1)*	LC/MS neg	32827	C04555	HMDB02759			0.67		0.5007	0.4583		1.0043	0.6741		Lipid	Androgenic Steroids	100002152		3871	383.153
	2574		Primary Bile Acid Metabolism	cholate	LC/MS neg	22842	C00695	HMDB00619	221493		2.94		0.1507	0.2719		0.9996	2.9435		Lipid	Primary Bile Acid Metabolism	136	81-25-4	5165	407.28
	2575			glycocholate	LC/MS neg	18476	C01921	HMDB00138	10140		1.11		0.9126	0.599		1.192	1.3174		Lipid	Primary Bile Acid Metabolism	342	475-31-0;863-57-0	5163	464.302
	2576			taurocholate	LC/MS neg	18497	C05122	HMDB00036	6675		1.35		0.8968	0.5958		0.7681	1.0394		Lipid	Primary Bile Acid Metabolism	1648	145-42-6	5150	514.284
	2577			chenodeoxycholate	LC/MS neg	1563	C02528	HMDB00518	10133		2.82		0.3279	0.3797		0.5837	1.6454		Lipid	Primary Bile Acid Metabolism	1123	474-24-9;474-25-9	5264	391.285
	2578			glycochenodeoxycholate	LC/MS neg	32346	C05466	HMDB00637	12544		1.21		0.7305	0.5444		1.1568	1.3984		Lipid	Primary Bile Acid Metabolism	1628	16564-43-5	5236.1	448.307
	2579			taurochenodeoxycholate	LC/MS neg	18494	C05465	HMDB00951	387316		1.37		0.9247	0.6028		1.0378	1.4259		Lipid	Primary Bile Acid Metabolism	1629	6009-98-9	5250	498.289
	2586			glycochenodeoxycholate glucuronide (1)	LC/MS neg	52983					1.24		0.5839	0.4921		0.9726	1.2061		Lipid	Primary Bile Acid Metabolism	100009264		4806	311.666
	2588			glycochenodeoxycholate sulfate	LC/MS neg	52974					2.1		0.5885	0.4933		0.9734	2.0394		Lipid	Primary Bile Acid Metabolism	100006641		4820	263.628
	2591		Secondary Bile Acid Metabolism	deoxycholate	LC/MS neg	1114	C04483	HMDB00626	222528		1.34		0.9274	0.6029		1.0487	1.4048		Lipid	Secondary Bile Acid Metabolism	302	83-44-3	5294	391.285
	2593			glycodeoxycholate	LC/MS neg	18477	C05464	HMDB00631	3035026		1.23		0.5914	0.4934		1.1169	1.3718		Lipid	Secondary Bile Acid Metabolism	100000436	360-65-6	5281	448.307
	2594			taurodeoxycholate	LC/MS neg	12261	C05463	HMDB00896	2733768		1.02		0.2976	0.3741		1.0967	1.1188		Lipid	Secondary Bile Acid Metabolism	1668	207737-97-1	5257.4	498.289
	2599			glycolithocholate sulfate*	LC/MS neg	32620	C11301	HMDB02639	72222		0.95		0.7873	0.5625		1.1467	1.0947		Lipid	Secondary Bile Acid Metabolism	100001657	15324-64-8	5011	255.631
	2601			taurolithocholate 3-sulfate	LC/MS neg	36850	C03642	HMDB02580	440071		0.73		0.297	0.374		1.2031	0.8739		Lipid	Secondary Bile Acid Metabolism	100001658	64936-83-0	5026.7	280.622
	2603			ursodeoxycholate	LC/MS neg	1605	C07880	HMDB00946	31401		2.47		0.9314	0.6029		0.8821	2.1828		Lipid	Secondary Bile Acid Metabolism	1135	128-13-2	5055	391.285
	2604			isoursodeoxycholate	LC/MS neg	57577	C17662	HMDB00686	127601		1.94		0.8096	0.5689		1.6735	3.2417		Lipid	Secondary Bile Acid Metabolism	100002488	78919-26-3	4809	391.285
	2605			glycoursodeoxycholate	LC/MS neg	39379		HMDB00708	12310288		1.23		0.807	0.5684		1.4361	1.7622		Lipid	Secondary Bile Acid Metabolism	100002911	64480-66-6	5033	448.307
	2612			hyocholate	LC/MS neg	34093	C17649	HMDB00760	92805		2.48		0.0146	0.0873		0.4397	1.0915		Lipid	Secondary Bile Acid Metabolism	100001279	547-75-1	5046	407.28
	2613			glycohyocholate	LC/MS neg	42574					0.9		0.5154	0.4639		1.1081	1.0027		Lipid	Secondary Bile Acid Metabolism	100004083		5020	464.302
	2622			glycocholenate sulfate*	LC/MS neg	32599					0.98		0.485	0.4556		1.3245	1.2982		Lipid	Secondary Bile Acid Metabolism	100001989		4750	254.623
	2623			taurocholenate sulfate	LC/MS neg	32807					0.69		0.1055	0.2358		1.6856	1.1582		Lipid	Secondary Bile Acid Metabolism	100001990		4750	279.614
	2624			7-ketodeoxycholate	LC/MS neg	31904		HMDB00391	188292		2.13		0.6933	0.5304		0.7622	1.6228		Lipid	Secondary Bile Acid Metabolism	100001063	911-40-0	4821	405.265
	2627			glycodeoxycholate sulfate	LC/MS neg	52975					0.82		0.3906	0.4104		1.218	0.9938		Lipid	Secondary Bile Acid Metabolism	100006642		4875	263.628
	3197	Nucleotide	Purine Metabolism, (Hypo)Xanthine/Inosine containing	inosine	LC/MS neg	1123	C00294	HMDB00195	6021		1.88		0.0005	0.0086		0.7623	1.4324		Nucleotide	Purine Metabolism, (Hypo)Xanthine/Inosine containing	361	58-63-9	1602.1	267.073
	3198			hypoxanthine	LC/MS neg	3127	C00262	HMDB00157	790		1.57		0.0002	0.005		0.8451	1.3242		Nucleotide	Purine Metabolism, (Hypo)Xanthine/Inosine containing	171	68-94-0	1291.2	135.031
	3199			xanthine	LC/MS polar	3147	C00385	HMDB00292	1188		1.46		0.0758	0.201		0.9871	1.4391		Nucleotide	Purine Metabolism, (Hypo)Xanthine/Inosine containing	1004	69-89-6	2023	151.026
	3201			xanthosine	LC/MS neg	15136	C01762	HMDB00299	64959		1.69		0.0488	0.1709		0.517	0.8728		Nucleotide	Purine Metabolism, (Hypo)Xanthine/Inosine containing	100000299	146-80-5	1075	283.068
	3204			N1-methylinosine	LC/MS pos early	48351		HMDB02721	65095		1.61		0.0001	0.0031		0.6878	1.1083		Nucleotide	Purine Metabolism, (Hypo)Xanthine/Inosine containing	100001409	20245-33-4	1430	283.104
	3207			urate	LC/MS neg	1604	C00366	HMDB00289	1175		1.22		0.0601	0.1826		0.8766	1.066		Nucleotide	Purine Metabolism, (Hypo)Xanthine/Inosine containing	1134	69-93-2;120K5305	757.1	167.021
	3208			allantoin	LC/MS polar	1107	C02350	HMDB00462	204		0.91		0.2861	0.3689		1.0554	0.9637		Nucleotide	Purine Metabolism, (Hypo)Xanthine/Inosine containing	1002	97-59-6	1672	157.037
	3212		Purine Metabolism, Adenine containing	adenosine 5'-diphosphate (ADP)	LC/MS pos early	3108	C00008	HMDB01341	6022		10.02		1.8883e-08	2.4754e-06		0.1124	1.1265		Nucleotide	Purine Metabolism, Adenine containing	208	20398-34-9	607	428.037
	3213			adenosine 5'-monophosphate (AMP)	LC/MS pos early	32342	C00020	HMDB00045	6083		3.95		2.3689e-06	0.0001		0.3358	1.3275		Nucleotide	Purine Metabolism, Adenine containing	209	149022-20-8	1013	348.07
	3216			adenosine 3',5'-cyclic monophosphate (cAMP)	LC/MS neg	2831	C00575	HMDB00058	6076		1.65		0.0105	0.0707		0.5694	0.9375		Nucleotide	Purine Metabolism, Adenine containing	207	60-92-4	1952.2	328.045
	3220			adenosine	LC/MS pos early	555	C00212	HMDB00050	60961		3.87		4.6572e-07	3.0526e-05		0.3338	1.2902		Nucleotide	Purine Metabolism, Adenine containing	798	58-61-7	2169	268.104
	3221			adenine	LC/MS pos early	554	C00147	HMDB00034	190		1.33		0.0129	0.0804		0.7677	1.0193		Nucleotide	Purine Metabolism, Adenine containing	880	73-24-5	2221	136.062
	3226			N1-methyladenosine	LC/MS pos early	15650	C02494	HMDB03331	27476		1.2		0.001	0.0144		0.8494	1.0218		Nucleotide	Purine Metabolism, Adenine containing	1242	15763-06-1	2120	282.12
	3236			N6-carbamoylthreonyladenosine	LC/MS neg	35157		HMDB41623	161466		1.29		0.006	0.0494		0.8498	1.0977		Nucleotide	Purine Metabolism, Adenine containing	100001415	24719-82-2	2164	411.127
	3245			N6-succinyladenosine	LC/MS neg	48130		HMDB00912	165243		1.41		0.0609	0.1836		0.6857	0.9667		Nucleotide	Purine Metabolism, Adenine containing	100001664	4542-23-8	980	382.1
	3253		Purine Metabolism, Guanine containing	guanosine	LC/MS neg	1573	C00387	HMDB00133	6802		3.36		6.7866e-05	0.002		0.3656	1.2288		Nucleotide	Purine Metabolism, Guanine containing	1099	118-00-3	1662	282.084
	3256			7-methylguanine	LC/MS pos early	35114	C02242	HMDB00897	11361		1.08		0.2718	0.3591		0.9808	1.0602		Nucleotide	Purine Metabolism, Guanine containing	100001456	578-76-7	2175	166.072
	3262			N2,N2-dimethylguanosine	LC/MS pos early	35137		HMDB04824	92919		1.43		0.0005	0.0087		0.7777	1.1115		Nucleotide	Purine Metabolism, Guanine containing	100001412	2140-67-2	2210	312.13
	3273		Pyrimidine Metabolism, Orotate containing	dihydroorotate	LC/MS polar	601	C00337	HMDB03349	648		0.77		0.0118	0.076		1.4347	1.1083		Nucleotide	Pyrimidine Metabolism, Orotate containing	923	155-54-4	1910	157.025
	3274			orotate	LC/MS polar	1505	C00295	HMDB00226	967		1.89		0.0007	0.011		0.7356	1.3918		Nucleotide	Pyrimidine Metabolism, Orotate containing	445	50887-69-9	1638.1	155.01
	3276			orotidine	LC/MS polar	35172		HMDB00788	92751		6.27		2.411e-05	0.001		0.5197	3.261		Nucleotide	Pyrimidine Metabolism, Orotate containing	100001416	314-50-1	2250	287.052
	3286		Pyrimidine Metabolism, Uracil containing	uridine	LC/MS neg	606	C00299	HMDB00296	6029		0.88		0.33	0.3801		1.1622	1.0171		Nucleotide	Pyrimidine Metabolism, Uracil containing	535	58-96-8	1457.6	243.062
	3287			uracil	LC/MS polar	605	C00106	HMDB00300	1174		0.95		0.9012	0.5967		0.8839	0.8376		Nucleotide	Pyrimidine Metabolism, Uracil containing	825	66-22-8	1089.7	111.02
	3288			pseudouridine	LC/MS neg	33442	C02067	HMDB00767	15047		1.19		0.0249	0.1239		0.904	1.0746		Nucleotide	Pyrimidine Metabolism, Uracil containing	821	1445-07-4	1100	243.062
	3289			2'-O-methyluridine	LC/MS neg	57655			102212		1.22		0.0894	0.2176		0.874	1.0651		Nucleotide	Pyrimidine Metabolism, Uracil containing	100010896	2140-76-3	1831	257.078
	3290			5-methyluridine (ribothymidine)	LC/MS neg	35136		HMDB00884	445408		0.87		0.0265	0.1283		1.1152	0.9713		Nucleotide	Pyrimidine Metabolism, Uracil containing	100001446	1463-10-1	1778.1	257.078
	3301			2'-deoxyuridine	LC/MS neg	52602	C00526	HMDB00012	13712		0.7		0.0073	0.0554		1.1442	0.7977		Nucleotide	Pyrimidine Metabolism, Uracil containing	536	951-78-0	1586	227.067
	3304			3-ureidopropionate	LC/MS polar	3155	C02642	HMDB00026	111		1.07		0.8265	0.5756		1.0214	1.0902		Nucleotide	Pyrimidine Metabolism, Uracil containing	1053	462-88-4	2230	131.046
	3306			N-acetyl-beta-alanine	LC/MS neg	37432	C01073		76406		0.97		0.6339	0.5126		1.0172	0.9848		Nucleotide	Pyrimidine Metabolism, Uracil containing	100002102	3025-95-4	773	130.051
	3314		Pyrimidine Metabolism, Cytidine containing	cytidine	LC/MS neg	514	C00475	HMDB00089	6175		1.49		0.0516	0.1741		0.9323	1.3851		Nucleotide	Pyrimidine Metabolism, Cytidine containing	827	65-46-3	1325	242.078
	3316			3-methylcytidine	LC/MS pos early	35132			159649		0.92		0.2276	0.3312		1.0648	0.9806		Nucleotide	Pyrimidine Metabolism, Cytidine containing	100001466	21028-20-6	2176	258.108
	3318			N4-acetylcytidine	LC/MS pos early	35130		HMDB05923	107461		1.87		0.0036	0.0341		0.6975	1.3058		Nucleotide	Pyrimidine Metabolism, Cytidine containing	100001413	3768-18-1	1580	286.103
	3325			2'-O-methylcytidine	LC/MS pos early	57554			150971		0.95		0.3484	0.3863		1.0866	1.0281		Nucleotide	Pyrimidine Metabolism, Cytidine containing	100010895	2140-72-9	2411	258.108
	3335		Pyrimidine Metabolism, Thymine containing	5,6-dihydrothymine	LC/MS neg	1418	C00906	HMDB00079	93556		1.05		0.6295	0.5112		0.9919	1.0463		Nucleotide	Pyrimidine Metabolism, Thymine containing	158	696-04-8	1637.8	127.051
	3337			3-aminoisobutyrate	LC/MS pos early	1566	C05145	HMDB03911	64956		1.26		0.1553	0.2754		0.9827	1.237		Nucleotide	Pyrimidine Metabolism, Thymine containing	1114	10569-72-9;214139-20-5	2190	104.071
	3341	Cofactors and Vitamins	Nicotinate and Nicotinamide Metabolism	quinolinate	LC/MS pos early	1899	C03722	HMDB00232	1066		1.78		0.0093	0.0654		0.6867	1.2235		Cofactors and Vitamins	Nicotinate and Nicotinamide Metabolism	182	89-00-9	845	168.029
	3345			nicotinamide	LC/MS pos early	594	C00153	HMDB01406	936		3.45		2.9871e-07	2.0731e-05		0.3755	1.2971		Cofactors and Vitamins	Nicotinate and Nicotinamide Metabolism	432	98-92-0	1942	123.055
	3357			1-methylnicotinamide	LC/MS pos early	27665	C02918	HMDB00699	10129985		0.83		0.0372	0.1565		1.4133	1.1666		Cofactors and Vitamins	Nicotinate and Nicotinamide Metabolism	55	1005-24-9	1940	137.071
	3362			trigonelline (N'-methylnicotinate)	LC/MS pos early	32401	C01004	HMDB00875	5570		0.58		0.0237	0.1212		3.7256	2.152		Cofactors and Vitamins	Nicotinate and Nicotinamide Metabolism	100001092	535-83-1	1388	138.055
	3364			N1-Methyl-2-pyridone-5-carboxamide	LC/MS pos early	40469	C05842	HMDB04193	69698		1.27		0.4855	0.4556		0.8963	1.1419		Cofactors and Vitamins	Nicotinate and Nicotinamide Metabolism	100001468	701-44-0	1250	153.066
	3365			N1-Methyl-4-pyridone-3-carboxamide	LC/MS pos early	57584	C05843	HMDB04194	440810		1.31		0.2918	0.3713		0.9217	1.2084		Cofactors and Vitamins	Nicotinate and Nicotinamide Metabolism	100001469	769-49-3	1260	153.066
	3372		Pantothenate and CoA Metabolism	pantothenate	LC/MS neg	1508	C00864	HMDB00210	6613		1.18		0.7433	0.5456		1.3022	1.5315		Cofactors and Vitamins	Pantothenate and CoA Metabolism	1024	137-08-6	1498.7	218.103
	3383		Ascorbate and Aldarate Metabolism	ascorbate (Vitamin C)	LC/MS pos early	32354	C00072	HMDB00044			0.93		0.6799	0.525		0.169	0.1572		Cofactors and Vitamins	Ascorbate and Aldarate Metabolism	233	134-03-2	770	177.039
	3385			threonate	LC/MS polar	27738	C01620	HMDB00943	151152		0.6		5.6777e-05	0.0018		1.7121	1.0252		Cofactors and Vitamins	Ascorbate and Aldarate Metabolism	100001022	70753-61-6	2384	135.03
	3387			oxalate (ethanedioate)	LC/MS neg	20694	C00209	HMDB02329	971		0.69		0.0002	0.0042		1.4151	0.977		Cofactors and Vitamins	Ascorbate and Aldarate Metabolism	100000841	144-62-7	603	88.988
	3388			gulonate*	LC/MS polar	46957	C00257	HMDB03290	9794176		1.29		0.1004	0.2301		0.8295	1.0697		Cofactors and Vitamins	Ascorbate and Aldarate Metabolism	100001586	20246-53-1	2750	195.051
	3389		Tocopherol Metabolism	alpha-tocopherol	LC/MS pos late	1561	C02477	HMDB01893	14985		0.97		0.6554	0.5179		1.0677	1.0388		Cofactors and Vitamins	Tocopherol Metabolism	1105	59-02-9;10191-41-0	2522	430.378
	3393			delta-tocopherol	LC/MS pos late	33418	C14151	HMDB02902	92094		0.98		0.7407	0.5456		0.9615	0.9401		Cofactors and Vitamins	Tocopherol Metabolism	100001216	119-13-1	2259	402.349
	3397			gamma-CEHC	LC/MS neg	44876		HMDB01931	133098		0.88		0.1566	0.277		1.2451	1.0976		Cofactors and Vitamins	Tocopherol Metabolism	100002094	178167-75-4	3843	263.129
	3398			gamma-CEHC glucuronide*	LC/MS neg	42381					1.6		0.2335	0.3352		0.5142	0.8245		Cofactors and Vitamins	Tocopherol Metabolism	100004243		2500	439.161
	3403			gamma-tocopherol/beta-tocopherol	LC/MS pos late	52473					1.13		0.6281	0.5107		0.962	1.0844		Cofactors and Vitamins	Tocopherol Metabolism	100008998		2384	416.364
	3405		Biotin Metabolism	biotin	LC/MS pos early	568	C00120	HMDB00030	171548		1.58		0.6227	0.5081		0.2909	0.4592		Cofactors and Vitamins	Biotin Metabolism	251	58-85-5	2253	245.095
	3425		Hemoglobin and Porphyrin Metabolism	heme	LC/MS pos late	41754	C00032	HMDB03178	26945		3.6		0.0612	0.1836		0.2798	1.0083		Cofactors and Vitamins	Hemoglobin and Porphyrin Metabolism	100001386	14875-96-8	1124	616.176
	3426			bilirubin (Z,Z)	LC/MS pos late	43807	C00486	HMDB00054	5280352		0.87		0.3024	0.3775		1.322	1.1447		Cofactors and Vitamins	Hemoglobin and Porphyrin Metabolism	1090	635-65-4	1840	585.271
	3427			bilirubin (E,E)*	LC/MS pos late	32586			5315454		1.06		0.8325	0.579		1.1868	1.2605		Cofactors and Vitamins	Hemoglobin and Porphyrin Metabolism	100001950	114-25-0	1045	585.271
	3428			bilirubin (E,Z or Z,E)*	LC/MS pos late	47886		HMDB00488	5799469		0.97		0.3508	0.3883		1.1318	1.0994		Cofactors and Vitamins	Hemoglobin and Porphyrin Metabolism	100001951		1265	585.271
	3429			biliverdin	LC/MS pos late	2137	C00500	HMDB01008	5353439		0.9		0.6456	0.5163		1.8256	1.6357		Cofactors and Vitamins	Hemoglobin and Porphyrin Metabolism	250	55482-27-4;55482-27-4	1016	583.255
	3430			I-urobilinogen	LC/MS neg	32426	C05790	HMDB04157	26818		2.31		0.2028	0.3152		0.5038	1.1634		Cofactors and Vitamins	Hemoglobin and Porphyrin Metabolism	100001226	14684-37-8	4190	591.319
	3432			L-urobilin	LC/MS pos late	40173	C05793	HMDB04159	5280818		3.84		0.3751	0.4027		0.2569	0.9864		Cofactors and Vitamins	Hemoglobin and Porphyrin Metabolism	100002568	34217-90-8	901	595.349
	3445		Vitamin A Metabolism	retinol (Vitamin A)	LC/MS pos late	1806	C00473	HMDB00305	445354		0.94		0.4917	0.4571		1.0477	0.987		Cofactors and Vitamins	Vitamin A Metabolism	498	68-26-8	1636	269.226
	3455		Vitamin B6 Metabolism	pyridoxal	LC/MS pos early	1651	C00250	HMDB01545	1050		0.84		0.1553	0.2754		1.2215	1.021		Cofactors and Vitamins	Vitamin B6 Metabolism	491	65-22-5	2343	168.066
	3456			pyridoxate	LC/MS neg	31555	C00847	HMDB00017	6723		1.07		0.5743	0.4885		1.3841	1.4747		Cofactors and Vitamins	Vitamin B6 Metabolism	100001121	82-82-6	2185	182.046
	3458	Xenobiotics	Benzoate Metabolism	hippurate	LC/MS neg	15753	C01586	HMDB00714	464		0.55		0.0056	0.0474		2.5553	1.4179		Xenobiotics	Benzoate Metabolism	100000014	495-69-2	2106.9	178.051
	3462			2-hydroxyhippurate (salicylurate)	LC/MS neg	18281	C07588	HMDB00840	10253		0.57		0.437	0.431		17.3019	9.8632		Xenobiotics	Benzoate Metabolism	1869	487-54-7	2184	194.046
	3463			3-hydroxyhippurate	LC/MS neg	39600		HMDB06116	450268		0.94		0.4783	0.452		2.5629	2.4144		Xenobiotics	Benzoate Metabolism	100002122	1637-75-8	1687	194.046
	3464			4-hydroxyhippurate	LC/MS neg	35527		HMDB13678	151012		1.15		0.9486	0.6062		1.3061	1.5014		Xenobiotics	Benzoate Metabolism	100001423	2482-25-9	1475	194.046
	3470			benzoate	LC/MS neg	15778	C00180	HMDB01870	243		0.77		0.0689	0.1907		1.0338	0.7927		Xenobiotics	Benzoate Metabolism	100000008	65-85-0	1750	121.029
	3488			catechol sulfate	LC/MS neg	35320		HMDB59724	3083879		0.41		0.0005	0.0087		3.0358	1.2329		Xenobiotics	Benzoate Metabolism	100001605	4918-96-1	1906	188.986
	3490			O-methylcatechol sulfate	LC/MS neg	46111		HMDB60013	22473		0.52		0.0028	0.0298		2.3687	1.238		Xenobiotics	Benzoate Metabolism	100004208		2344	203.002
	3491			3-methyl catechol sulfate (1)	LC/MS neg	46165					0.45		0.0808	0.2093		3.3696	1.5007		Xenobiotics	Benzoate Metabolism	100004112		2790	203.002
	3492			3-methyl catechol sulfate (2)	LC/MS neg	46164					0.53		0.2631	0.3552		0.3936	0.208		Xenobiotics	Benzoate Metabolism	100004110		2860	203.002
	3493			4-methylcatechol sulfate	LC/MS neg	46146					0.27		0.006	0.0494		4.0749	1.1034		Xenobiotics	Benzoate Metabolism	100004111		2665	203.002
	3503			4-ethylphenylsulfate	LC/MS neg	36099	C13637				0.25		0.1502	0.2719		18.181	4.462		Xenobiotics	Benzoate Metabolism	100001756	123-07-9	3580	201.023
	3504			4-vinylphenol sulfate	LC/MS neg	36098	C05627	HMDB04072	6426766		0.85		0.5591	0.4807		2.0324	1.7273		Xenobiotics	Benzoate Metabolism	100001755	2628-17-3	3320	199.007
	3516			3-methoxycatechol sulfate (1)	LC/MS neg	48763					0.64		0.0855	0.215		2.0319	1.2975		Xenobiotics	Benzoate Metabolism	100006375		2163	218.997
	3518			methyl-4-hydroxybenzoate sulfate	LC/MS neg	48429					0.74		0.257	0.3534		2.65	1.97		Xenobiotics	Benzoate Metabolism	100006116		2873	230.997
	3520			propyl 4-hydroxybenzoate sulfate	LC/MS neg	48460					0.59		0.9375	0.6039		3.3195	1.9433		Xenobiotics	Benzoate Metabolism	100006264	162338-10-5	3971	259.028
	3525			p-cresol sulfate	LC/MS neg	36103		HMDB11635	4615423		0.69		0.3466	0.3863		1.5855	1.0922		Xenobiotics	Benzoate Metabolism	100001315	3233-57-7	2890	187.007
	3532			o-cresol sulfate	LC/MS neg	36845			11615528		0.94		0.7582	0.5526		0.5523	0.5193		Xenobiotics	Benzoate Metabolism	100001806		2796	187.007
	3536			3-(3-hydroxyphenyl)propionate sulfate	LC/MS neg	45415			187488		1.09		0.5451	0.4739		0.7049	0.7707		Xenobiotics	Benzoate Metabolism	100005391	86321-32-6	1294	245.013
	3539			3-(3-hydroxyphenyl)propionate	LC/MS neg	35635	C11457	HMDB00375	91		0.67		0.2595	0.3548		2.2717	1.5182		Xenobiotics	Benzoate Metabolism	100001624	621-54-5	1980	165.056
	3541			3-phenylpropionate (hydrocinnamate)	LC/MS neg	15749	C05629	HMDB00764	107		0.27		0.032	0.144		3.2276	0.869		Xenobiotics	Benzoate Metabolism	100000010	501-52-0	2860	149.061
	3543		Xanthine Metabolism	caffeine	LC/MS pos early	569	C07481	HMDB01847	2519		0.27		0.0026	0.0288		6.3867	1.6956		Xenobiotics	Xanthine Metabolism	849	58-08-2	2106	195.088
	3544			paraxanthine	LC/MS neg	18254	C13747	HMDB01860	4687		0.41		0.0367	0.1565		2.5875	1.0661		Xenobiotics	Xanthine Metabolism	100000453	611-59-6	2279	179.057
	3545			theobromine	LC/MS pos early	18392	C07480	HMDB02825	5429		0.56		0.0078	0.0578		2.3357	1.2983		Xenobiotics	Xanthine Metabolism	100000445	83-67-0	1600	181.072
	3546			theophylline	LC/MS neg	18394	C07130	HMDB01889	2153		0.44		0.0989	0.2297		2.8813	1.2671		Xenobiotics	Xanthine Metabolism	100000437	58-55-9	2356.9	179.057
	3547			1-methylurate	LC/MS neg	34395	C16359	HMDB03099	69726		0.76		0.9155	0.5994		1.946	1.4723		Xenobiotics	Xanthine Metabolism	100001400	708-79-2	1099	181.037
	3548			7-methylurate	LC/MS pos early	39598	C16355	HMDB11107	69160		1.41		0.367	0.3978		0.7445	1.048		Xenobiotics	Xanthine Metabolism	100002241	612-37-3	1321	183.051
	3549			1,3-dimethylurate	LC/MS neg	32391		HMDB01857	70346		0.64		0.1253	0.2549		1.3192	0.843		Xenobiotics	Xanthine Metabolism	100001106	944-73-0	1671.4	195.052
	3550			1,7-dimethylurate	LC/MS neg	34400	C16356	HMDB11103	91611		0.6		0.1844	0.2984		2.2333	1.3335		Xenobiotics	Xanthine Metabolism	100001399	33868-03-0	1578.6	195.052
	3551			3,7-dimethylurate	LC/MS neg	34399	C16360	HMDB01982	83126		0.69		0.1215	0.2519		1.023	0.7099		Xenobiotics	Xanthine Metabolism	100001398	13087-49-5	1418.2	195.052
	3552			1,3,7-trimethylurate	LC/MS neg	34404	C16361	HMDB02123	79437		0.43		0.0487	0.1709		0.6663	0.2865		Xenobiotics	Xanthine Metabolism	100001397	5415-44-1	1985	209.068
	3553			1-methylxanthine	LC/MS neg	34389	C16358	HMDB10738	80220		0.49		0.1246	0.2547		2.0412	0.9983		Xenobiotics	Xanthine Metabolism	100001405	6136-37-4	1568.8	165.042
	3554			3-methylxanthine	LC/MS neg	32445	C16357	HMDB01886	70639		0.87		0.2781	0.363		1.4303	1.2479		Xenobiotics	Xanthine Metabolism	100001108	1076-22-8	1700	165.042
	3555			7-methylxanthine	LC/MS pos early	34390	C16353	HMDB01991	68374		1.03		0.4359	0.431		1.2789	1.3224		Xenobiotics	Xanthine Metabolism	100001396	552-62-5	1350	167.056
	3556			5-acetylamino-6-amino-3-methyluracil	LC/MS polar	34424	C16366	HMDB04400	88299		0.76		0.4313	0.4293		1.6331	1.239		Xenobiotics	Xanthine Metabolism	100001403	1196153-01-1	1710	197.068
	3557			5-acetylamino-6-formylamino-3-methyluracil	LC/MS polar	34401	C16365	HMDB11105	108214		0.68		0.2449	0.344		2.3909	1.6284		Xenobiotics	Xanthine Metabolism	100001402	85438-96-6	1424	225.063
	3559			caffeic acid sulfate	LC/MS polar	53254		HMDB41708			0.44		0.0672	0.1893		3.6839	1.618		Xenobiotics	Xanthine Metabolism	100009337		1307	258.992
	3560		Tobacco Metabolite	cotinine	LC/MS pos early	553		HMDB01046	854019		137.18		0.0145	0.0873		0.0634	8.6973		Xenobiotics	Tobacco Metabolite	848	486-56-6	2213	177.102
	3561			hydroxycotinine	LC/MS pos early	38661		HMDB01390	10219774		16.38		0.061	0.1836		0.0141	0.2309		Xenobiotics	Tobacco Metabolite	100002717	34834-67-8	2030	193.097
	3562			cotinine N-oxide	LC/MS pos early	38662		HMDB01411	9815514		1.69		0.1888	0.3023		0.2568	0.4338		Xenobiotics	Tobacco Metabolite	100002719	36508-80-2	1377	193.097
	3564			3-hydroxycotinine glucuronide	LC/MS neg	43470		HMDB01204	183115		2.07		0.1609	0.2783		0.0634	0.131		Xenobiotics	Tobacco Metabolite	100004494	132929-88-5	1745	367.115
	3572		Food Component/Plant	2-piperidinone	LC/MS pos early	43400		HMDB11749	12665		1.8		0.2255	0.3311		1.2904	2.3187		Xenobiotics	Food Component/Plant	100004295	675-20-7	1675	100.076
	3610			sucralose	LC/MS neg	36649	C12285	HMDB31554	71485		0.81		0.1597	0.2783		0.6636	0.5362		Xenobiotics	Food Component/Plant	100001789	56038-13-2	3140	395.007
	3655			1,6-anhydroglucose	LC/MS neg	21049		HMDB00640	2724705		0.66		0.8159	0.5713		0.5283	0.3484		Xenobiotics	Food Component/Plant	100000939	498-07-7	919.7	161.046
	3658			2,3-dihydroxyisovalerate	LC/MS polar	38276	C04039	HMDB12141	677		0.74		0.8834	0.5909		1.8095	1.3393		Xenobiotics	Food Component/Plant	100002417	1756-18-9	1050	133.051
	3665			2-isopropylmalate	LC/MS polar	15667	C02504	HMDB00402	77		0.87		0.5897	0.4933		0.7972	0.6904		Xenobiotics	Food Component/Plant	100000409	3237-44-3	2605	175.061
	3666			2-oxindole-3-acetate	LC/MS pos early	40479		HMDB35514	3080590		0.69		0.5185	0.4654		1.9822	1.3767		Xenobiotics	Food Component/Plant	100003109	2971-31-5	2378	192.066
	3688			gluconate	LC/MS polar	587	C00257	HMDB00625	10690		1.06		0.6146	0.5043		0.9853	1.0449		Xenobiotics	Food Component/Plant	338	527-07-1	2922	195.051
	3697			alliin	LC/MS pos early	41494	C08265	HMDB33592	87310		0.58		0.1647	0.2802		1.3755	0.7918		Xenobiotics	Food Component/Plant	100003473	556-27-4	1470	178.053
	3698			N-acetylalliin	LC/MS neg	45404					0.5		0.2097	0.3213		2.3337	1.1738		Xenobiotics	Food Component/Plant	100005367		1467	218.049
	3705			beta-cryptoxanthin	LC/MS pos late	57591		HMDB33844	6384256		0.29		0.0029	0.0298		3.9946	1.1701		Xenobiotics	Food Component/Plant	100001977	472-70-8	2560	552.433
	3710			beta-guanidinopropanoate	LC/MS pos early	35101	C03065	HMDB13222	67701		1.2		0.8121	0.5693		0.8698	1.0401		Xenobiotics	Food Component/Plant	100001411	353-09-3	2145	132.077
	3731			cinnamoylglycine	LC/MS neg	38637		HMDB11621	709625		0.36		0.0631	0.1856		3.489	1.2584		Xenobiotics	Food Component/Plant	100002253	16534-24-0	3127	204.067
	3753			dihydroferulic acid	LC/MS neg	40481			14340		0.64		0.4795	0.4522		1.1507	0.7404		Xenobiotics	Food Component/Plant	100003432	1135-23-5	1928	195.066
	3762			ergothioneine	LC/MS pos early	37459	C05570	HMDB03045	3032311		0.47		0.014	0.0864		2.0406	0.9675		Xenobiotics	Food Component/Plant	100002154	58511-63-0	850	230.096
	3764			erythritol	LC/MS polar	20699	C00503	HMDB02994	222285		0.51		0.5466	0.4746		3.4922	1.7782		Xenobiotics	Food Component/Plant	100000846	149-32-6	1491	167.056
	3767			ferulic acid 4-sulfate	LC/MS neg	47114		HMDB29200	6305574		0.33		0.3685	0.3978		1.6985	0.5676		Xenobiotics	Food Component/Plant	100005389	86321-29-1	1200	273.007
	3788			homostachydrine*	LC/MS pos early	33009	C08283	HMDB33433	441447		1.1		0.6898	0.5288		1.3255	1.4525		Xenobiotics	Food Component/Plant	100001550	1195-94-4	1750	158.118
	3792			indolin-2-one	LC/MS pos early	43374	C12312		321710		1.07		0.8717	0.5867		0.7817	0.8385		Xenobiotics	Food Component/Plant	100004318	59-48-3	2575	134.06
	3814			methyl indole-3-acetate	LC/MS pos early	1584		HMDB29738	74706		2.19		0.0182	0.101		0.7106	1.5595		Xenobiotics	Food Component/Plant	1104	1912-33-0	3339	190.086
	3817			N-(2-furoyl)glycine	LC/MS neg	31536		HMDB00439	21863		0.21		0.3155	0.3785		9.3407	2.0012		Xenobiotics	Food Component/Plant	100001086	5657-19-2;5657-19-2	1525	168.03
	3841			piperine	LC/MS pos late	33935	C03882	HMDB29377	638024		1.43		0.9104	0.599		1.2339	1.7688		Xenobiotics	Food Component/Plant	100001267	94-62-2	1168	286.144
	3851			quinate	LC/MS polar	18335	C00296	HMDB03072	6508		0.5		0.0171	0.0971		4.1514	2.0923		Xenobiotics	Food Component/Plant	100000442	77-95-2	2432.9	191.056
	3856			saccharin	LC/MS neg	21151	D01085	HMDB29723	5143		1.16		0.3871	0.4096		0.3124	0.3622		Xenobiotics	Food Component/Plant	100000870	81-07-2	2000	181.992
	3858			acesulfame	LC/MS neg	48569		HMDB33585	36573		0.5		0.1502	0.2719		1.3649	0.6868		Xenobiotics	Food Component/Plant	100006203	55589-62-3	1581	161.987
	3859			S-allylcysteine	LC/MS pos early	43239		HMDB34323	98280		0.38		0.1238	0.2543		3.9336	1.4795		Xenobiotics	Food Component/Plant	100004509	21593-77-1	2690	162.058
	3868			solanidine	LC/MS pos late	39788	C06543	HMDB03236	65727		2.43		0.047	0.1691		0.3643	0.8853		Xenobiotics	Food Component/Plant	100002773	80-78-4	1010	398.342
	3875			stachydrine	LC/MS pos early	34384	C10172	HMDB04827	115244		0.59		0.2814	0.3661		2.9564	1.7489		Xenobiotics	Food Component/Plant	100001296	4136-37-2	1440	144.102
	3882			tartarate	LC/MS neg	15336	C00898	HMDB00956	444305		0.81		0.5092	0.4619		0.4729	0.3814		Xenobiotics	Food Component/Plant	100000295	87-69-4;6106-24-7	615.3	149.009
	3885			thymol sulfate	LC/MS neg	36095	C09908	HMDB01878			0.56		0.3598	0.3941		3.3295	1.851		Xenobiotics	Food Component/Plant	100001757	89-83-8	4410	229.054
	3898			4-allylphenol sulfate	LC/MS neg	37181					0.25		0.1468	0.2706		6.4893	1.6504		Xenobiotics	Food Component/Plant	100001868		3805	213.023
	3899			methyl glucopyranoside (alpha + beta)	LC/MS neg	46144					0.49		0.0015	0.0197		2.5967	1.2715		Xenobiotics	Food Component/Plant	100005864		1070	193.072
	3926			4-vinylguaiacol sulfate	LC/MS neg	48442					0.36		0.5354	0.4725		1.0714	0.382		Xenobiotics	Food Component/Plant	100006126		3354	229.018
	3927			pyrraline	LC/MS neg	48428		HMDB33143	122228		1.01		0.9864	0.6167		1.4623	1.4821		Xenobiotics	Food Component/Plant	100001767	74509-14-1	2304	253.119
	3928			umbelliferone sulfate	LC/MS neg	48674			129659		0.29		0.5212	0.4669		1.8215	0.5251		Xenobiotics	Food Component/Plant	100006282	69526-88-1	2440	240.981
	3929			daidzein sulfate (2)	LC/MS neg	48728					1.55		0.2196	0.3284		0.2482	0.3859		Xenobiotics	Food Component/Plant	100006363		3330	333.008
	3931			eugenol sulfate	LC/MS neg	48715			180632		1.33		0.5348	0.4725		1.4387	1.9069		Xenobiotics	Food Component/Plant	100006171	95480-60-7	3782	243.033
	3935			2-keto-3-deoxy-gluconate	LC/MS polar	48141	C00204	HMDB01353	161227		1.27		0.0667	0.1893		0.8572	1.0913		Xenobiotics	Food Component/Plant	100005946	17510-99-5	1900	177.04
	3987			carotene diol (1)	LC/MS pos late	57635					0.54		0.0025	0.0275		1.8982	1.024		Xenobiotics	Food Component/Plant	100015966		1720	568.428
	3988			carotene diol (2)	LC/MS pos late	57636					0.58		0.0029	0.0298		1.9097	1.1006		Xenobiotics	Food Component/Plant	100015967		1904	568.428
	3989			carotene diol (3)	LC/MS pos late	57637					0.58		0.0148	0.0878		1.8258	1.0625		Xenobiotics	Food Component/Plant	100015968		1948	568.428
	3996		Bacterial/Fungal	tartronate (hydroxymalonate)	LC/MS neg	20693	C02287	HMDB35227	45		0.49		3.251e-05	0.0013		1.8206	0.8934		Xenobiotics	Bacterial/Fungal	100000840	80-69-3	610	118.999
	4038		Drug	2-hydroxyacetaminophen sulfate*	LC/MS neg	33173			86290013		54.38		0.0278	0.1312		0.0448	2.4362		Xenobiotics	Drug	100001791		1674	246.008
	4039			2-methoxyacetaminophen sulfate*	LC/MS neg	47031			86290014		8.6		0.0267	0.1285		0.0524	0.4509		Xenobiotics	Drug	100001793		1949	260.023
	4040			3-(cystein-S-yl)acetaminophen*	LC/MS pos early	34365			5233914		1.51		0.1976	0.3113		0.0845	0.1276		Xenobiotics	Drug	100001797		2420	271.075
	4041			3-(N-acetyl-L-cystein-S-yl) acetaminophen	LC/MS neg	45721			83967		5.25		0.0913	0.2198		0.0606	0.3184		Xenobiotics	Drug	2048	52372-86-8	2094	311.071
	4042			4-acetaminophen sulfate	LC/MS neg	37475	C06804	HMDB59911	83939		44.95		0.2579	0.3536		0.1845	8.2932		Xenobiotics	Drug	2049	10066-90-7;32113-41-0	1792	230.013
	4044			4-acetamidophenol	LC/MS neg	12032	C06804	HMDB01859	1983		39.65		0.068	0.1893		0.0664	2.6326		Xenobiotics	Drug	1383	103-90-2	2173.7	150.056
	4045			4-acetamidophenylglucuronide	LC/MS neg	15736		HMDB10316	83944		139.49		0.0704	0.1931		0.0191	2.6643		Xenobiotics	Drug	100000043	120595-80-4	1400	326.088
	4046			2-methoxyacetaminophen glucuronide*	LC/MS neg	33161			14367271		8.83		0.0539	0.1741		0.1414	1.249		Xenobiotics	Drug	100001795		1633	356.099
	4047			salicyluric glucuronide*	LC/MS neg	33384					0.14		0.5661	0.4844		8.6238	1.2496		Xenobiotics	Drug	100001332		1463	370.078
	4048			ibuprofen acyl glucuronide	LC/MS neg	38366			163959		1					1	1		Xenobiotics	Drug	100002406	115075-59-7	4976	381.155
	4049			ibuprofen	LC/MS neg	17799	D00126	HMDB01925	3672		1					1	1		Xenobiotics	Drug	1487	15687-27-1	4925	205.123
	4050			2-hydroxyibuprofen	LC/MS neg	43330		HMDB60920	10443535		1					1	1		Xenobiotics	Drug	100004169	51146-55-5	3462	221.118
	4052			carboxyibuprofen	LC/MS neg	43333		HMDB60564	10444113		1					1	1		Xenobiotics	Drug	100004171	15935-54-3	1920	235.098
	4064			4-acetylphenol sulfate	LC/MS neg	44620			4684006		0.71		0.4812	0.4535		0.4391	0.3136		Xenobiotics	Drug	100000711		2375	215.002
	4076			allopurinol	LC/MS neg	43534			2094		1.14		0.3256	0.3785		0.1733	0.1975		Xenobiotics	Drug	100004518	315-30-0	1530	135.031
	4077			allopurinol riboside	LC/MS neg	38321					1.85		0.3256	0.3785		0.052	0.0961		Xenobiotics	Drug	100002454	16220-07-8	1660	267.073
	4079			amoxicillin	LC/MS neg	52948	C06827	HMDB15193	2171		1					1	1		Xenobiotics	Drug	100008962	26787-78-0	2365	364.097
	4118			4-hydroxycoumarin	LC/MS neg	37445	C20414		54682930		0.78		0.3133	0.3785		1.2533	0.9726		Xenobiotics	Drug	100002049	1076-38-6	2470	161.024
	4121			desmethylnaproxen	LC/MS neg	46331		HMDB13989	13393711		1					0.1092	0.1092		Xenobiotics	Drug	100001787	52079-10-4	3045	215.071
	4122			desmethylnaproxen sulfate	LC/MS neg	46106			184679		0.57		0.2866	0.3689		0.2551	0.1447		Xenobiotics	Drug	100001788		2250	295.028
	4123			O-desmethylvenlafaxine	LC/MS pos late	43334	D07793	HMDB60532	125017		1.12		0.3256	0.3785		0.36	0.4049		Xenobiotics	Drug	100004173	300827-87-6	660	264.196
	4127			diltiazem	LC/MS pos late	42981	C06958	HMDB14487	39186		1.1		0.1934	0.3076		0.3989	0.439		Xenobiotics	Drug	100004015	33286-22-5	888	415.169
	4128			diphenhydramine	LC/MS pos late	38669	C06960	HMDB01927	3100		9.35		0.1618	0.2783		0.0071	0.0664		Xenobiotics	Drug	100002732	147-24-0	911	256.17
	4136			escitalopram	LC/MS pos late	40459	D07913	HMDB05028	146570		0.08		0.1669	0.2819		0.1677	0.013		Xenobiotics	Drug	100003444	219861-08-2	908	325.171
	4144			fluoxetine	LC/MS pos late	44619	D00326		3386		12.87		0.2892	0.3694		0.0076	0.0978		Xenobiotics	Drug	1382	59333-67-4	1025	310.141
	4146			furosemide	LC/MS neg	43009	D00331	HMDB01933	3440		3.66		0.0523	0.1741		0.1052	0.385		Xenobiotics	Drug	100004241	54-31-9	3515	329
	4149			gabapentin	LC/MS pos early	38686	D00332	HMDB05015	3446		1.02		0.3256	0.3785		0.5652	0.5789		Xenobiotics	Drug	100002806	60142-96-3	3123	172.133
	4156			hydroquinone sulfate	LC/MS neg	35322	C00530	HMDB02434	161220		1.33		0.8752	0.5874		0.7729	1.0296		Xenobiotics	Drug	100001604	123-31-9	1395	188.986
	4184			metformin	LC/MS pos early	38306	C07151	HMDB01921	4091		1		0.3256	0.3785		0.9345	0.9388		Xenobiotics	Drug	100002405	1115-70-4	2817	130.109
	4189			metoprolol	LC/MS pos late	18037	D02358	HMDB01932	4171		1					1	1		Xenobiotics	Drug	2028	56392-17-7	760	268.191
	4190			alpha-hydroxymetoprolol	LC/MS pos early	54738		HMDB60994	114962		1					1	1		Xenobiotics	Drug	100006385	56392-16-6	2900	284.186
	4191			metoprolol acid metabolite*	LC/MS pos early	34109			62936		1					1	1		Xenobiotics	Drug	100001385	56392-14-4	2950	268.154
	4199			naproxen	LC/MS neg	12122	C01517	HMDB01923	156391		0.1		0.1716	0.2876		0.1842	0.0183		Xenobiotics	Drug	1384	22204-53-1	4155	229.087
	4204			nifedipine	LC/MS pos late	34598	D00437 C07266		4485		1.02		0.3256	0.3785		0.6775	0.6902		Xenobiotics	Drug	100001514	21829-25-4	1005	347.124
	4207			norfluoxetine	LC/MS pos late	37252		HMDB60551	4541		1.01		0.3256	0.3785		0.67	0.679		Xenobiotics	Drug	100003769	83891-03-6	1008	296.126
	4210			omeprazole	LC/MS neg	38600	C07324	HMDB01913	4594		10.55		0.0396	0.1582		0.0411	0.4334		Xenobiotics	Drug	100002725	73590-58-6	4673	344.107
	4214			oxypurinol	LC/MS polar	41726	D02365	HMDB00786	4644		195.5		0.0902	0.2182		0.0004	0.0782		Xenobiotics	Drug	100002489	2465-59-0	1656	151.026
	4215			pantoprazole	LC/MS pos late	38609	C11806	HMDB05017	4679		1.28		0.3256	0.3785		0.0355	0.0455		Xenobiotics	Drug	100002808	102625-70-7	800	366.072
	4216			paroxetine	LC/MS pos late	40461	D02362 C07415		43815		1					0.6886	0.6886		Xenobiotics	Drug	100003442	110429-49-8	963	330.15
	4226			pivaloylcarnitine (C5)	LC/MS pos early	35432		HMDB41993	126894		1					1	1		Xenobiotics	Drug	100001589	98299-38-8	3005	246.17
	4235			ranitidine	LC/MS pos early	38595	D00422	HMDB01930	3001055		1.11		0.3256	0.3785		0.1134	0.1259		Xenobiotics	Drug	100002735	66357-59-3	2910	315.149
	4241			salicylate	LC/MS polar	1515	C00805	HMDB01895	338		0.44		0.2625	0.3552		22.7353	10.0268		Xenobiotics	Drug	501	69-72-7	802	137.024
	4245			sildenafil	LC/MS pos late	52961	C07259 D08514	HMDB05039	5212		18.73		0.0018	0.0226		0.0283	0.5302		Xenobiotics	Drug	100008971	139755-83-2	946	475.212
	4247			sertraline	LC/MS pos late	39757	C07246	HMDB05010	68617		0.48		0.401	0.4142		0.595	0.2841		Xenobiotics	Drug	100002804	79559-97-0	1070	306.081
	4248			tadalafil	LC/MS pos late	52950			4687521		8.75		0.0002	0.0044		0.0426	0.3727		Xenobiotics	Drug	100008974	171596-29-5	944	390.145
	4264			venlafaxine	LC/MS pos late	38623	C07187	HMDB05016	5656		1					0.4204	0.4204		Xenobiotics	Drug	100002807	93413-69-5	848	278.211
	4268			warfarin	LC/MS neg	43335	C01541	HMDB01935			25.53		5.8342e-05	0.0018		0.0187	0.4775		Xenobiotics	Drug	100004175	5543-57-7	3790	307.098
	4277			N,O-didesmethylvenlafaxine glucuronide	LC/MS pos early	52358		HMDB61167			1.06		0.3256	0.3785		0.2747	0.2905		Xenobiotics	Drug	100006001	1021933-99-2	2902	426.212
	4296			tramadol	LC/MS pos early	53241	C07153	HMDB14339	33741		18.21		0.1448	0.2691		0.0098	0.1785		Xenobiotics	Drug	100006381	27203-92-5	3288	264.196
	4297			O-desmethyltramadol glucuronide	LC/MS pos early	52357					8.02		0.1614	0.2783		0.0182	0.146		Xenobiotics	Drug	100006383	383891-39-2	2741	426.212
	4307			N-desmethyl tramadol	LC/MS pos early	52355		HMDB61007	10354700		1.08		0.3146	0.3785		0.7624	0.8203		Xenobiotics	Drug	100006384	147762-57-0	3360	250.18
	4311			diclofenac	LC/MS neg	52931	C01690	HMDB14724			1					1	1		Xenobiotics	Drug	100008961	15307-86-5	4903	294.009
	4313			O-desmethyltramadol	LC/MS pos early	53239		HMDB60997	130829		28.17		0.1616	0.2783		0.0042	0.1183		Xenobiotics	Drug	100006382	73986-53-5	3045	250.18
	4314			sulfamethoxazole	LC/MS neg	53240	D00285 C07315 D00447	HMDB15150	5329		1		0.3256	0.3785		0.8534	0.8536		Xenobiotics	Drug	100009327		1941	252.045
	4320			cetirizine	LC/MS pos late	54745	C07778	HMDB05032	2678		1.15		0.3256	0.3785		0.1834	0.2106		Xenobiotics	Drug	100009034	83881-51-0	1052	389.163
	4322			mycophenolic acid	LC/MS neg	54800	C20380 D05096	HMDB15159	446541		1					0.2963	0.2963		Xenobiotics	Drug	100009253	24280-93-1	4185	319.119
	4323			mycophenolic acid glucuronide	LC/MS neg	54792			6442661		1					0.3576	0.3576		Xenobiotics	Drug	100009254		2627	495.151
	4383		Chemical	nornicotine	LC/MS pos early	38122					1.01		0.3256	0.3785		0.8701	0.8755		Xenobiotics	Chemical	100002224	5746-86-1	2947	149.107
	4384			sulfate*	LC/MS neg	46960	C00059	HMDB01448	1118		1.18		0.0081	0.059		0.894	1.0513		Xenobiotics	Chemical	100002528	14808-79-8	616	96.9601
	4387			O-sulfo-L-tyrosine	LC/MS neg	45413			514186		1.17		0.3247	0.3785		1.0462	1.224		Xenobiotics	Chemical	100005384		990	260.023
	4391			ethyl glucuronide	LC/MS neg	39603		HMDB10325	152226		1.1		0.3256	0.3785		0.2455	0.2701		Xenobiotics	Chemical	100002849	17685-04-0	793	221.067
	4405			2-aminophenol sulfate	LC/MS neg	43266		HMDB61116	181670		0.79		0.475	0.4512		1.9478	1.5388		Xenobiotics	Chemical	100004322		1677	188.002
	4449			dimethyl sulfone	LC/MS pos early	43424	C11142	HMDB04983	6213		0.59		0.6553	0.5179		1.6569	0.98		Xenobiotics	Chemical	100004284	67-71-0	832	95.0161
	4451			ectoine	LC/MS pos early	35651	C06231		126041		1.97		0.1142	0.2455		1.0661	2.0954		Xenobiotics	Chemical	100001635	96702-03-3	1980	143.082
	4452			EDTA	LC/MS neg	22163	C00284	HMDB15109	6049		1.08		0.5862	0.4926		0.9035	0.9751		Xenobiotics	Chemical	100001002	60-00-4	643	291.083
	4459			HEPES	LC/MS pos early	21248			23831		1					1	1		Xenobiotics	Chemical	100000843	7365-45-9	1627	239.106
	4460			iminodiacetate (IDA)	LC/MS pos early	21025	C19911	HMDB11753	8897		1.65		8.0475e-08	7.3036e-06		0.7314	1.2073		Xenobiotics	Chemical	100000900	142-73-4	808	134.045
	4462			lanthionine	LC/MS pos early	42002			98504		1.03		0.8476	0.583		1.1654	1.203		Xenobiotics	Chemical	100003892	3183-08-02	1730	209.059
	4479			perfluorooctanesulfonic acid (PFOS)	LC/MS neg	57564	C18142	HMDB59586	74483		1.08		0.902	0.5968		1.0251	1.111		Xenobiotics	Chemical	100010955	1763-23-1	5233	498.93
	4488			succinimide	LC/MS polar	41888	C07273		11439		0.93		0.8358	0.579		1.3749	1.2719		Xenobiotics	Chemical	100003696	123-56-8	2155	116.035
	4496			N-methylpipecolate	LC/MS pos early	47101			11286529		0.73		0.0616	0.1836		1.4092	1.029		Xenobiotics	Chemical	100005383	41447-17-0	1932	144.102
	4501			4-hydroxychlorothalonil	LC/MS neg	48441			34217		0.69		0.0036	0.0341		2.0372	1.4077		Xenobiotics	Chemical	100006082	28343-61-5	4427	244.908
	4507			3-hydroxypyridine sulfate	LC/MS neg	48448					0.3		0.1213	0.2519		10.5731	3.1266		Xenobiotics	Chemical	100006098	1955-23-3	1595.5	173.987
	4518			6-hydroxyindole sulfate	LC/MS neg	48698					1.16		0.2879	0.3694		0.9784	1.1301		Xenobiotics	Chemical	100006260		2498	212.002
	4521			4-acetamidobenzoate	LC/MS neg	57585	D03836		19266		1.16		0.7073	0.5355		0.4364	0.5059		Xenobiotics	Chemical	100009413	556-08-1	1403	178.051
	4522			thioproline	LC/MS pos early	53231			93176		0.95		0.4114	0.421		1.0716	1.0195		Xenobiotics	Chemical	100009232	34592-47-4	1250	134.027
	5771	Neutral Complex Lipids	Triacylglycerol	Total TAG	DMS-MS	54658					1.35		0.1294	0.2563		0.8505	1.1499		Neutral Complex Lipids	Triacylglycerol	100010821
	5772		Diacylglycerol	Total DAG	DMS-MS	54659					1.32		0.124	0.2543		0.902	1.1871		Neutral Complex Lipids	Diacylglycerol	100010822
	5773		Cholesteryl Ester	Total CE	DMS-MS	54657					0.86		0.0559	0.1757		1.182	1.0206		Neutral Complex Lipids	Cholesteryl Ester	100010820
	5774		Free Fatty Acid	Total FFA	DMS-MS	54660					1.1		0.2313	0.3348		1.0269	1.1296		Neutral Complex Lipids	Free Fatty Acid	100010823
	5775	Phospholipids	Phosphatidylethanolamine	Total PE	DMS-MS	54662					1.12		0.3118	0.3785		0.9265	1.036		Phospholipids	Phosphatidylethanolamine	100010825
	5776		Lysophosphatidylcholine	Total LPC	DMS-MS	54664					0.86		0.007	0.0548		1.1468	0.9881		Phospholipids	Lysophosphatidylcholine	100010827
	5777		Lysophosphatidylethanolamine	Total LPE	DMS-MS	54665					0.94		0.3052	0.3785		1.0057	0.9503		Phospholipids	Lysophosphatidylethanolamine	100010828
	5778		Phosphatidylcholine	Total PC	DMS-MS	54661					0.86		0.0239	0.1215		1.15	0.9834		Phospholipids	Phosphatidylcholine	100010824
	5779		Phosphatidylinositols	Total PI	DMS-MS	54663					0.96		0.699	0.5334		1.0274	0.9819		Phospholipids	Phosphatidylinositols	100010826
	5780	Sphingolipids	Ceramide	Total CER	DMS-MS	54667					1.05		0.5874	0.4933		0.9771	1.0254		Sphingolipids	Ceramide	100010830
	5781		Dihydroceramide	Total DCER	DMS-MS	54670					1.1		0.329	0.3798		0.9068	0.9989		Sphingolipids	Dihydroceramide	100010833
	5782		Hexosylceramide	Total HCER	DMS-MS	54668					0.95		0.5269	0.4688		1.1338	1.081		Sphingolipids	Hexosylceramide	100010831
	5783		Lactosylceramide	Total LCER	DMS-MS	54669					1.13		0.0976	0.2276		0.9229	1.0391		Sphingolipids	Lactosylceramide	100010832
	5784		Sphingomyelin	Total SM	DMS-MS	54666					0.95		0.2694	0.3583		1.0851	1.0317		Sphingolipids	Sphingomyelin	100010829
	5785	Cholesterol Ester	Ester	CE(12:0)	DMS-MS	54493		HMDB02262			0.88		0.4609	0.4439		0.6099	0.5363		Cholesterol Ester	Ester	100010641
	5786			CE(24:1)	DMS-MS	54126		HMDB06728			1.13		0.2499	0.3489		0.9025	1.0222		Cholesterol Ester	Ester	100010274
	5787			CE(14:1)	DMS-MS	53453		HMDB10367			0.79		0.6305	0.5114		1.1779	0.9337		Cholesterol Ester	Ester	100009601
	5788			CE(15:0)	DMS-MS	53454		HMDB60057			0.9		0.4317	0.4293		1.096	0.9829		Cholesterol Ester	Ester	100009602
	5789			CE(16:0)	DMS-MS	54315	C11251	HMDB00885			0.93		0.2547	0.3528		1.0433	0.9748		Cholesterol Ester	Ester	100010463
	5790			CE(16:1)	DMS-MS	54316		HMDB00658			0.81		0.1864	0.2996		1.2966	1.0528		Cholesterol Ester	Ester	100010464
	5791			CE(17:0)	DMS-MS	54122		HMDB60059			0.99		0.9662	0.6113		0.9912	0.9774		Cholesterol Ester	Ester	100010270
	5792			CE(18:0)	DMS-MS	54123		HMDB10368			0.92		0.2825	0.3662		1.0759	0.9923		Cholesterol Ester	Ester	100010271
	5793			CE(18:1)	DMS-MS	54494		HMDB00918			0.83		0.0521	0.1741		1.2104	1.0092		Cholesterol Ester	Ester	100010642
	5794			CE(18:2)	DMS-MS	53968	C15441	HMDB00610			0.84		0.0338	0.1481		1.2079	1.0126		Cholesterol Ester	Ester	100010116
	5795			CE(18:3)	DMS-MS	53969		HMDB10370			0.8		0.1012	0.2302		1.1986	0.9639		Cholesterol Ester	Ester	100010117
	5796			CE(18:4)	DMS-MS	53623					0.67		0.0354	0.1528		1.5625	1.049		Cholesterol Ester	Ester	100009771
	5797			CE(20:0)	DMS-MS	54317		HMDB06740			1		0.8519	0.584		1.0806	1.0794		Cholesterol Ester	Ester	100010465
	5798			CE(20:1)	DMS-MS	54318		HMDB05193			0.86		0.5862	0.4926		1.2678	1.0842		Cholesterol Ester	Ester	100010466
	5799			CE(20:2)	DMS-MS	53624					0.95		0.3453	0.3863		1.0963	1.0402		Cholesterol Ester	Ester	100009772
	5800			CE(20:3)	DMS-MS	54319		HMDB06736			1.01		0.8699	0.5867		1.0164	1.0246		Cholesterol Ester	Ester	100010467
	5801			CE(20:4)	DMS-MS	54495		HMDB06726			1.04		0.9247	0.6028		1.0061	1.0513		Cholesterol Ester	Ester	100010643
	5802			CE(20:5)	DMS-MS	53795		HMDB06731			0.95		0.2231	0.3294		1.3082	1.2387		Cholesterol Ester	Ester	100009943
	5803			CE(22:0)	DMS-MS	53625		HMDB06727			0.93		0.4145	0.4225		0.751	0.6967		Cholesterol Ester	Ester	100009773
	5804			CE(22:1)	DMS-MS	53796		HMDB10372			0.79		0.3951	0.4108		1.0112	0.7949		Cholesterol Ester	Ester	100009944
	5805			CE(22:2)	DMS-MS	53269		HMDB06737			1.29		0.2006	0.3137		0.6927	0.8959		Cholesterol Ester	Ester	100009417
	5806			CE(22:4)	DMS-MS	54124		HMDB06729			1.02		0.8721	0.5867		0.9672	0.9913		Cholesterol Ester	Ester	100010272
	5807			CE(22:5)	DMS-MS	53797		HMDB10375			1.03		0.9547	0.6079		1.03	1.0588		Cholesterol Ester	Ester	100009945
	5808			CE(22:6)	DMS-MS	53970		HMDB06733			0.86		0.1862	0.2996		1.3056	1.1277		Cholesterol Ester	Ester	100010118
	5809			CE(24:0)	DMS-MS	54125		HMDB10376			1.07		0.1784	0.2932		0.6594	0.708		Cholesterol Ester	Ester	100010273
	5810			CE(14:0)	DMS-MS	53452		HMDB06725			0.86		0.3071	0.3785		1.1469	0.9856		Cholesterol Ester	Ester	100009600
	5811	Ceramides	CER	CER(14:0)	DMS-MS	54496	C13916	HMDB11773			1					1	1		Ceramides	CER	100010644
	5812			CER(16:0)	DMS-MS	53971		HMDB04949			1.31		0.0022	0.0252		0.8158	1.0704		Ceramides	CER	100010119
	5813			CER(18:0)	DMS-MS	54320		HMDB04950			1.58		0.0019	0.0236		0.6422	1.0176		Ceramides	CER	100010468
	5815			CER(20:0)	DMS-MS	54321		HMDB04951			1.59		0.0005	0.0087		0.6294	1.0017		Ceramides	CER	100010469
	5816			CER(26:1)	DMS-MS	53798		HMDB04955			1.02		0.8415	0.5799		0.8653	0.8806		Ceramides	CER	100009946
	5817			CER(22:0)	DMS-MS	53627		HMDB04952			1.16		0.1944	0.3083		0.8895	1.035		Ceramides	CER	100009775
	5818			CER(22:1)	DMS-MS	54127		HMDB11775			1.23		0.1455	0.2691		0.7851	0.9621		Ceramides	CER	100010275
	5819			CER(24:0)	DMS-MS	54322		HMDB04956			0.9		0.2658	0.357		1.1343	1.0169		Ceramides	CER	100010470
	5820			CER(24:1)	DMS-MS	53628		HMDB04953			1.25		0.0512	0.1741		0.8868	1.1115		Ceramides	CER	100009776
	5821			CER(26:0)	DMS-MS	54497		HMDB04955			0.85		0.2217	0.3293		1.1291	0.9555		Ceramides	CER	100010645
	5822			CER(20:1)	DMS-MS	53972					1					0.9141	0.9141		Ceramides	CER	100010120
	5825	Diacylglycerol	Ester	DAG(20:0/20:0)	DMS-MS	54507		HMDB07368			0.97		0.7056	0.5355		0.9846	0.9513		Diacylglycerol	Ester	100010655
	5826			DAG(12:0/18:1)	DMS-MS	53799					1					0.7455	0.7455		Diacylglycerol	Ester	100009947
	5829			DAG(14:0/16:0)	DMS-MS	54323		HMDB07095			0.91		0.6719	0.522		0.4362	0.3972		Diacylglycerol	Ester	100010471
	5830			DAG(14:0/16:1)	DMS-MS	54498		HMDB07012			1					0.7262	0.7262		Diacylglycerol	Ester	100010646
	5831			DAG(14:0/18:1)	DMS-MS	53800		HMDB07015			1.13		0.4758	0.4513		0.9647	1.0874		Diacylglycerol	Ester	100009948
	5832			DAG(14:0/18:2)	DMS-MS	54128		HMDB07016			1.04		0.7864	0.5625		0.5325	0.5555		Diacylglycerol	Ester	100010276
	5834			DAG(14:0/20:0)	DMS-MS	53974		HMDB07356			1					1	1		Diacylglycerol	Ester	100010122
	5835			DAG(14:0/20:4)	DMS-MS	53975		HMDB07025			1					1	1		Diacylglycerol	Ester	100010123
	5836			DAG(14:0/22:6)	DMS-MS	54499		HMDB07034			1					1	1		Diacylglycerol	Ester	100010647
	5837			DAG(14:1/16:0)	DMS-MS	53456		HMDB07096			1.15		0.0638	0.1864		0.8849	1.0156		Diacylglycerol	Ester	100009604
	5838			DAG(14:1/18:1)	DMS-MS	54325		HMDB07044			0.98		0.7372	0.545		1.0335	1.0077		Diacylglycerol	Ester	100010473
	5839			DAG(15:0/18:1)	DMS-MS	53457		HMDB07073			1.17		0.0577	0.1791		0.5741	0.6723		Diacylglycerol	Ester	100009605
	5840			DAG(15:0/18:2)	DMS-MS	53976		HMDB07074			1					1	1		Diacylglycerol	Ester	100010124
	5841			DAG(16:0/16:0)	DMS-MS	53977		HMDB07098			1.19		0.5157	0.4639		1.0178	1.2067		Diacylglycerol	Ester	100010125
	5842			DAG(16:0/16:1)	DMS-MS	53978		HMDB07099			1.01		0.9139	0.599		0.5263	0.5318		Diacylglycerol	Ester	100010126
	5843			DAG(16:0/18:0)	DMS-MS	54500		HMDB07100			1.11		0.9407	0.6041		0.6629	0.7335		Diacylglycerol	Ester	100010648
	5844			DAG(16:0/18:1)	DMS-MS	53630	C13861	HMDB07102			1.45		0.1007	0.2301		0.8871	1.2883		Diacylglycerol	Ester	100009778
	5845			DAG(16:0/18:2)	DMS-MS	53271		HMDB07103			1.44		0.0872	0.2159		0.8438	1.2174		Diacylglycerol	Ester	100009419
	5846			DAG(16:0/18:3)	DMS-MS	53979		HMDB07105			1.2		0.136	0.2639		0.6146	0.7368		Diacylglycerol	Ester	100010127
	5847			DAG(16:0/20:3)	DMS-MS	54501		HMDB07111			1.2		0.0331	0.1463		0.547	0.6553		Diacylglycerol	Ester	100010649
	5848			DAG(16:0/20:4)	DMS-MS	53458		HMDB07112			1.38		0.2007	0.3137		0.6062	0.8343		Diacylglycerol	Ester	100009606
	5851			DAG(16:0/22:6)	DMS-MS	53980		HMDB07121			0.88		0.9365	0.6038		0.7021	0.6194		Diacylglycerol	Ester	100010128
	5852			DAG(16:1/16:1)	DMS-MS	53631		HMDB07128			1.11		0.5149	0.4639		0.6543	0.7285		Diacylglycerol	Ester	100009779
	5853			DAG(16:1/18:0)	DMS-MS	54129		HMDB07129			1.15		0.2968	0.374		0.7066	0.8128		Diacylglycerol	Ester	100010277
	5854			DAG(16:1/18:1)	DMS-MS	54130		HMDB07131			1.08		0.5409	0.4739		0.9859	1.0639		Diacylglycerol	Ester	100010278
	5855			DAG(16:1/18:2)	DMS-MS	53632		HMDB07132			1.13		0.5276	0.4689		0.9065	1.0265		Diacylglycerol	Ester	100009780
	5856			DAG(16:1/18:3)	DMS-MS	53981		HMDB07134			0.91		0.3388	0.384		0.6995	0.6376		Diacylglycerol	Ester	100010129
	5857			DAG(16:1/20:0)	DMS-MS	54503		HMDB07360			1					1	1		Diacylglycerol	Ester	100010651
	5858			DAG(16:1/20:2)	DMS-MS	54131		HMDB07138			1.06		0.1664	0.2817		0.653	0.6936		Diacylglycerol	Ester	100010279
	5859			DAG(16:1/20:4)	DMS-MS	53272		HMDB07141			1.04		0.7945	0.5641		0.5534	0.5732		Diacylglycerol	Ester	100009420
	5860			DAG(16:1/22:6)	DMS-MS	53459		HMDB07150			0.88		0.3944	0.4108		0.8333	0.733		Diacylglycerol	Ester	100009607
	5861			DAG(18:0/18:1)	DMS-MS	54504		HMDB07160			1.36		0.1096	0.2404		0.8247	1.1255		Diacylglycerol	Ester	100010652
	5862			DAG(18:0/18:2)	DMS-MS	53273		HMDB07161			1.4		0.0641	0.1864		0.7431	1.0404		Diacylglycerol	Ester	100009421
	5863			DAG(18:0/18:3)	DMS-MS	53982		HMDB07163			1.01		0.3256	0.3785		0.7055	0.7134		Diacylglycerol	Ester	100010130
	5864			DAG(18:0/22:6)	DMS-MS	53274		HMDB07179			1.19		0.0141	0.0864		0.5946	0.7098		Diacylglycerol	Ester	100009422
	5865			DAG(18:1/18:1)	DMS-MS	53275		HMDB07218			1.42		0.1067	0.2367		0.8671	1.2328		Diacylglycerol	Ester	100009423
	5866			DAG(18:1/18:2)	DMS-MS	53276		HMDB07219			1.4		0.1199	0.2509		0.8249	1.1536		Diacylglycerol	Ester	100009424
	5867			DAG(18:1/20:1)	DMS-MS	53801		HMDB07224			0.83		0.4872	0.4558		0.8074	0.6712		Diacylglycerol	Ester	100009949
	5868			DAG(18:1/20:2)	DMS-MS	54327		HMDB07225			1.38		0.0289	0.1344		0.5322	0.7353		Diacylglycerol	Ester	100010475
	5869			DAG(18:1/20:3)	DMS-MS	53633		HMDB07227			1.13		0.518	0.4654		0.8276	0.9333		Diacylglycerol	Ester	100009781
	5870			DAG(18:1/20:4)	DMS-MS	53460		HMDB07228			1.29		0.2159	0.3266		0.8949	1.1504		Diacylglycerol	Ester	100009608
	5872			DAG(18:1/22:4)	DMS-MS	53278		HMDB07234			1.16		0.0367	0.1565		0.5557	0.6422		Diacylglycerol	Ester	100009426
	5874			DAG(18:1/22:6)	DMS-MS	53461		HMDB07237			0.86		0.8409	0.5799		1.1046	0.9453		Diacylglycerol	Ester	100009609
	5875			DAG(18:2/18:3)	DMS-MS	53279		HMDB07250			1.4		0.1392	0.2659		0.5459	0.7621		Diacylglycerol	Ester	100009427
	5876			DAG(18:2/20:3)	DMS-MS	54132		HMDB07256			1.19		0.3838	0.4081		0.6411	0.7659		Diacylglycerol	Ester	100010280
	5877			DAG(18:2/20:4)	DMS-MS	53462		HMDB07257			1.31		0.1546	0.2754		0.8361	1.0959		Diacylglycerol	Ester	100009610
	5879			DAG(18:2/22:4)	DMS-MS	54133		HMDB07263			1.15		0.3242	0.3785		0.5278	0.6055		Diacylglycerol	Ester	100010281
	5881			DAG(18:2/22:6)	DMS-MS	54506		HMDB07266			0.77		0.2958	0.374		0.8092	0.6238		Diacylglycerol	Ester	100010654
	5887	Dihydroceramides	DCER	DCER(20:0)	DMS-MS	53280		HMDB11764			1.02		0.3256	0.3785		0.7637	0.7794		Dihydroceramides	DCER	100009428
	5888			DCER(26:1)	DMS-MS	53281		HMDB11772			1					0.5725	0.5725		Dihydroceramides	DCER	100009429
	5889			DCER(22:0)	DMS-MS	53465		HMDB11765			1.07		0.5775	0.4886		0.7955	0.8533		Dihydroceramides	DCER	100009613
	5891			DCER(24:0)	DMS-MS	54328		HMDB11768			0.9		0.3683	0.3978		1.1345	1.0236		Dihydroceramides	DCER	100010476
	5892			DCER(24:1)	DMS-MS	53466		HMDB11769			1.22		0.0744	0.2001		0.8497	1.0388		Dihydroceramides	DCER	100009614
	5893			DCER(26:0)	DMS-MS	53634		HMDB11771			1					0.8616	0.8616		Dihydroceramides	DCER	100009782
	5895	Free Fatty Acids	Free Fatty Acids	FFA(12:0)	DMS-MS	54508	C02679	HMDB00638			0.84		0.4982	0.4583		1.3812	1.1595		Free Fatty Acids	Free Fatty Acids	100010656
	5896			FFA(24:1)	DMS-MS	54140	C08323	HMDB02368			1.12		0.6932	0.5304		0.6401	0.7185		Free Fatty Acids	Free Fatty Acids	100010288
	5897			FFA(14:1)	DMS-MS	53985	C08322	HMDB02000			1.19		0.3294	0.3799		0.8767	1.0438		Free Fatty Acids	Free Fatty Acids	100010133
	5898			FFA(15:0)	DMS-MS	54135	C16537	HMDB00826			1.52		0.1008	0.2301		0.7718	1.1733		Free Fatty Acids	Free Fatty Acids	100010283
	5899			FFA(16:0)	DMS-MS	53986	C00249	HMDB00220			1.02		0.6897	0.5288		1.035	1.0607		Free Fatty Acids	Free Fatty Acids	100010134
	5900			FFA(16:1)	DMS-MS	54136	C08362	HMDB03229			1.22		0.2823	0.3662		1.2064	1.4719		Free Fatty Acids	Free Fatty Acids	100010284
	5901			FFA(17:0)	DMS-MS	53468	C17714	HMDB02259			1.1		0.146	0.2695		1.0263	1.128		Free Fatty Acids	Free Fatty Acids	100009616
	5902			FFA(18:0)	DMS-MS	53805	C01530	HMDB00827			1.03		0.7136	0.537		1.0626	1.0929		Free Fatty Acids	Free Fatty Acids	100009953
	5903			FFA(18:1)	DMS-MS	53469	C00712	HMDB00207			1.22		0.2028	0.3152		1.1138	1.3551		Free Fatty Acids	Free Fatty Acids	100009617
	5904			FFA(18:2)	DMS-MS	53635	C01595	HMDB00673			1.14		0.2158	0.3266		1.0868	1.2379		Free Fatty Acids	Free Fatty Acids	100009783
	5906			FFA(18:4)	DMS-MS	53636	C16300	HMDB06547			1.04		0.6032	0.4987		1.014	1.0587		Free Fatty Acids	Free Fatty Acids	100009784
	5907			FFA(20:0)	DMS-MS	53470	C06425	HMDB02212			0.98		0.7379	0.545		1.1207	1.1013		Free Fatty Acids	Free Fatty Acids	100009618
	5908			FFA(20:1)	DMS-MS	53987	C16526	HMDB34296			3.98		0.0017	0.0212		1.0203	4.0629		Free Fatty Acids	Free Fatty Acids	100010135
	5909			FFA(20:2)	DMS-MS	54137	C16525	HMDB05060			14.29		5.4025e-05	0.0017		0.8388	11.9835		Free Fatty Acids	Free Fatty Acids	100010285
	5910			FFA(20:3)	DMS-MS	54138	C03242	HMDB02925			1.18		0.1218	0.2519		1.0032	1.1816		Free Fatty Acids	Free Fatty Acids	100010286
	5911			FFA(20:4)	DMS-MS	53471	C00219	HMDB01043			1.07		0.4558	0.4405		1.0389	1.1089		Free Fatty Acids	Free Fatty Acids	100009619
	5912			FFA(20:5)	DMS-MS	54329		HMDB01999			0.85		0.2263	0.3312		1.1451	0.9732		Free Fatty Acids	Free Fatty Acids	100010477
	5913			FFA(22:0)	DMS-MS	54139	C08281	HMDB00944			1.01		0.2333	0.3352		0.6323	0.6403		Free Fatty Acids	Free Fatty Acids	100010287
	5914			FFA(22:1)	DMS-MS	53472	C08316	HMDB02068			1.39		0.0193	0.1028		0.579	0.8072		Free Fatty Acids	Free Fatty Acids	100009620
	5915			FFA(22:2)	DMS-MS	53283	C16533	HMDB61714			1.38		0.0464	0.168		0.5816	0.8031		Free Fatty Acids	Free Fatty Acids	100009431
	5916			FFA(22:4)	DMS-MS	53637	C16527	HMDB02226			1.13		0.4088	0.4194		0.7142	0.8081		Free Fatty Acids	Free Fatty Acids	100009785
	5917			FFA(22:5)	DMS-MS	54509	C16513	HMDB06528			1.09		0.7154	0.5376		0.6842	0.743		Free Fatty Acids	Free Fatty Acids	100010657
	5918			FFA(22:6)	DMS-MS	53806	C06429	HMDB02183			1.31		0.0394	0.1582		0.6795	0.8907		Free Fatty Acids	Free Fatty Acids	100009954
	5919			FFA(24:0)	DMS-MS	53807	C08320	HMDB02003			1.1		0.522	0.467		0.722	0.7928		Free Fatty Acids	Free Fatty Acids	100009955
	5920			FFA(14:0)	DMS-MS	53467	C06424	HMDB00806			1.03		0.998	0.619		1.128	1.1656		Free Fatty Acids	Free Fatty Acids	100009615
	5921	Hexosylceramides	HCER	HCER(14:0)	DMS-MS	53808					1					0.9955	0.9955		Hexosylceramides	HCER	100009956
	5922			HCER(16:0)	DMS-MS	53809		HMDB04971			1.08		0.4874	0.4558		0.9948	1.0744		Hexosylceramides	HCER	100009957
	5923			HCER(18:0)	DMS-MS	53638		HMDB04972			0.99		0.7134	0.537		1.042	1.0284		Hexosylceramides	HCER	100009786
	5924			HCER(18:1)	DMS-MS	53810		HMDB04970			0.91		0.551	0.4777		0.7151	0.6505		Hexosylceramides	HCER	100009958
	5925			HCER(20:0)	DMS-MS	53639		HMDB04973			1.01		0.6555	0.5179		0.9807	0.9913		Hexosylceramides	HCER	100009787
	5926			HCER(26:1)	DMS-MS	53988		HMDB04976			0.93		0.457	0.4405		0.8401	0.7847		Hexosylceramides	HCER	100010136
	5927			HCER(22:0)	DMS-MS	53473		HMDB04974			0.91		0.2188	0.3277		1.1473	1.0438		Hexosylceramides	HCER	100009621
	5928			HCER(22:1)	DMS-MS	53474					1.05		0.639	0.5139		1.0094	1.0552		Hexosylceramides	HCER	100009622
	5929			HCER(24:0)	DMS-MS	54511		HMDB04978			0.88		0.1608	0.2783		1.2104	1.0664		Hexosylceramides	HCER	100010659
	5930			HCER(24:1)	DMS-MS	54512		HMDB04975			1.08		0.4347	0.4303		1.0082	1.0846		Hexosylceramides	HCER	100010660
	5931			HCER(26:0)	DMS-MS	53811		HMDB04977			0.89		0.4904	0.4568		0.8411	0.747		Hexosylceramides	HCER	100009959
	5932			HCER(20:1)	DMS-MS	54510					1					1	1		Hexosylceramides	HCER	100010658
	5933	Lactosylceramide	LCER	LCER(26:0)	DMS-MS	53641		HMDB04874			1		0.3256	0.3785		0.9318	0.9364		Lactosylceramide	LCER	100009789
	5935			LCER(24:1)	DMS-MS	53478		HMDB04872			1.04		0.6362	0.5127		0.988	1.0301		Lactosylceramide	LCER	100009626
	5936			LCER(14:0)	DMS-MS	53284					1		0.9297	0.6029		1.0763	1.0713		Lactosylceramide	LCER	100009432
	5937			LCER(16:0)	DMS-MS	54141		HMDB06750			1.05		0.5764	0.4886		0.9928	1.0387		Lactosylceramide	LCER	100010289
	5938			LCER(24:0)	DMS-MS	53989		HMDB11595			1.17		0.1584	0.278		0.9088	1.0618		Lactosylceramide	LCER	100010137
	5939			LCER(18:1)	DMS-MS	53476		HMDB11592			1.05		0.5439	0.4739		0.9741	1.0192		Lactosylceramide	LCER	100009624
	5940			LCER(20:0)	DMS-MS	53477		HMDB11593			1.32		0.0153	0.0893		0.7828	1.0342		Lactosylceramide	LCER	100009625
	5941			LCER(20:1)	DMS-MS	53812					1.12		0.3429	0.3863		0.6734	0.7563		Lactosylceramide	LCER	100009960
	5942			LCER(22:0)	DMS-MS	53640		HMDB11594			1.58		0.0001	0.0037		0.689	1.0907		Lactosylceramide	LCER	100009788
	5943			LCER(22:1)	DMS-MS	54142		HMDB11594			1.44		0.0035	0.0341		0.8059	1.1569		Lactosylceramide	LCER	100010290
	5944			LCER(18:0)	DMS-MS	53475		HMDB11591			1.15		0.0809	0.2093		0.9101	1.0492		Lactosylceramide	LCER	100009623
	5948	Lysophosphatidylcholine	Ester	LPC(15:0)	DMS-MS	53286		HMDB10381			0.94		0.4029	0.4155		1.0241	0.9577		Lysophosphatidylcholine	Ester	100009434
	5949			LPC(16:0)	DMS-MS	53287	C04102	HMDB10382			0.9		0.019	0.1018		1.1053	0.9941		Lysophosphatidylcholine	Ester	100009435
	5950			LPC(16:1)	DMS-MS	53479		HMDB10383			0.88		0.1192	0.2505		1.1056	0.9715		Lysophosphatidylcholine	Ester	100009627
	5951			LPC(17:0)	DMS-MS	54143					0.96		0.3432	0.3863		1.0422	1.0043		Lysophosphatidylcholine	Ester	100010291
	5952			LPC(18:0)	DMS-MS	54144		HMDB10384			0.91		0.0462	0.1678		1.0988	1.0035		Lysophosphatidylcholine	Ester	100010292
	5953			LPC(18:1)	DMS-MS	54145					0.8		0.0079	0.0579		1.2762	1.0153		Lysophosphatidylcholine	Ester	100010293
	5954			LPC(18:2)	DMS-MS	54331					0.75		0.0026	0.0283		1.3644	1.0217		Lysophosphatidylcholine	Ester	100010479
	5955			LPC(18:3)	DMS-MS	54513		HMDB10388			0.76		0.0367	0.1565		1.2197	0.925		Lysophosphatidylcholine	Ester	100010661
	5957			LPC(20:0)	DMS-MS	53480		HMDB10390			0.95		0.5903	0.4933		0.922	0.8723		Lysophosphatidylcholine	Ester	100009628
	5958			LPC(20:1)	DMS-MS	53813		HMDB10391			0.96		0.4875	0.4558		1.0344	0.9895		Lysophosphatidylcholine	Ester	100009961
	5959			LPC(20:2)	DMS-MS	53990		HMDB10392			0.81		0.0512	0.1741		1.2345	0.9949		Lysophosphatidylcholine	Ester	100010138
	5960			LPC(20:3)	DMS-MS	54146		HMDB10394			0.89		0.1844	0.2984		1.1337	1.0098		Lysophosphatidylcholine	Ester	100010294
	5961			LPC(20:4)	DMS-MS	53481		HMDB10395			0.92		0.4724	0.4502		1.1635	1.0659		Lysophosphatidylcholine	Ester	100009629
	5962			LPC(20:5)	DMS-MS	53644		HMDB10397			0.72		0.0126	0.079		1.5559	1.1131		Lysophosphatidylcholine	Ester	100009792
	5966			LPC(22:4)	DMS-MS	53815		HMDB10401			1.15		0.1409	0.2678		0.6876	0.7901		Lysophosphatidylcholine	Ester	100009963
	5967			LPC(22:5)	DMS-MS	54333		HMDB10403			1.04		0.6643	0.5195		1.0952	1.1382		Lysophosphatidylcholine	Ester	100010481
	5968			LPC(22:6)	DMS-MS	53645		HMDB10404			0.79		0.2325	0.3352		1.4111	1.1145		Lysophosphatidylcholine	Ester	100009793
	5970			LPC(14:0)	DMS-MS	53285		HMDB10379			0.77		0.1495	0.2719		1.2535	0.9697		Lysophosphatidylcholine	Ester	100009433
	5974	Lysophosphatidylethanolamine	Ester	LPE(15:0)	DMS-MS	53646		HMDB11502			0.97		0.6973	0.5325		0.7776	0.753		Lysophosphatidylethanolamine	Ester	100009794
	5975			LPE(16:0)	DMS-MS	54516		HMDB11503			0.93		0.2679	0.357		1.0554	0.9786		Lysophosphatidylethanolamine	Ester	100010664
	5976			LPE(16:1)	DMS-MS	54147		HMDB11474			0.88		0.6208	0.5069		1.2104	1.0606		Lysophosphatidylethanolamine	Ester	100010295
	5977			LPE(17:0)	DMS-MS	53993					0.97		0.5073	0.4616		0.9889	0.9619		Lysophosphatidylethanolamine	Ester	100010141
	5978			LPE(18:0)	DMS-MS	53484		HMDB11130			1.1		0.3835	0.4081		0.9624	1.0557		Lysophosphatidylethanolamine	Ester	100009632
	5979			LPE(18:1)	DMS-MS	53288		HMDB11476			0.94		0.3185	0.3785		1.0825	1.013		Lysophosphatidylethanolamine	Ester	100009436
	5980			LPE(18:2)	DMS-MS	53817		HMDB11477			0.84		0.036	0.155		1.1508	0.963		Lysophosphatidylethanolamine	Ester	100009965
	5981			LPE(18:3)	DMS-MS	54517		HMDB11479			0.88		0.5317	0.471		1.1477	1.0091		Lysophosphatidylethanolamine	Ester	100010665
	5984			LPE(20:1)	DMS-MS	53647		HMDB11482			0.98		0.8598	0.5862		0.7208	0.7066		Lysophosphatidylethanolamine	Ester	100009795
	5985			LPE(20:2)	DMS-MS	53818		HMDB11483			0.89		0.2241	0.3301		0.9707	0.8676		Lysophosphatidylethanolamine	Ester	100009966
	5986			LPE(20:3)	DMS-MS	54334		HMDB11486			0.98		0.811	0.5689		0.992	0.9731		Lysophosphatidylethanolamine	Ester	100010482
	5987			LPE(20:4)	DMS-MS	53485		HMDB11487			1.08		0.4995	0.4583		0.9774	1.0559		Lysophosphatidylethanolamine	Ester	100009633
	5988			LPE(20:5)	DMS-MS	53994		HMDB11489			0.81		0.0971	0.2274		1.1626	0.9373		Lysophosphatidylethanolamine	Ester	100010142
	5992			LPE(22:4)	DMS-MS	53487		HMDB11493			1					0.9412	0.9412		Lysophosphatidylethanolamine	Ester	100009635
	5993			LPE(22:5)	DMS-MS	54519		HMDB11495			1		0.9075	0.5978		1.0066	1.007		Lysophosphatidylethanolamine	Ester	100010667
	5994			LPE(22:6)	DMS-MS	53649		HMDB11496			0.85		0.4733	0.4503		1.336	1.14		Lysophosphatidylethanolamine	Ester	100009797
	5996			LPE(14:0)	DMS-MS	53483		HMDB11500			1		0.9941	0.6179		0.7406	0.7392		Lysophosphatidylethanolamine	Ester	100009631
	5997	Phosphatidylcholine	Ester	PC(20:0/18:2)	DMS-MS	53307		HMDB08270			0.77		0.0039	0.0366		1.2894	0.9965		Phosphatidylcholine	Ester	100009455
	6003			PC(20:0/20:4)	DMS-MS	53308		HMDB08279			1.07		0.6635	0.5195		0.8861	0.9468		Phosphatidylcholine	Ester	100009456
	6009			PC(17:0/16:1)	DMS-MS	53658					0.97		0.5822	0.4913		0.7198	0.6976		Phosphatidylcholine	Ester	100009806
	6010			PC(17:0/18:1)	DMS-MS	54162					0.89		0.2339	0.3354		1.095	0.9724		Phosphatidylcholine	Ester	100010310
	6011			PC(17:0/18:2)	DMS-MS	54163					0.89		0.2087	0.3206		1.0684	0.9517		Phosphatidylcholine	Ester	100010311
	6013			PC(17:0/20:3)	DMS-MS	54343					1.13		0.4568	0.4405		0.8534	0.9669		Phosphatidylcholine	Ester	100010491
	6014			PC(17:0/20:4)	DMS-MS	53826					1		0.8046	0.5674		0.9769	0.9765		Phosphatidylcholine	Ester	100009974
	6015			PC(17:0/20:5)	DMS-MS	53298					1					0.8049	0.8049		Phosphatidylcholine	Ester	100009446
	6017			PC(17:0/22:5)	DMS-MS	54344					1					1	1		Phosphatidylcholine	Ester	100010492
	6018			PC(17:0/22:6)	DMS-MS	53659					0.92		0.3667	0.3978		0.6467	0.5926		Phosphatidylcholine	Ester	100009807
	6019			PC(18:0/12:0)	DMS-MS	53828					1.02		0.3256	0.3785		0.6149	0.6277		Phosphatidylcholine	Ester	100009976
	6020			PC(18:0/14:0)	DMS-MS	54004		HMDB08031			0.87		0.4968	0.4583		0.8714	0.7554		Phosphatidylcholine	Ester	100010152
	6022			PC(18:0/16:1)	DMS-MS	53830		HMDB08035			0.86		0.4653	0.445		1.2311	1.061		Phosphatidylcholine	Ester	100009978
	6023			PC(18:0/18:0)	DMS-MS	53660		HMDB08036			0.95		0.4477	0.4364		1.0177	0.9661		Phosphatidylcholine	Ester	100009808
	6024			PC(18:0/18:1)	DMS-MS	54530		HMDB08038			0.89		0.2845	0.3681		1.0643	0.952		Phosphatidylcholine	Ester	100010678
	6025			PC(18:0/18:2)	DMS-MS	54345		HMDB08039			0.86		0.0461	0.1678		1.1379	0.9771		Phosphatidylcholine	Ester	100010493
	6026			PC(18:0/18:3)	DMS-MS	54164		HMDB08040			0.77		0.3556	0.3915		1.2657	0.9773		Phosphatidylcholine	Ester	100010312
	6028			PC(18:0/20:0)	DMS-MS	54166		HMDB08043			1.06		0.6671	0.5198		0.7162	0.7627		Phosphatidylcholine	Ester	100010314
	6029			PC(18:0/20:1)	DMS-MS	53299		HMDB08044			0.85		0.2393	0.3382		0.7409	0.6272		Phosphatidylcholine	Ester	100009447
	6030			PC(18:0/20:2)	DMS-MS	53300		HMDB08045			0.9		0.3627	0.3954		1.1626	1.0424		Phosphatidylcholine	Ester	100009448
	6031			PC(18:0/20:3)	DMS-MS	54531		HMDB08047			0.96		0.7078	0.5355		1.0863	1.0395		Phosphatidylcholine	Ester	100010679
	6032			PC(18:0/20:4)	DMS-MS	54167		HMDB08048			1.01		0.8172	0.5718		1.0324	1.0425		Phosphatidylcholine	Ester	100010315
	6036			PC(18:0/22:4)	DMS-MS	53831		HMDB08054			1.21		0.044	0.1675		0.8868	1.0728		Phosphatidylcholine	Ester	100009979
	6037			PC(18:0/22:5)	DMS-MS	53662		HMDB08056			1.12		0.2085	0.3206		0.929	1.0432		Phosphatidylcholine	Ester	100009810
	6038			PC(18:0/22:6)	DMS-MS	54170		HMDB08057			0.89		0.2917	0.3713		1.3021	1.1542		Phosphatidylcholine	Ester	100010318
	6040			PC(18:1/16:1)	DMS-MS	54346		HMDB08101			0.81		0.0524	0.1741		1.2558	1.0141		Phosphatidylcholine	Ester	100010494
	6041			PC(18:1/18:1)	DMS-MS	53832		HMDB00593			0.8		0.0641	0.1864		1.2741	1.0211		Phosphatidylcholine	Ester	100009980
	6042			PC(18:1/18:2)	DMS-MS	53833		HMDB08105			0.75		0.0171	0.0971		1.3209	0.9917		Phosphatidylcholine	Ester	100009981
	6043			PC(18:1/18:3)	DMS-MS	54347		HMDB08107			0.67		0.0308	0.1408		1.4664	0.9763		Phosphatidylcholine	Ester	100010495
	6045			PC(18:1/20:1)	DMS-MS	53493		HMDB08110			0.94		0.4487	0.4366		0.7062	0.6656		Phosphatidylcholine	Ester	100009641
	6046			PC(18:1/20:2)	DMS-MS	54171		HMDB08111			0.83		0.4271	0.4281		1.1717	0.9677		Phosphatidylcholine	Ester	100010319
	6047			PC(18:1/20:3)	DMS-MS	54532		HMDB08113			0.85		0.2763	0.3616		1.1551	0.9835		Phosphatidylcholine	Ester	100010680
	6048			PC(18:1/20:4)	DMS-MS	54172		HMDB08114			0.91		0.1281	0.2557		1.1493	1.0486		Phosphatidylcholine	Ester	100010320
	6052			PC(18:1/22:4)	DMS-MS	53834		HMDB08120			1.07		0.7014	0.5349		0.7558	0.8105		Phosphatidylcholine	Ester	100009982
	6053			PC(18:1/22:5)	DMS-MS	53663		HMDB08122			1.07		0.7376	0.545		0.9672	1.0308		Phosphatidylcholine	Ester	100009811
	6054			PC(18:1/22:6)	DMS-MS	53496		HMDB08123			0.77		0.0075	0.0557		1.3997	1.0827		Phosphatidylcholine	Ester	100009644
	6056			PC(18:2/16:1)	DMS-MS	54173		HMDB08134			0.78		0.0185	0.1015		1.2636	0.9849		Phosphatidylcholine	Ester	100010321
	6057			PC(18:2/18:2)	DMS-MS	53304		HMDB08138			0.63		0.0029	0.0298		1.5583	0.9806		Phosphatidylcholine	Ester	100009452
	6058			PC(18:2/18:3)	DMS-MS	53835		HMDB08141			0.67		0.0393	0.1582		1.2588	0.8424		Phosphatidylcholine	Ester	100009983
	6060			PC(18:2/20:1)	DMS-MS	53305		HMDB08144			0.79		0.1789	0.2936		1.0886	0.8626		Phosphatidylcholine	Ester	100009453
	6061			PC(18:2/20:2)	DMS-MS	53836		HMDB08145			0.77		0.0825	0.2121		1.1311	0.8737		Phosphatidylcholine	Ester	100009984
	6062			PC(18:2/20:3)	DMS-MS	53497		HMDB08146			0.64		0.0279	0.1312		1.449	0.9342		Phosphatidylcholine	Ester	100009645
	6063			PC(18:2/20:4)	DMS-MS	54533		HMDB08147			0.72		0.003	0.0308		1.3701	0.9894		Phosphatidylcholine	Ester	100010681
	6068			PC(18:2/22:5)	DMS-MS	53498		HMDB08155			1.01		0.3256	0.3785		0.7503	0.7603		Phosphatidylcholine	Ester	100009646
	6069			PC(18:2/22:6)	DMS-MS	54349		HMDB08156			0.98		0.4698	0.4484		0.8893	0.8743		Phosphatidylcholine	Ester	100010497
	6070			PC(20:0/14:1)	DMS-MS	54350		HMDB08263			0.81		0.0411	0.1604		0.9061	0.7298		Phosphatidylcholine	Ester	100010498
	6072			PC(20:0/18:1)	DMS-MS	53306		HMDB08269			0.91		0.3306	0.3801		0.9778	0.8925		Phosphatidylcholine	Ester	100009454
	6075			PC(12:0/18:1)	DMS-MS	54335					1.03		0.2948	0.3736		0.6602	0.6794		Phosphatidylcholine	Ester	100010483
	6076			PC(12:0/18:2)	DMS-MS	53290					1.03		0.1096	0.2404		0.6221	0.6428		Phosphatidylcholine	Ester	100009438
	6088			PC(14:0/14:0)	DMS-MS	53293		HMDB07866			0.82		0.3676	0.3978		0.7497	0.6129		Phosphatidylcholine	Ester	100009441
	6090			PC(14:0/16:1)	DMS-MS	54151		HMDB07870			0.8		0.2764	0.3616		0.841	0.6745		Phosphatidylcholine	Ester	100010299
	6091			PC(14:0/18:1)	DMS-MS	53996		HMDB07873			0.66		0.0563	0.1763		1.5244	1		Phosphatidylcholine	Ester	100010144
	6092			PC(14:0/18:2)	DMS-MS	54152		HMDB07874			0.67		0.035	0.152		1.4781	0.987		Phosphatidylcholine	Ester	100010300
	6093			PC(14:0/18:3)	DMS-MS	53294		HMDB07876			0.86		0.3388	0.384		0.614	0.5275		Phosphatidylcholine	Ester	100009442
	6096			PC(14:0/20:2)	DMS-MS	53652		HMDB07880			1					0.8701	0.8701		Phosphatidylcholine	Ester	100009800
	6097			PC(14:0/20:3)	DMS-MS	53823		HMDB07882			0.72		0.259	0.3545		1.1329	0.8146		Phosphatidylcholine	Ester	100009971
	6098			PC(14:0/20:4)	DMS-MS	54338		HMDB07883			0.84		0.0747	0.2001		1.2316	1.039		Phosphatidylcholine	Ester	100010486
	6102			PC(14:0/22:4)	DMS-MS	54153		HMDB07889			1					1	1		Phosphatidylcholine	Ester	100010301
	6103			PC(14:0/22:5)	DMS-MS	53998		HMDB07891			1.05		0.0462	0.1678		0.8103	0.8489		Phosphatidylcholine	Ester	100010146
	6104			PC(14:0/22:6)	DMS-MS	53999		HMDB07892			0.94		0.2994	0.3754		0.7513	0.7037		Phosphatidylcholine	Ester	100010147
	6106			PC(15:0/16:1)	DMS-MS	54525		HMDB07936			1					1	1		Phosphatidylcholine	Ester	100010673
	6107			PC(15:0/18:1)	DMS-MS	54526		HMDB07939			0.89		0.342	0.3861		1.0849	0.9643		Phosphatidylcholine	Ester	100010674
	6108			PC(15:0/18:2)	DMS-MS	54154		HMDB07940			0.79		0.0398	0.1582		1.1852	0.9394		Phosphatidylcholine	Ester	100010302
	6110			PC(15:0/20:3)	DMS-MS	54339		HMDB07948			0.92		0.5616	0.4826		0.7121	0.6572		Phosphatidylcholine	Ester	100010487
	6111			PC(15:0/20:4)	DMS-MS	53295		HMDB07949			0.9		0.4373	0.431		1.0729	0.9645		Phosphatidylcholine	Ester	100009443
	6115			PC(15:0/22:6)	DMS-MS	53654		HMDB07958			0.94		0.3388	0.384		0.7707	0.7249		Phosphatidylcholine	Ester	100009802
	6116			PC(16:0/12:0)	DMS-MS	54527					0.9		0.2724	0.3591		1.0809	0.9719		Phosphatidylcholine	Ester	100010675
	6117			PC(16:0/14:0)	DMS-MS	53490		HMDB07965			0.73		0.1308	0.258		1.4695	1.075		Phosphatidylcholine	Ester	100009638
	6118			PC(16:0/14:1)	DMS-MS	54340		HMDB07966			0.94		0.3388	0.384		0.9846	0.9267		Phosphatidylcholine	Ester	100010488
	6119			PC(16:0/16:0)	DMS-MS	53655		HMDB00564			1		0.7815	0.5613		1.0288	1.0249		Phosphatidylcholine	Ester	100009803
	6120			PC(16:0/16:1)	DMS-MS	53491		HMDB07969			0.8		0.2282	0.3312		1.3708	1.0914		Phosphatidylcholine	Ester	100009639
	6121			PC(16:0/18:0)	DMS-MS	54157		HMDB07970			0.88		0.061	0.1836		1.0815	0.9558		Phosphatidylcholine	Ester	100010305
	6122			PC(16:0/18:1)	DMS-MS	53656	C13875	HMDB07972			0.85		0.1036	0.233		1.1693	0.9905		Phosphatidylcholine	Ester	100009804
	6123			PC(16:0/18:2)	DMS-MS	54341		HMDB07973			0.81		0.0233	0.1197		1.1944	0.972		Phosphatidylcholine	Ester	100010489
	6124			PC(16:0/18:3)	DMS-MS	53825		HMDB07975			0.74		0.1194	0.2505		1.3093	0.9749		Phosphatidylcholine	Ester	100009973
	6126			PC(16:0/20:1)	DMS-MS	53657		HMDB07978			0.91		0.2832	0.3668		1.135	1.0308		Phosphatidylcholine	Ester	100009805
	6127			PC(16:0/20:2)	DMS-MS	54528		HMDB07979			0.84		0.0961	0.2261		1.2016	1.0087		Phosphatidylcholine	Ester	100010676
	6128			PC(16:0/20:3)	DMS-MS	53296		HMDB07981			0.9		0.4378	0.4312		1.185	1.0674		Phosphatidylcholine	Ester	100009444
	6129			PC(16:0/20:4)	DMS-MS	54158		HMDB07982			0.94		0.1455	0.2691		1.0616	0.9989		Phosphatidylcholine	Ester	100010306
	6133			PC(16:0/22:4)	DMS-MS	54161		HMDB07988			1.15		0.2109	0.3227		0.9018	1.0343		Phosphatidylcholine	Ester	100010309
	6134			PC(16:0/22:5)	DMS-MS	54529		HMDB07990			1.03		0.8091	0.5689		1.032	1.0674		Phosphatidylcholine	Ester	100010677
	6135			PC(16:0/22:6)	DMS-MS	54003		HMDB07991			0.77		0.0197	0.1049		1.4623	1.1188		Phosphatidylcholine	Ester	100010151
	6220	Phosphatidylethanolamine	Ester	PE(18:2/22:4)	DMS-MS	53327		HMDB09108			1					1	1		Phosphatidylethanolamine	Ester	100009475
	6227			PE(17:0/18:1)	DMS-MS	53317					1.02		0.1441	0.2691		0.722	0.7346		Phosphatidylethanolamine	Ester	100009465
	6228			PE(17:0/18:2)	DMS-MS	54009					1		0.9587	0.6097		0.7462	0.7465		Phosphatidylethanolamine	Ester	100010157
	6231			PE(17:0/20:2)	DMS-MS	54545					0.84		0.0492	0.1714		1.1164	0.9412		Phosphatidylethanolamine	Ester	100010693
	6233			PE(17:0/20:4)	DMS-MS	53503					1.75		1.2559e-06	7.4087e-05		0.5137	0.9009		Phosphatidylethanolamine	Ester	100009651
	6237			PE(17:0/22:4)	DMS-MS	54010					1.13		0.0939	0.2234		0.6693	0.7594		Phosphatidylethanolamine	Ester	100010158
	6238			PE(17:0/22:5)	DMS-MS	53505					1					1	1		Phosphatidylethanolamine	Ester	100009653
	6239			PE(17:0/22:6)	DMS-MS	54189					1		0.3256	0.3785		0.8445	0.8473		Phosphatidylethanolamine	Ester	100010337
	6242			PE(18:0/15:0)	DMS-MS	53506		HMDB08988			1.02		0.3256	0.3785		0.9413	0.9608		Phosphatidylethanolamine	Ester	100009654
	6243			PE(18:0/16:0)	DMS-MS	53507		HMDB08989			1.11		0.3573	0.3921		0.7537	0.839		Phosphatidylethanolamine	Ester	100009655
	6244			PE(18:0/16:1)	DMS-MS	54191		HMDB08990			1.02		0.3256	0.3785		0.624	0.6343		Phosphatidylethanolamine	Ester	100010339
	6245			PE(18:0/17:0)	DMS-MS	53508					1					1	1		Phosphatidylethanolamine	Ester	100009656
	6246			PE(18:0/18:0)	DMS-MS	54547		HMDB08991			0.86		0.1143	0.2455		1.2457	1.0682		Phosphatidylethanolamine	Ester	100010695
	6247			PE(18:0/18:1)	DMS-MS	54548		HMDB08993			0.87		0.207	0.3197		1.1068	0.9663		Phosphatidylethanolamine	Ester	100010696
	6248			PE(18:0/18:2)	DMS-MS	54011		HMDB08994			0.85		0.0679	0.1893		1.1419	0.9664		Phosphatidylethanolamine	Ester	100010159
	6249			PE(18:0/18:3)	DMS-MS	53847		HMDB08996			0.79		0.2214	0.3293		1.1578	0.9127		Phosphatidylethanolamine	Ester	100009995
	6251			PE(18:0/20:1)	DMS-MS	54363		HMDB08999			0.95		0.6598	0.5189		0.913	0.8645		Phosphatidylethanolamine	Ester	100010511
	6252			PE(18:0/20:2)	DMS-MS	54012		HMDB09000			0.87		0.1335	0.2612		1.1615	1.0126		Phosphatidylethanolamine	Ester	100010160
	6253			PE(18:0/20:3)	DMS-MS	54549		HMDB09002			1.02		0.8984	0.5961		0.981	0.9962		Phosphatidylethanolamine	Ester	100010697
	6254			PE(18:0/20:4)	DMS-MS	54013		HMDB09003			1.38		0.0006	0.0095		0.7533	1.0423		Phosphatidylethanolamine	Ester	100010161
	6255			PE(18:0/20:5)	DMS-MS	54192		HMDB09005			0.82		0.4418	0.4329		1.2552	1.0291		Phosphatidylethanolamine	Ester	100010340
	6258			PE(18:0/22:4)	DMS-MS	53674		HMDB09009			1.69		0.0002	0.0044		0.6443	1.0889		Phosphatidylethanolamine	Ester	100009822
	6259			PE(18:0/22:5)	DMS-MS	53319		HMDB09011			1.33		0.0189	0.1018		0.8122	1.0791		Phosphatidylethanolamine	Ester	100009467
	6260			PE(18:0/22:6)	DMS-MS	54193		HMDB09012			0.96		0.5937	0.4947		1.1858	1.1429		Phosphatidylethanolamine	Ester	100010341
	6261			PE(18:1/14:1)	DMS-MS	53320		HMDB09053			1					1	1		Phosphatidylethanolamine	Ester	100009468
	6262			PE(18:1/16:1)	DMS-MS	54550		HMDB09056			1.04		0.7101	0.5362		0.9269	0.9674		Phosphatidylethanolamine	Ester	100010698
	6263			PE(18:1/18:1)	DMS-MS	53321		HMDB09059			1.21		0.1451	0.2691		0.8203	0.996		Phosphatidylethanolamine	Ester	100009469
	6264			PE(18:1/18:2)	DMS-MS	54551		HMDB09060			0.92		0.7078	0.5355		1.0531	0.9711		Phosphatidylethanolamine	Ester	100010699
	6265			PE(18:1/18:3)	DMS-MS	54194		HMDB09062			1		0.9539	0.6077		0.6229	0.6243		Phosphatidylethanolamine	Ester	100010342
	6267			PE(18:1/20:1)	DMS-MS	53322		HMDB09065			0.91		0.3388	0.384		0.6964	0.6357		Phosphatidylethanolamine	Ester	100009470
	6268			PE(18:1/20:2)	DMS-MS	54552		HMDB09066			1.01		0.3256	0.3785		0.8323	0.8379		Phosphatidylethanolamine	Ester	100010700
	6269			PE(18:1/20:3)	DMS-MS	54195		HMDB09068			1.21		0.2573	0.3534		0.8902	1.0813		Phosphatidylethanolamine	Ester	100010343
	6270			PE(18:1/20:4)	DMS-MS	54364		HMDB09069			1.49		0.0014	0.0188		0.7397	1.1031		Phosphatidylethanolamine	Ester	100010512
	6271			PE(18:1/20:5)	DMS-MS	53675		HMDB09071			0.76		0.1373	0.2647		0.7246	0.5525		Phosphatidylethanolamine	Ester	100009823
	6272			PE(18:1/22:0)	DMS-MS	55177					0.83		0.4184	0.4252		1.4521	1.1988		Phosphatidylethanolamine	Ester	100013437
	6275			PE(18:1/22:4)	DMS-MS	53323		HMDB09075			1.79		1.353e-05	0.0006		0.4547	0.8131		Phosphatidylethanolamine	Ester	100009471
	6276			PE(18:1/22:5)	DMS-MS	53324		HMDB09077			1.42		0.0171	0.0971		0.6982	0.9903		Phosphatidylethanolamine	Ester	100009472
	6277			PE(18:1/22:6)	DMS-MS	53509		HMDB09078			0.97		0.6755	0.5229		1.0451	1.011		Phosphatidylethanolamine	Ester	100009657
	6278			PE(18:2/14:1)	DMS-MS	54016		HMDB09086			0.88		0.2019	0.3151		0.8295	0.7321		Phosphatidylethanolamine	Ester	100010164
	6279			PE(18:2/16:1)	DMS-MS	53510		HMDB09089			1.02		0.8309	0.5784		1.028	1.051		Phosphatidylethanolamine	Ester	100009658
	6280			PE(18:2/18:2)	DMS-MS	53325		HMDB09093			1.12		0.4079	0.4192		0.9297	1.038		Phosphatidylethanolamine	Ester	100009473
	6281			PE(18:2/18:3)	DMS-MS	54554		HMDB09095			1					1	1		Phosphatidylethanolamine	Ester	100010702
	6285			PE(18:2/20:3)	DMS-MS	54017		HMDB09101			1.01		0.3256	0.3785		0.6167	0.6253		Phosphatidylethanolamine	Ester	100010165
	6286			PE(18:2/20:4)	DMS-MS	54555		HMDB09102			1.41		0.0071	0.0548		0.7547	1.0612		Phosphatidylethanolamine	Ester	100010703
	6294			PE(14:0/18:2)	DMS-MS	54005		HMDB08829			1					0.9179	0.9179		Phosphatidylethanolamine	Ester	100010153
	6300			PE(14:0/20:4)	DMS-MS	54180		HMDB08838			1					1	1		Phosphatidylethanolamine	Ester	100010328
	6318			PE(15:0/20:2)	DMS-MS	53841		HMDB08901			0.89		0.3388	0.384		0.7285	0.6469		Phosphatidylethanolamine	Ester	100009989
	6330			PE(16:0/16:0)	DMS-MS	54006		HMDB08923			1.03		0.7962	0.5646		0.8739	0.9015		Phosphatidylethanolamine	Ester	100010154
	6331			PE(16:0/16:1)	DMS-MS	53672		HMDB08924			1.08		0.4271	0.4281		0.7437	0.8057		Phosphatidylethanolamine	Ester	100009820
	6334			PE(16:0/18:1)	DMS-MS	54007	C13877	HMDB08927			1.39		0.0483	0.1709		0.8005	1.1162		Phosphatidylethanolamine	Ester	100010155
	6335			PE(16:0/18:2)	DMS-MS	53502		HMDB08928			1.12		0.4528	0.4386		0.9687	1.0868		Phosphatidylethanolamine	Ester	100009650
	6336			PE(16:0/18:3)	DMS-MS	54183		HMDB08930			0.93		0.9866	0.6167		0.803	0.7476		Phosphatidylethanolamine	Ester	100010331
	6338			PE(16:0/20:1)	DMS-MS	54185		HMDB08933			0.94		0.4834	0.4548		0.849	0.7966		Phosphatidylethanolamine	Ester	100010333
	6339			PE(16:0/20:2)	DMS-MS	53315		HMDB08934			1.17		0.049	0.1711		0.6206	0.7246		Phosphatidylethanolamine	Ester	100009463
	6340			PE(16:0/20:3)	DMS-MS	54543		HMDB08936			1.33		0.1551	0.2754		0.841	1.1181		Phosphatidylethanolamine	Ester	100010691
	6341			PE(16:0/20:4)	DMS-MS	54544		HMDB08937			1.48		0.0035	0.034		0.7605	1.1261		Phosphatidylethanolamine	Ester	100010692
	6342			PE(16:0/20:5)	DMS-MS	54008		HMDB08939			0.79		0.3826	0.4081		0.8406	0.6627		Phosphatidylethanolamine	Ester	100010156
	6345			PE(16:0/22:4)	DMS-MS	54358		HMDB08943			2.03		0.0002	0.0048		0.5545	1.1272		Phosphatidylethanolamine	Ester	100010506
	6346			PE(16:0/22:5)	DMS-MS	54359		HMDB08945			1.65		0.0047	0.0417		0.6506	1.0723		Phosphatidylethanolamine	Ester	100010507
	6347			PE(16:0/22:6)	DMS-MS	53845		HMDB08946			1.17		0.8586	0.5862		1.024	1.1991		Phosphatidylethanolamine	Ester	100009993
	6353		Ether	PE(O-18:0/22:6)	DMS-MS	54371					0.78		0.0446	0.1675		1.2247	0.9594		Phosphatidylethanolamine	Ether	100010519
	6356			PE(O-16:0/18:1)	DMS-MS	54366		HMDB11157			0.85		0.464	0.445		1.1651	0.99		Phosphatidylethanolamine	Ether	100010514
	6357			PE(O-16:0/18:2)	DMS-MS	53850					0.79		0.2938	0.3731		1.3554	1.0731		Phosphatidylethanolamine	Ether	100009998
	6362			PE(O-16:0/20:3)	DMS-MS	54200					1.09		0.5776	0.4886		0.8574	0.936		Phosphatidylethanolamine	Ether	100010348
	6363			PE(O-16:0/20:4)	DMS-MS	53329					0.94		0.6841	0.5268		1.2478	1.1695		Phosphatidylethanolamine	Ether	100009477
	6364			PE(O-16:0/20:5)	DMS-MS	53330					0.92		0.5844	0.4921		0.7528	0.6922		Phosphatidylethanolamine	Ether	100009478
	6367			PE(O-16:0/22:4)	DMS-MS	53852					1.3		0.0705	0.1931		0.798	1.0341		Phosphatidylethanolamine	Ether	100010000
	6368			PE(O-16:0/22:5)	DMS-MS	53331					0.98		0.8356	0.579		1.1114	1.0893		Phosphatidylethanolamine	Ether	100009479
	6369			PE(O-16:0/22:6)	DMS-MS	53332					0.65		0.007	0.0548		1.6262	1.05		Phosphatidylethanolamine	Ether	100009480
	6371			PE(O-18:0/16:0)	DMS-MS	53333					0.94		0.4501	0.4368		1.0552	0.9903		Phosphatidylethanolamine	Ether	100009481
	6372			PE(O-18:0/16:1)	DMS-MS	53334					0.89		0.4239	0.4269		0.7973	0.7121		Phosphatidylethanolamine	Ether	100009482
	6373			PE(O-18:0/18:0)	DMS-MS	53853					1					1	1		Phosphatidylethanolamine	Ether	100010001
	6374			PE(O-18:0/18:1)	DMS-MS	53513					1.02		0.7619	0.5528		0.9727	0.9936		Phosphatidylethanolamine	Ether	100009661
	6375			PE(O-18:0/18:2)	DMS-MS	54368					0.84		0.1907	0.3049		1.1558	0.9698		Phosphatidylethanolamine	Ether	100010516
	6376			PE(O-18:0/18:3)	DMS-MS	54369					1					1	1		Phosphatidylethanolamine	Ether	100010517
	6380			PE(O-18:0/20:3)	DMS-MS	53335					0.95		0.5632	0.4833		1.0197	0.9716		Phosphatidylethanolamine	Ether	100009483
	6381			PE(O-18:0/20:4)	DMS-MS	54203					1.1		0.4648	0.445		0.9215	1.0107		Phosphatidylethanolamine	Ether	100010351
	6382			PE(O-18:0/20:5)	DMS-MS	54204					0.9		0.6203	0.5069		0.8092	0.729		Phosphatidylethanolamine	Ether	100010352
	6385			PE(O-18:0/22:4)	DMS-MS	54019					1.61		0.0002	0.0041		0.6605	1.0642		Phosphatidylethanolamine	Ether	100010167
	6386			PE(O-18:0/22:5)	DMS-MS	54370					1.29		0.0461	0.1678		0.8536	1.097		Phosphatidylethanolamine	Ether	100010518
	6387			PE(O-16:0/16:0)	DMS-MS	53849		HMDB11158			1					1	1		Phosphatidylethanolamine	Ether	100009997
	6389		Plasmalogen	PE(P-16:1/18:1)	DMS-MS	54207					1					0.8529	0.8529		Phosphatidylethanolamine	Plasmalogen	100010355
	6390			PE(P-18:0/16:1)	DMS-MS	53857		HMDB11372			1.21		0.2203	0.329		0.7865	0.9551		Phosphatidylethanolamine	Plasmalogen	100010005
	6391			PE(P-18:0/18:0)	DMS-MS	53522					1		0.9069	0.5977		0.8087	0.8126		Phosphatidylethanolamine	Plasmalogen	100009670
	6392			PE(P-18:0/18:1)	DMS-MS	53338		HMDB11375			0.95		0.6389	0.5139		1.1024	1.0431		Phosphatidylethanolamine	Plasmalogen	100009486
	6393			PE(P-18:0/18:2)	DMS-MS	54377		HMDB11376			0.89		0.396	0.4113		1.119	1.0006		Phosphatidylethanolamine	Plasmalogen	100010525
	6394			PE(P-18:0/18:3)	DMS-MS	53523		HMDB11378			0.98		0.9516	0.6076		0.8742	0.8539		Phosphatidylethanolamine	Plasmalogen	100009671
	6397			PE(P-18:0/20:2)	DMS-MS	53340		HMDB11382			0.93		0.6584	0.5184		0.6182	0.5731		Phosphatidylethanolamine	Plasmalogen	100009488
	6398			PE(P-18:0/20:3)	DMS-MS	54564		HMDB11384			1.19		0.2658	0.357		0.9306	1.1057		Phosphatidylethanolamine	Plasmalogen	100010712
	6399			PE(P-18:0/20:4)	DMS-MS	53524		HMDB11386			1.43		0.0183	0.101		0.7712	1.1049		Phosphatidylethanolamine	Plasmalogen	100009672
	6400			PE(P-18:0/20:5)	DMS-MS	54208		HMDB11387			1.12		0.695	0.5314		1.2721	1.4257		Phosphatidylethanolamine	Plasmalogen	100010356
	6403			PE(P-18:0/22:4)	DMS-MS	53680		HMDB11391			3.07		1.8404e-09	3.2211e-07		0.4153	1.2733		Phosphatidylethanolamine	Plasmalogen	100009828
	6404			PE(P-18:0/22:5)	DMS-MS	53681		HMDB11393			1.59		0.0028	0.0295		0.7223	1.1505		Phosphatidylethanolamine	Plasmalogen	100009829
	6405			PE(P-18:0/22:6)	DMS-MS	54209		HMDB11394			0.85		0.2069	0.3197		1.2632	1.0781		Phosphatidylethanolamine	Plasmalogen	100010357
	6407			PE(P-18:1/16:0)	DMS-MS	54565		HMDB11437			0.78		0.0552	0.1749		1.3409	1.05		Phosphatidylethanolamine	Plasmalogen	100010713
	6408			PE(P-18:1/16:1)	DMS-MS	53341		HMDB11438			0.99		0.9796	0.6155		0.7002	0.6956		Phosphatidylethanolamine	Plasmalogen	100009489
	6409			PE(P-18:1/18:0)	DMS-MS	54566		HMDB11439			1					0.6165	0.6165		Phosphatidylethanolamine	Plasmalogen	100010714
	6410			PE(P-18:1/18:1)	DMS-MS	54210		HMDB11441			0.9		0.3946	0.4108		1.1382	1.0274		Phosphatidylethanolamine	Plasmalogen	100010358
	6411			PE(P-18:1/18:2)	DMS-MS	54211		HMDB11442			0.89		0.3333	0.3814		1.1346	1.0124		Phosphatidylethanolamine	Plasmalogen	100010359
	6412			PE(P-18:1/18:3)	DMS-MS	54379		HMDB11444			0.99		0.7962	0.5646		0.7111	0.7059		Phosphatidylethanolamine	Plasmalogen	100010527
	6415			PE(P-18:1/20:2)	DMS-MS	53342		HMDB11448			1					1	1		Phosphatidylethanolamine	Plasmalogen	100009490
	6416			PE(P-18:1/20:3)	DMS-MS	53682		HMDB11450			1.05		0.6236	0.5084		0.98	1.0314		Phosphatidylethanolamine	Plasmalogen	100009830
	6417			PE(P-18:1/20:4)	DMS-MS	53859		HMDB11451			1.19		0.2716	0.3591		0.9118	1.0891		Phosphatidylethanolamine	Plasmalogen	100010007
	6418			PE(P-18:1/20:5)	DMS-MS	54380		HMDB11420			1.08		0.6459	0.5163		1.2675	1.3656		Phosphatidylethanolamine	Plasmalogen	100010528
	6421			PE(P-18:1/22:4)	DMS-MS	54567		HMDB11424			2.13		2.9088e-07	2.0731e-05		0.5775	1.2279		Phosphatidylethanolamine	Plasmalogen	100010715
	6422			PE(P-18:1/22:5)	DMS-MS	53343		HMDB11459			1.16		0.3668	0.3978		0.9415	1.0934		Phosphatidylethanolamine	Plasmalogen	100009491
	6423			PE(P-18:1/22:6)	DMS-MS	54022		HMDB11460			0.77		0.0869	0.2159		1.4129	1.088		Phosphatidylethanolamine	Plasmalogen	100010170
	6424			PE(P-18:2/18:2)	DMS-MS	54214		HMDB09093			0.86		0.0401	0.1582		1.1046	0.9451		Phosphatidylethanolamine	Plasmalogen	100010362
	6425			PE(P-18:2/20:4)	DMS-MS	54215					1.04		0.9675	0.6116		1.0185	1.0638		Phosphatidylethanolamine	Plasmalogen	100010363
	6426			PE(P-18:2/22:6)	DMS-MS	54023					0.89		0.1934	0.3076		0.7955	0.7102		Phosphatidylethanolamine	Plasmalogen	100010171
	6431			PE(P-16:0/16:0)	DMS-MS	54373					1.11		0.5084	0.4619		0.8278	0.9223		Phosphatidylethanolamine	Plasmalogen	100010521
	6432			PE(P-16:0/16:1)	DMS-MS	54374		HMDB11339			1.04		0.7342	0.545		0.6135	0.6408		Phosphatidylethanolamine	Plasmalogen	100010522
	6433			PE(P-16:0/18:0)	DMS-MS	54375		HMDB11340			1.08		0.1639	0.2802		0.4682	0.5066		Phosphatidylethanolamine	Plasmalogen	100010523
	6434			PE(P-16:0/18:1)	DMS-MS	53336		HMDB11342			1.11		0.5221	0.467		0.9575	1.0629		Phosphatidylethanolamine	Plasmalogen	100009484
	6435			PE(P-16:0/18:2)	DMS-MS	54561		HMDB11343			0.9		0.4546	0.44		1.1644	1.0485		Phosphatidylethanolamine	Plasmalogen	100010709
	6436			PE(P-16:0/18:3)	DMS-MS	53854		HMDB11345			0.95		0.6329	0.5126		0.7827	0.7417		Phosphatidylethanolamine	Plasmalogen	100010002
	6438			PE(P-16:0/20:1)	DMS-MS	53520		HMDB11348			1					0.7613	0.7613		Phosphatidylethanolamine	Plasmalogen	100009668
	6439			PE(P-16:0/20:2)	DMS-MS	54376		HMDB11349			0.94		0.3623	0.3954		0.9537	0.8976		Phosphatidylethanolamine	Plasmalogen	100010524
	6440			PE(P-16:0/20:3)	DMS-MS	53855		HMDB11351			1.18		0.3888	0.4102		0.9125	1.0787		Phosphatidylethanolamine	Plasmalogen	100010003
	6441			PE(P-16:0/20:4)	DMS-MS	54020		HMDB11353			1.43		0.0438	0.1675		0.8389	1.2015		Phosphatidylethanolamine	Plasmalogen	100010168
	6442			PE(P-16:0/20:5)	DMS-MS	54562		HMDB11354			1.11		0.8244	0.5753		1.1675	1.2993		Phosphatidylethanolamine	Plasmalogen	100010710
	6445			PE(P-16:0/22:4)	DMS-MS	54206		HMDB11358			2.15		7.8011e-07	4.8442e-05		0.5537	1.192		Phosphatidylethanolamine	Plasmalogen	100010354
	6446			PE(P-16:0/22:5)	DMS-MS	53521		HMDB11360			1.29		0.0836	0.2131		0.8514	1.1003		Phosphatidylethanolamine	Plasmalogen	100009669
	6447			PE(P-16:0/22:6)	DMS-MS	53679					0.79		0.0701	0.1929		1.3894	1.1043		Phosphatidylethanolamine	Plasmalogen	100009827
	6448			PE(P-18:0/16:0)	DMS-MS	53337		HMDB11371			0.8		0.0383	0.1582		1.2413	0.9871		Phosphatidylethanolamine	Plasmalogen	100009485
	6671	PI	Ester	PI(18:0/16:0)	DMS-MS	53345	C13888	HMDB09805			1.54		0.0012	0.0178		0.6221	0.9592		PI	Ester	100009493
	6672			PI(18:0/16:1)	DMS-MS	54569		HMDB09806			1.1		0.3804	0.4069		0.9351	1.0312		PI	Ester	100010717
	6675			PI(18:0/18:1)	DMS-MS	53684					0.83		0.152	0.2732		1.2113	1.0059		PI	Ester	100009832
	6676			PI(18:0/18:2)	DMS-MS	54218		HMDB09809			0.93		0.5188	0.4654		1.1037	1.027		PI	Ester	100010366
	6677			PI(18:0/18:3)	DMS-MS	54024		HMDB09811			0.89		0.2441	0.3433		0.74	0.6556		PI	Ester	100010172
	6680			PI(18:0/20:2)	DMS-MS	53528		HMDB09812			0.85		0.3234	0.3785		1.0531	0.8923		PI	Ester	100009676
	6681			PI(18:0/20:3)	DMS-MS	54025		HMDB09814			0.86		0.2275	0.3312		1.1483	0.9862		PI	Ester	100010173
	6682			PI(18:0/20:4)	DMS-MS	54026		HMDB09815			1.03		0.7526	0.5502		1.0089	1.0394		PI	Ester	100010174
	6685			PI(18:0/22:4)	DMS-MS	53685		HMDB09818			1.1		0.576	0.4886		0.7253	0.7954		PI	Ester	100009833
	6686			PI(18:0/22:5)	DMS-MS	54384		HMDB09820			1.18		0.2357	0.3366		0.8181	0.9674		PI	Ester	100010532
	6687			PI(18:0/22:6)	DMS-MS	54219		HMDB09821			1.05		0.8813	0.5901		0.6954	0.7314		PI	Ester	100010367
	6689			PI(18:1/16:1)	DMS-MS	54220		HMDB09835			0.9		0.6388	0.5139		0.7706	0.6897		PI	Ester	100010368
	6690			PI(18:1/18:1)	DMS-MS	53346		HMDB09837			0.73		0.1571	0.2771		1.3629	0.9965		PI	Ester	100009494
	6691			PI(18:1/18:2)	DMS-MS	53530		HMDB09838			0.81		0.4314	0.4293		1.2232	0.9951		PI	Ester	100009678
	6696			PI(18:1/20:3)	DMS-MS	54027		HMDB09843			0.81		0.2717	0.3591		0.8141	0.6574		PI	Ester	100010175
	6697			PI(18:1/20:4)	DMS-MS	54221		HMDB09844			1.05		0.7608	0.5527		1.0107	1.0654		PI	Ester	100010369
	6707			PI(18:2/18:2)	DMS-MS	53686		HMDB09850			0.86		0.2171	0.3268		0.7749	0.6674		PI	Ester	100009834
	6755			PI(16:0/16:0)	DMS-MS	54568		HMDB09778			1.14		0.3646	0.3965		0.9023	1.0296		PI	Ester	100010716
	6756			PI(16:0/16:1)	DMS-MS	54381		HMDB09779			0.91		0.7603	0.5527		0.8986	0.8184		PI	Ester	100010529
	6758			PI(16:0/18:1)	DMS-MS	53344		HMDB09783			0.88		0.4479	0.4364		1.15	1.0146		PI	Ester	100009492
	6759			PI(16:0/18:2)	DMS-MS	54382		HMDB09784			0.95		0.656	0.5179		1.1138	1.0559		PI	Ester	100010530
	6764			PI(16:0/20:3)	DMS-MS	53860		HMDB09788			0.83		0.304	0.3784		1.1565	0.9554		PI	Ester	100010008
	6765			PI(16:0/20:4)	DMS-MS	53861		HMDB09789			0.87		0.2611	0.3552		1.1695	1.0146		PI	Ester	100010009
	6769			PI(16:0/22:4)	DMS-MS	54383		HMDB09794			1					0.5833	0.5833		PI	Ester	100010531
	6770			PI(16:0/22:5)	DMS-MS	53527		HMDB09796			1		0.9287	0.6029		0.7271	0.7258		PI	Ester	100009675
	6771			PI(16:0/22:6)	DMS-MS	54217					1					1	1		PI	Ester	100010365
	7097	Sphingomyelin	Sphingomyelin	SM(14:0)	DMS-MS	54222		HMDB12097			0.83		0.019	0.1018		1.2201	1.0073		Sphingomyelin	Sphingomyelin	100010370
	7098			SM(16:0)	DMS-MS	54385		HMDB10169			0.99		0.76	0.5527		1.0414	1.0315		Sphingomyelin	Sphingomyelin	100010533
	7099			SM(18:0)	DMS-MS	54386		HMDB01348			1.06		0.514	0.4639		1.0061	1.0656		Sphingomyelin	Sphingomyelin	100010534
	7100			SM(18:1)	DMS-MS	53862		HMDB12101			1.11		0.2893	0.3694		0.9443	1.0452		Sphingomyelin	Sphingomyelin	100010010
	7101			SM(20:0)	DMS-MS	53687		HMDB12102			0.86		0.0262	0.1276		1.1654	1.0068		Sphingomyelin	Sphingomyelin	100009835
	7102			SM(26:1)	DMS-MS	53348					0.96		0.5236	0.4677		1.0771	1.0373		Sphingomyelin	Sphingomyelin	100009496
	7103			SM(22:0)	DMS-MS	53347		HMDB12103			0.91		0.1315	0.2591		1.0981	1.003		Sphingomyelin	Sphingomyelin	100009495
	7104			SM(22:1)	DMS-MS	54570		HMDB12104			0.88		0.0502	0.1733		1.1215	0.9883		Sphingomyelin	Sphingomyelin	100010718
	7105			SM(24:0)	DMS-MS	53863		HMDB11697			0.87		0.0268	0.1285		1.1364	0.9871		Sphingomyelin	Sphingomyelin	100010011
	7106			SM(24:1)	DMS-MS	54028		HMDB12107			0.96		0.3992	0.4128		1.0912	1.0516		Sphingomyelin	Sphingomyelin	100010176
	7107			SM(26:0)	DMS-MS	54387		HMDB11698			0.9		0.0637	0.1864		1.1229	1.0129		Sphingomyelin	Sphingomyelin	100010535
	7108			SM(20:1)	DMS-MS	53531					1		0.9285	0.6029		1.02	1.0245		Sphingomyelin	Sphingomyelin	100009679
	7109	Triacylglycerol	Ester	TAG57:2-FA18:1	DMS-MS	54086	C00712	HMDB00207			0.77		0.6157	0.5048		1.5211	1.1685		Triacylglycerol	Ester	100010234
	7116			TAG57:3-FA18:2	DMS-MS	53586	C01595	HMDB00673			0.88		0.848	0.583		1.3302	1.1651		Triacylglycerol	Ester	100009734
	7162			TAG56:7-FA18:1	DMS-MS	53584	C00712	HMDB00207			1.06		0.7075	0.5355		1.0847	1.1476		Triacylglycerol	Ester	100009732
	7163			TAG56:7-FA18:2	DMS-MS	53409	C01595	HMDB00673			1.4		0.1279	0.2557		0.8357	1.1731		Triacylglycerol	Ester	100009557
	7164			TAG56:7-FA18:3	DMS-MS	53585	C06427	HMDB01388			1.29		0.2675	0.357		0.8319	1.0725		Triacylglycerol	Ester	100009733
	7168			TAG56:7-FA20:3	DMS-MS	53410	C03242	HMDB02925			1.33		0.3482	0.3863		0.9154	1.2214		Triacylglycerol	Ester	100009558
	7169			TAG56:7-FA20:4	DMS-MS	53750	C00219	HMDB01043			1.35		0.1605	0.2783		0.8009	1.0824		Triacylglycerol	Ester	100009898
	7170			TAG56:7-FA20:5	DMS-MS	54279		HMDB01999			0.76		0.6819	0.5258		1.4976	1.1346		Triacylglycerol	Ester	100010427
	7172			TAG56:7-FA22:4	DMS-MS	54084	C16527	HMDB02226			1.57		0.0751	0.2001		0.8234	1.2946		Triacylglycerol	Ester	100010232
	7173			TAG56:7-FA22:5	DMS-MS	54450	C16513	HMDB06528			1.47		0.1052	0.2358		0.8671	1.2777		Triacylglycerol	Ester	100010598
	7174			TAG56:7-FA22:6	DMS-MS	54619	C06429	HMDB02183			0.82		0.9283	0.6029		1.8861	1.5509		Triacylglycerol	Ester	100010767
	7178			TAG56:8-FA16:0	DMS-MS	53923	C00249	HMDB00220			0.98		0.8845	0.5912		1.2829	1.2569		Triacylglycerol	Ester	100010071
	7179			TAG56:8-FA16:1	DMS-MS	54085	C08362	HMDB03229			0.92		0.9572	0.6091		1.3882	1.2707		Triacylglycerol	Ester	100010233
	7181			TAG56:8-FA18:1	DMS-MS	54280	C00712	HMDB00207			0.91		0.9416	0.6041		1.1909	1.0881		Triacylglycerol	Ester	100010428
	7182			TAG56:8-FA18:2	DMS-MS	53411	C01595	HMDB00673			1.1		0.8013	0.5661		0.9797	1.0755		Triacylglycerol	Ester	100009559
	7183			TAG56:8-FA18:3	DMS-MS	53924	C06427	HMDB01388			1.25		0.3944	0.4108		0.8411	1.0488		Triacylglycerol	Ester	100010072
	7187			TAG56:8-FA20:4	DMS-MS	54451	C00219	HMDB01043			1.31		0.3167	0.3785		0.8359	1.0967		Triacylglycerol	Ester	100010599
	7188			TAG56:8-FA20:5	DMS-MS	53751		HMDB01999			0.9		0.7193	0.5395		1.242	1.119		Triacylglycerol	Ester	100009899
	7190			TAG56:8-FA22:5	DMS-MS	54620	C16513	HMDB06528			1.31		0.3314	0.3805		0.9534	1.2534		Triacylglycerol	Ester	100010768
	7191			TAG56:8-FA22:6	DMS-MS	53412	C06429	HMDB02183			0.87		0.9432	0.6044		1.6537	1.4405		Triacylglycerol	Ester	100009560
	7199			TAG56:9-FA18:3	DMS-MS	54621	C06427	HMDB01388			1.02		0.81	0.5689		0.9548	0.9715		Triacylglycerol	Ester	100010769
	7202			TAG56:9-FA20:4	DMS-MS	54622	C00219	HMDB01043			1.13		0.9816	0.6161		0.9444	1.0658		Triacylglycerol	Ester	100010770
	7203			TAG56:9-FA20:5	DMS-MS	53925		HMDB01999			0.84		0.4996	0.4583		1.2923	1.0864		Triacylglycerol	Ester	100010073
	7206			TAG56:9-FA22:6	DMS-MS	54452	C06429	HMDB02183			0.75		0.614	0.5042		1.9389	1.4477		Triacylglycerol	Ester	100010600
	7214			TAG57:10-FA22:6	DMS-MS	54453	C06429	HMDB02183			0.86		0.3388	0.384		0.5891	0.5069		Triacylglycerol	Ester	100010601
	7230			TAG56:4-FA16:0	DMS-MS	54614	C00249	HMDB00220			1.27		0.257	0.3534		1.0005	1.269		Triacylglycerol	Ester	100010762
	7233			TAG56:4-FA18:0	DMS-MS	53406	C01530	HMDB00827			1.45		0.0746	0.2001		0.8299	1.2075		Triacylglycerol	Ester	100009554
	7234			TAG56:4-FA18:1	DMS-MS	53744	C00712	HMDB00207			1.19		0.3089	0.3785		1.0031	1.1971		Triacylglycerol	Ester	100009892
	7235			TAG56:4-FA18:2	DMS-MS	53745	C01595	HMDB00673			1.03		0.4459	0.4362		1.2295	1.2629		Triacylglycerol	Ester	100009893
	7238			TAG56:4-FA20:1	DMS-MS	54274	C16526	HMDB34296			0.97		0.4416	0.4329		1.3071	1.2661		Triacylglycerol	Ester	100010422
	7239			TAG56:4-FA20:2	DMS-MS	53580	C16525	HMDB05060			1.3		0.2374	0.3377		0.9257	1.2026		Triacylglycerol	Ester	100009728
	7240			TAG56:4-FA20:3	DMS-MS	53746	C03242	HMDB02925			1.42		0.0854	0.215		0.8096	1.1472		Triacylglycerol	Ester	100009894
	7241			TAG56:4-FA20:4	DMS-MS	54615	C00219	HMDB01043			1.47		0.0482	0.1709		0.7491	1.1001		Triacylglycerol	Ester	100010763
	7243			TAG56:4-FA22:4	DMS-MS	53918	C16527	HMDB02226			1.51		0.1023	0.2317		0.8291	1.2483		Triacylglycerol	Ester	100010066
	7247			TAG56:5-FA16:0	DMS-MS	54616	C00249	HMDB00220			1.47		0.1069	0.2367		0.8495	1.2448		Triacylglycerol	Ester	100010764
	7250			TAG56:5-FA18:0	DMS-MS	53919	C01530	HMDB00827			1.47		0.054	0.1741		0.7473	1.0977		Triacylglycerol	Ester	100010067
	7252			TAG56:5-FA18:1	DMS-MS	53920	C00712	HMDB00207			1.46		0.085	0.2146		0.8228	1.1991		Triacylglycerol	Ester	100010068
	7253			TAG56:5-FA18:2	DMS-MS	54275	C01595	HMDB00673			1.33		0.2333	0.3352		0.9674	1.2895		Triacylglycerol	Ester	100010423
	7256			TAG56:5-FA20:1	DMS-MS	54447	C16526	HMDB34296			0.98		0.6347	0.5126		1.2974	1.2761		Triacylglycerol	Ester	100010595
	7257			TAG56:5-FA20:2	DMS-MS	53407	C16525	HMDB05060			1.33		0.255	0.3528		0.9767	1.2966		Triacylglycerol	Ester	100009555
	7258			TAG56:5-FA20:3	DMS-MS	54448	C03242	HMDB02925			1.37		0.1505	0.2719		0.8404	1.1511		Triacylglycerol	Ester	100010596
	7259			TAG56:5-FA20:4	DMS-MS	54449	C00219	HMDB01043			1.52		0.0371	0.1565		0.7476	1.1335		Triacylglycerol	Ester	100010597
	7262			TAG56:5-FA22:4	DMS-MS	54276	C16527	HMDB02226			1.59		0.0653	0.1889		0.8288	1.3188		Triacylglycerol	Ester	100010424
	7263			TAG56:5-FA22:5	DMS-MS	53581	C16513	HMDB06528			1.39		0.1809	0.296		0.9397	1.3043		Triacylglycerol	Ester	100009729
	7267			TAG56:6-FA16:0	DMS-MS	54617	C00249	HMDB00220			1.44		0.1004	0.2301		0.9012	1.3		Triacylglycerol	Ester	100010765
	7270			TAG56:6-FA18:0	DMS-MS	53921	C01530	HMDB00827			1.35		0.1195	0.2505		0.7751	1.0447		Triacylglycerol	Ester	100010069
	7271			TAG56:6-FA18:1	DMS-MS	54277	C00712	HMDB00207			1.38		0.1209	0.2515		0.867	1.196		Triacylglycerol	Ester	100010425
	7272			TAG56:6-FA18:2	DMS-MS	54081	C01595	HMDB00673			1.51		0.0716	0.1951		0.8186	1.24		Triacylglycerol	Ester	100010229
	7273			TAG56:6-FA18:3	DMS-MS	53747	C06427	HMDB01388			1.21		0.5714	0.4878		0.9224	1.1148		Triacylglycerol	Ester	100009895
	7276			TAG56:6-FA20:2	DMS-MS	54082	C16525	HMDB05060			1.3		0.4329	0.4298		1.0122	1.3176		Triacylglycerol	Ester	100010230
	7277			TAG56:6-FA20:3	DMS-MS	53408	C03242	HMDB02925			1.38		0.1806	0.296		0.876	1.211		Triacylglycerol	Ester	100009556
	7278			TAG56:6-FA20:4	DMS-MS	54618	C00219	HMDB01043			1.4		0.0622	0.1845		0.7647	1.0683		Triacylglycerol	Ester	100010766
	7279			TAG56:6-FA20:5	DMS-MS	54278		HMDB01999			0.52		0.8958	0.5954		2.0801	1.0782		Triacylglycerol	Ester	100010426
	7281			TAG56:6-FA22:4	DMS-MS	53922	C16527	HMDB02226			1.62		0.0542	0.1741		0.8033	1.2997		Triacylglycerol	Ester	100010070
	7282			TAG56:6-FA22:5	DMS-MS	54083	C16513	HMDB06528			1.41		0.1646	0.2802		0.9318	1.3124		Triacylglycerol	Ester	100010231
	7283			TAG56:6-FA22:6	DMS-MS	53582	C06429	HMDB02183			0.8		0.9649	0.6113		1.913	1.529		Triacylglycerol	Ester	100009730
	7287			TAG56:7-FA16:0	DMS-MS	53748	C00249	HMDB00220			1.19		0.4118	0.421		1.0165	1.2072		Triacylglycerol	Ester	100009896
	7288			TAG56:7-FA16:1	DMS-MS	53583	C08362	HMDB03229			1.19		0.3778	0.4048		1.1096	1.3238		Triacylglycerol	Ester	100009731
	7289			TAG56:7-FA18:0	DMS-MS	53749	C01530	HMDB00827			1.11		0.5099	0.462		0.9568	1.062		Triacylglycerol	Ester	100009897
	7301			TAG56:10-FA18:2	DMS-MS	54079	C01595	HMDB00673			1.16		0.4471	0.4364		0.9363	1.0822		Triacylglycerol	Ester	100010227
	7323			TAG56:1-FA16:0	DMS-MS	53401	C00249	HMDB00220			0.43		0.6719	0.522		2.4638	1.0679		Triacylglycerol	Ester	100009549
	7327			TAG56:1-FA18:1	DMS-MS	54080	C00712	HMDB00207			0.84		0.8981	0.5961		1.342	1.1281		Triacylglycerol	Ester	100010228
	7334			TAG56:2-FA16:0	DMS-MS	53402	C00249	HMDB00220			0.2		0.8674	0.5867		6.4554	1.2594		Triacylglycerol	Ester	100009550
	7336			TAG56:2-FA18:0	DMS-MS	54272	C01530	HMDB00827			0.82		0.3128	0.3785		1.4038	1.1445		Triacylglycerol	Ester	100010420
	7337			TAG56:2-FA18:1	DMS-MS	53577					0.7		0.932	0.6029		1.5496	1.0857		Triacylglycerol	Ester	100009725
	7339			TAG56:2-FA20:0	DMS-MS	54273	C06425	HMDB02212			1.13		0.3441	0.3863		1.0093	1.144		Triacylglycerol	Ester	100010421
	7340			TAG56:2-FA20:1	DMS-MS	53403	C16526	HMDB34296			0.34		0.6339	0.5126		3.3106	1.1135		Triacylglycerol	Ester	100009551
	7345			TAG56:3-FA16:0	DMS-MS	54612	C00249	HMDB00220			0.59		0.9328	0.603		2.1639	1.2838		Triacylglycerol	Ester	100010760
	7347			TAG56:3-FA18:0	DMS-MS	54613	C01530	HMDB00827			1.19		0.2552	0.3528		0.9676	1.1477		Triacylglycerol	Ester	100010761
	7348			TAG56:3-FA18:1	DMS-MS	54446	C00712	HMDB00207			0.75		0.5773	0.4886		1.5484	1.1586		Triacylglycerol	Ester	100010594
	7349			TAG56:3-FA18:2	DMS-MS	53404	C01595	HMDB00673			0.87		0.5846	0.4921		1.2686	1.0981		Triacylglycerol	Ester	100009552
	7351			TAG56:3-FA20:0	DMS-MS	53405	C06425	HMDB02212			1.31		0.2223	0.3293		0.8678	1.134		Triacylglycerol	Ester	100009553
	7352			TAG56:3-FA20:1	DMS-MS	53578	C16526	HMDB34296			0.69		0.5776	0.4886		1.7337	1.1965		Triacylglycerol	Ester	100009726
	7353			TAG56:3-FA20:2	DMS-MS	53579	C16525	HMDB05060			1.15		0.3807	0.4069		0.9976	1.1508		Triacylglycerol	Ester	100009727
	7354			TAG55:4-FA18:2	DMS-MS	54078	C01595	HMDB00673			1.3		0.2379	0.3377		0.8825	1.1497		Triacylglycerol	Ester	100010226
	7368			TAG55:5-FA18:1	DMS-MS	53912	C00712	HMDB00207			1.36		0.0453	0.1678		0.7893	1.0771		Triacylglycerol	Ester	100010060
	7369			TAG55:5-FA18:2	DMS-MS	53913	C01595	HMDB00673			1.47		0.038	0.1582		0.814	1.1958		Triacylglycerol	Ester	100010061
	7375			TAG55:5-FA20:4	DMS-MS	53914	C00219	HMDB01043			1.42		0.1055	0.2358		0.7869	1.1157		Triacylglycerol	Ester	100010062
	7383			TAG55:6-FA18:1	DMS-MS	53915					1.04		0.3893	0.4102		0.994	1.0353		Triacylglycerol	Ester	100010063
	7388			TAG55:6-FA20:3	DMS-MS	54445					1.03		0.3143	0.3785		0.9787	1.0042		Triacylglycerol	Ester	100010593
	7389			TAG55:6-FA20:4	DMS-MS	54269					1.35		0.0686	0.1906		0.8341	1.1272		Triacylglycerol	Ester	100010417
	7394			TAG55:7-FA15:0	DMS-MS	54270	C16537	HMDB00826			1.06		0.5722	0.488		0.8045	0.8525		Triacylglycerol	Ester	100010418
	7397			TAG55:7-FA18:1	DMS-MS	53916					1.04		0.6506	0.5169		1.0019	1.0409		Triacylglycerol	Ester	100010064
	7401			TAG55:7-FA20:3	DMS-MS	53576					1.05		0.2256	0.3311		0.9632	1.0142		Triacylglycerol	Ester	100009724
	7402			TAG55:7-FA20:4	DMS-MS	53917					1.03		0.2362	0.3366		0.9639	0.9952		Triacylglycerol	Ester	100010065
	7406			TAG55:7-FA22:6	DMS-MS	54271	C06429	HMDB02183			0.64		0.8018	0.5661		2.1585	1.3827		Triacylglycerol	Ester	100010419
	7412			TAG55:8-FA20:4	DMS-MS	53743					1.04		0.3187	0.3785		0.9195	0.96		Triacylglycerol	Ester	100009891
	7421			TAG54:8-FA18:2	DMS-MS	53400	C01595	HMDB00673			1.08		0.909	0.5985		1.0441	1.1286		Triacylglycerol	Ester	100009548
	7422			TAG54:8-FA18:3	DMS-MS	53740	C06427	HMDB01388			1.29		0.8007	0.5661		0.9281	1.1945		Triacylglycerol	Ester	100009888
	7425			TAG54:8-FA20:4	DMS-MS	53741	C00219	HMDB01043			1.19		0.6491	0.5168		0.9088	1.084		Triacylglycerol	Ester	100009889
	7426			TAG54:8-FA20:5	DMS-MS	54444		HMDB01999			0.77		0.6395	0.514		1.4654	1.1229		Triacylglycerol	Ester	100010592
	7429			TAG54:8-FA22:6	DMS-MS	54076	C06429	HMDB02183			0.71		0.6967	0.5323		2.0874	1.4757		Triacylglycerol	Ester	100010224
	7449			TAG55:1-FA16:0	DMS-MS	54267	C00249	HMDB00220			0.98		0.9004	0.5967		1.2055	1.1841		Triacylglycerol	Ester	100010415
	7452			TAG55:1-FA18:1	DMS-MS	54610	C00712	HMDB00207			0.86		0.742	0.5456		1.2198	1.0478		Triacylglycerol	Ester	100010758
	7460			TAG55:2-FA18:1	DMS-MS	54268	C00712	HMDB00207			1.05		0.5578	0.4804		1.0999	1.1546		Triacylglycerol	Ester	100010416
	7461			TAG55:2-FA18:2	DMS-MS	53742	C01595	HMDB00673			1		0.8805	0.5901		1.0504	1.0486		Triacylglycerol	Ester	100009890
	7469			TAG55:3-FA18:1	DMS-MS	54077	C00712	HMDB00207			1.27		0.2541	0.3528		0.8555	1.0907		Triacylglycerol	Ester	100010225
	7470			TAG55:3-FA18:2	DMS-MS	53575	C01595	HMDB00673			1.12		0.5971	0.4962		0.9722	1.0922		Triacylglycerol	Ester	100009723
	7481			TAG55:4-FA18:1	DMS-MS	54611	C00712	HMDB00207			1.36		0.1148	0.2458		0.8004	1.0917		Triacylglycerol	Ester	100010759
	7482			TAG54:4-FA20:4	DMS-MS	54437	C00219	HMDB01043			1.44		0.0976	0.2276		0.7747	1.1165		Triacylglycerol	Ester	100010585
	7483			TAG54:4-FA22:1	DMS-MS	54438	C08316	HMDB02068			1.35		0.1268	0.2557		0.8601	1.1608		Triacylglycerol	Ester	100010586
	7484			TAG54:4-FA22:4	DMS-MS	53571	C16527	HMDB02226			1.46		0.1185	0.2504		0.8224	1.2042		Triacylglycerol	Ester	100009719
	7489			TAG54:5-FA16:0	DMS-MS	54439	C00249	HMDB00220			1.36		0.167	0.2819		0.836	1.1332		Triacylglycerol	Ester	100010587
	7490			TAG54:5-FA16:1	DMS-MS	53735	C08362	HMDB03229			1.35		0.2638	0.3556		0.9388	1.2702		Triacylglycerol	Ester	100009883
	7492			TAG54:5-FA18:0	DMS-MS	54440	C01530	HMDB00827			1.35		0.1534	0.2751		0.7851	1.06		Triacylglycerol	Ester	100010588
	7493			TAG54:5-FA18:1	DMS-MS	53736	C00712	HMDB00207			1.41		0.1586	0.2781		0.8451	1.1891		Triacylglycerol	Ester	100009884
	7494			TAG54:5-FA18:2	DMS-MS	53910	C01595	HMDB00673			1.46		0.1442	0.2691		0.883	1.2854		Triacylglycerol	Ester	100010058
	7495			TAG54:5-FA18:3	DMS-MS	54441	C06427	HMDB01388			1.33		0.2236	0.3297		0.7876	1.0486		Triacylglycerol	Ester	100010589
	7498			TAG54:5-FA20:2	DMS-MS	53396	C16525	HMDB05060			1.37		0.2132	0.3248		0.9033	1.2389		Triacylglycerol	Ester	100009544
	7499			TAG54:5-FA20:3	DMS-MS	53737	C03242	HMDB02925			1.45		0.1414	0.2681		0.8462	1.2246		Triacylglycerol	Ester	100009885
	7500			TAG54:5-FA20:4	DMS-MS	54264	C00219	HMDB01043			1.38		0.1438	0.2691		0.8158	1.1239		Triacylglycerol	Ester	100010412
	7501			TAG54:5-FA20:5	DMS-MS	54265		HMDB01999			0.74		0.9532	0.6077		1.7788	1.3199		Triacylglycerol	Ester	100010413
	7502			TAG54:5-FA22:1	DMS-MS	54442	C08316	HMDB02068			1.34		0.2346	0.336		0.8815	1.1851		Triacylglycerol	Ester	100010590
	7503			TAG54:5-FA22:4	DMS-MS	54071	C16527	HMDB02226			1.31		0.2157	0.3266		0.9459	1.2431		Triacylglycerol	Ester	100010219
	7504			TAG54:5-FA22:5	DMS-MS	54606	C16513	HMDB06528			1.26		0.2552	0.3528		1.0682	1.3485		Triacylglycerol	Ester	100010754
	7509			TAG54:6-FA16:0	DMS-MS	53572	C00249	HMDB00220			1.16		0.3843	0.4081		0.9989	1.1549		Triacylglycerol	Ester	100009720
	7510			TAG54:6-FA16:1	DMS-MS	53738	C08362	HMDB03229			1.2		0.3933	0.4108		0.9676	1.1635		Triacylglycerol	Ester	100009886
	7513			TAG54:6-FA18:1	DMS-MS	54072	C00712	HMDB00207			1.3		0.41	0.4202		0.8364	1.0837		Triacylglycerol	Ester	100010220
	7514			TAG54:6-FA18:2	DMS-MS	54073	C01595	HMDB00673			1.46		0.2471	0.3462		0.8743	1.275		Triacylglycerol	Ester	100010221
	7515			TAG54:6-FA18:3	DMS-MS	53739	C06427	HMDB01388			1.38		0.3146	0.3785		0.8225	1.1347		Triacylglycerol	Ester	100009887
	7519			TAG54:6-FA20:3	DMS-MS	54074	C03242	HMDB02925			1.38		0.2623	0.3552		0.8394	1.1601		Triacylglycerol	Ester	100010222
	7520			TAG54:6-FA20:4	DMS-MS	53911	C00219	HMDB01043			1.42		0.1421	0.2689		0.81	1.1512		Triacylglycerol	Ester	100010059
	7521			TAG54:6-FA20:5	DMS-MS	54607		HMDB01999			0.78		0.983	0.6163		1.5698	1.2276		Triacylglycerol	Ester	100010755
	7524			TAG54:6-FA22:5	DMS-MS	53397	C16513	HMDB06528			1.08		0.6787	0.5244		1.2412	1.3437		Triacylglycerol	Ester	100009545
	7525			TAG54:6-FA22:6	DMS-MS	54608	C06429	HMDB02183			0.7		0.8932	0.5947		2.6837	1.8708		Triacylglycerol	Ester	100010756
	7530			TAG54:7-FA16:1	DMS-MS	54266	C08362	HMDB03229			0.91		0.9884	0.6167		1.3052	1.1882		Triacylglycerol	Ester	100010414
	7532			TAG54:7-FA18:1	DMS-MS	53573	C00712	HMDB00207			0.97		0.9965	0.6188		1.0909	1.0632		Triacylglycerol	Ester	100009721
	7533			TAG54:7-FA18:2	DMS-MS	54075	C01595	HMDB00673			1.35		0.5376	0.473		0.9158	1.2406		Triacylglycerol	Ester	100010223
	7534			TAG54:7-FA18:3	DMS-MS	53398	C06427	HMDB01388			1.36		0.5394	0.4735		0.869	1.1819		Triacylglycerol	Ester	100009546
	7538			TAG54:7-FA20:4	DMS-MS	53574	C00219	HMDB01043			1.29		0.3484	0.3863		0.9161	1.1785		Triacylglycerol	Ester	100009722
	7539			TAG54:7-FA20:5	DMS-MS	53399		HMDB01999			0.86		0.8558	0.5853		1.3654	1.1804		Triacylglycerol	Ester	100009547
	7541			TAG54:7-FA22:5	DMS-MS	54443	C16513	HMDB06528			1.11		0.8084	0.5688		1.163	1.2899		Triacylglycerol	Ester	100010591
	7542			TAG54:7-FA22:6	DMS-MS	54609	C06429	HMDB02183			0.62		0.6562	0.5179		2.8023	1.7318		Triacylglycerol	Ester	100010757
	7559			TAG54:1-FA16:0	DMS-MS	54429	C00249	HMDB00220			0.66		0.8877	0.5927		1.8842	1.2403		Triacylglycerol	Ester	100010577
	7562			TAG54:1-FA18:0	DMS-MS	54069	C01530	HMDB00827			1.55		0.0592	0.1806		0.7901	1.2261		Triacylglycerol	Ester	100010217
	7563			TAG54:1-FA18:1	DMS-MS	53568	C00712	HMDB00207			1.38		0.0898	0.2179		0.8392	1.159		Triacylglycerol	Ester	100009716
	7564			TAG54:1-FA20:0	DMS-MS	54430	C06425	HMDB02212			1.06		0.4561	0.4405		1.0729	1.1383		Triacylglycerol	Ester	100010578
	7565			TAG54:1-FA20:1	DMS-MS	54431	C16526	HMDB34296			0.77		0.598	0.4963		1.5497	1.1964		Triacylglycerol	Ester	100010579
	7570			TAG54:2-FA16:0	DMS-MS	53733	C00249	HMDB00220			0.83		0.5973	0.4962		1.4597	1.208		Triacylglycerol	Ester	100009881
	7573			TAG54:2-FA18:0	DMS-MS	54259	C01530	HMDB00827			1.48		0.039	0.1582		0.7348	1.0905		Triacylglycerol	Ester	100010407
	7574			TAG54:2-FA18:1	DMS-MS	54070	C00712	HMDB00207			1.37		0.0765	0.2023		0.8033	1.0999		Triacylglycerol	Ester	100010218
	7575			TAG54:2-FA18:2	DMS-MS	54432	C01595	HMDB00673			1.46		0.0513	0.1741		0.7305	1.0643		Triacylglycerol	Ester	100010580
	7576			TAG54:2-FA20:0	DMS-MS	53905	C06425	HMDB02212			1.19		0.2885	0.3694		0.9703	1.1516		Triacylglycerol	Ester	100010053
	7577			TAG54:2-FA20:1	DMS-MS	53393	C16526	HMDB34296			0.81		0.5449	0.4739		1.5591	1.266		Triacylglycerol	Ester	100009541
	7578			TAG54:2-FA20:2	DMS-MS	53394	C16525	HMDB05060			1.29		0.2675	0.357		0.9774	1.2628		Triacylglycerol	Ester	100009542
	7583			TAG54:3-FA16:0	DMS-MS	53569	C00249	HMDB00220			1.26		0.3132	0.3785		0.995	1.2552		Triacylglycerol	Ester	100009717
	7584			TAG54:3-FA16:1	DMS-MS	54260	C08362	HMDB03229			0.62		0.7226	0.5413		2.0331	1.2517		Triacylglycerol	Ester	100010408
	7586			TAG54:3-FA18:0	DMS-MS	54604	C01530	HMDB00827			1.51		0.0323	0.1448		0.7179	1.0807		Triacylglycerol	Ester	100010752
	7587			TAG54:3-FA18:1	DMS-MS	53906	C00712	HMDB00207			1.36		0.0887	0.2176		0.8538	1.1622		Triacylglycerol	Ester	100010054
	7588			TAG54:3-FA18:2	DMS-MS	54433	C01595	HMDB00673			1.47		0.0438	0.1675		0.7606	1.1144		Triacylglycerol	Ester	100010581
	7589			TAG54:3-FA18:3	DMS-MS	54605	C06427	HMDB01388			1.28		0.0481	0.1709		0.7917	1.016		Triacylglycerol	Ester	100010753
	7591			TAG54:3-FA20:1	DMS-MS	54434	C16526	HMDB34296			0.94		0.5002	0.4583		1.2948	1.2231		Triacylglycerol	Ester	100010582
	7592			TAG54:3-FA20:2	DMS-MS	54261	C16525	HMDB05060			1.35		0.2225	0.3293		0.8832	1.1924		Triacylglycerol	Ester	100010409
	7593			TAG54:3-FA20:3	DMS-MS	53395	C03242	HMDB02925			1.46		0.1206	0.2514		0.8249	1.2029		Triacylglycerol	Ester	100009543
	7599			TAG54:4-FA16:0	DMS-MS	53734	C00249	HMDB00220			1.42		0.147	0.2706		0.8491	1.2079		Triacylglycerol	Ester	100009882
	7600			TAG54:4-FA16:1	DMS-MS	53570	C08362	HMDB03229			1.18		0.4239	0.4269		1.104	1.2979		Triacylglycerol	Ester	100009718
	7602			TAG54:4-FA18:0	DMS-MS	53907	C01530	HMDB00827			1.47		0.0546	0.1747		0.7541	1.1088		Triacylglycerol	Ester	100010055
	7603			TAG54:4-FA18:1	DMS-MS	54435	C00712	HMDB00207			1.42		0.0918	0.2206		0.8096	1.1478		Triacylglycerol	Ester	100010583
	7604			TAG54:4-FA18:2	DMS-MS	54262	C01595	HMDB00673			1.43		0.08	0.2087		0.8087	1.1552		Triacylglycerol	Ester	100010410
	7605			TAG54:4-FA18:3	DMS-MS	54436	C06427	HMDB01388			1.37		0.1232	0.2537		0.7766	1.0648		Triacylglycerol	Ester	100010584
	7607			TAG54:4-FA20:1	DMS-MS	54263	C16526	HMDB34296			0.91		0.4858	0.4556		1.3432	1.2282		Triacylglycerol	Ester	100010411
	7608			TAG54:4-FA20:2	DMS-MS	53908	C16525	HMDB05060			1.42		0.1739	0.2898		0.8357	1.1876		Triacylglycerol	Ester	100010056
	7609			TAG54:4-FA20:3	DMS-MS	53909	C03242	HMDB02925			1.4		0.1538	0.2753		0.8769	1.2278		Triacylglycerol	Ester	100010057
	7612			TAG53:4-FA16:0	DMS-MS	53391	C00249	HMDB00220			1.35		0.1646	0.2802		0.861	1.1594		Triacylglycerol	Ester	100009539
	7614			TAG53:4-FA17:0	DMS-MS	54426	C17714	HMDB02259			1.55		0.0398	0.1582		0.7771	1.2049		Triacylglycerol	Ester	100010574
	7615			TAG53:4-FA18:0	DMS-MS	53565					1		0.9534	0.6077		0.9957	0.997		Triacylglycerol	Ester	100009713
	7616			TAG53:4-FA18:1	DMS-MS	53392					1.06		0.1001	0.2301		0.9556	1.0137		Triacylglycerol	Ester	100009540
	7617			TAG53:4-FA18:2	DMS-MS	54256	C01595	HMDB00673			1.52		0.034	0.1484		0.7755	1.1807		Triacylglycerol	Ester	100010404
	7618			TAG53:4-FA18:3	DMS-MS	53729	C06427	HMDB01388			1.34		0.1482	0.2715		0.7928	1.0622		Triacylglycerol	Ester	100009877
	7622			TAG53:4-FA20:4	DMS-MS	53903	C00219	HMDB01043			1.32		0.1851	0.2988		0.9081	1.1979		Triacylglycerol	Ester	100010051
	7631			TAG53:5-FA18:1	DMS-MS	54427					1.02		0.3542	0.3906		0.9787	1.001		Triacylglycerol	Ester	100010575
	7632			TAG53:5-FA18:2	DMS-MS	54257					1.06		0.0913	0.2198		0.9562	1.0152		Triacylglycerol	Ester	100010405
	7633			TAG53:5-FA18:3	DMS-MS	53730					1.31		0.1289	0.2557		0.8386	1.0986		Triacylglycerol	Ester	100009878
	7636			TAG53:5-FA20:4	DMS-MS	53731	C00219	HMDB01043			1.29		0.2416	0.3405		0.9113	1.1773		Triacylglycerol	Ester	100009879
	7646			TAG53:6-FA18:1	DMS-MS	53904					1.01		0.6529	0.5179		0.9717	0.9842		Triacylglycerol	Ester	100010052
	7647			TAG53:6-FA18:2	DMS-MS	54428					1.09		0.0801	0.2087		0.9015	0.9836		Triacylglycerol	Ester	100010576
	7648			TAG53:6-FA18:3	DMS-MS	53566					1.06		0.0373	0.1565		0.9558	1.0139		Triacylglycerol	Ester	100009714
	7650			TAG53:6-FA20:4	DMS-MS	53567	C00219	HMDB01043			1.35		0.173	0.2886		0.8488	1.1482		Triacylglycerol	Ester	100009715
	7659			TAG53:7-FA18:3	DMS-MS	54258					1.08		0.0984	0.229		0.9218	0.9972		Triacylglycerol	Ester	100010406
	7667			TAG54:0-FA16:0	DMS-MS	53732	C00249	HMDB00220			0.84		0.9833	0.6163		1.4486	1.2146		Triacylglycerol	Ester	100009880
	7669			TAG54:0-FA18:0	DMS-MS	54068	C01530	HMDB00827			1.42		0.1241	0.2543		0.861	1.2239		Triacylglycerol	Ester	100010216
	7678			TAG52:7-FA20:5	DMS-MS	54066		HMDB01999			0.67		0.6805	0.5251		1.2283	0.8174		Triacylglycerol	Ester	100010214
	7681			TAG52:7-FA22:6	DMS-MS	54600	C06429	HMDB02183			0.58		0.3002	0.376		1.3005	0.7541		Triacylglycerol	Ester	100010748
	7685			TAG52:8-FA16:1	DMS-MS	53388	C08362	HMDB03229			1.05		0.7429	0.5456		0.9528	1.0011		Triacylglycerol	Ester	100009536
	7686			TAG52:8-FA18:2	DMS-MS	53724	C01595	HMDB00673			1.28		0.222	0.3293		0.923	1.179		Triacylglycerol	Ester	100009872
	7700			TAG53:0-FA16:0	DMS-MS	54601	C00249	HMDB00220			0.96		0.8751	0.5874		1.1409	1.0955		Triacylglycerol	Ester	100010749
	7706			TAG53:1-FA16:0	DMS-MS	54602	C00249	HMDB00220			1		0.7468	0.5469		1.3351	1.3305		Triacylglycerol	Ester	100010750
	7708			TAG53:1-FA17:0	DMS-MS	53725	C17714	HMDB02259			1.5		0.0836	0.2131		0.8327	1.2486		Triacylglycerol	Ester	100009873
	7709			TAG53:1-FA18:0	DMS-MS	54424	C01530	HMDB00827			1.53		0.0882	0.2176		0.8196	1.2579		Triacylglycerol	Ester	100010572
	7710			TAG53:1-FA18:1	DMS-MS	54603	C00712	HMDB00207			1.35		0.1747	0.2899		0.8863	1.1943		Triacylglycerol	Ester	100010751
	7716			TAG53:2-FA16:0	DMS-MS	54253	C00249	HMDB00220			1.24		0.2788	0.363		0.9422	1.1697		Triacylglycerol	Ester	100010401
	7718			TAG53:2-FA17:0	DMS-MS	54254	C17714	HMDB02259			1.4		0.087	0.2159		0.8241	1.1546		Triacylglycerol	Ester	100010402
	7719			TAG53:2-FA18:0	DMS-MS	53726					1.39		0.0381	0.1582		0.8286	1.152		Triacylglycerol	Ester	100009874
	7720			TAG53:2-FA18:1	DMS-MS	54425	C00712	HMDB00207			1.37		0.1145	0.2455		0.8219	1.1227		Triacylglycerol	Ester	100010573
	7721			TAG53:2-FA18:2	DMS-MS	53727	C01595	HMDB00673			1.43		0.0886	0.2176		0.8352	1.1962		Triacylglycerol	Ester	100009875
	7727			TAG53:3-FA16:0	DMS-MS	54255	C00249	HMDB00220			1.33		0.1504	0.2719		0.8465	1.13		Triacylglycerol	Ester	100010403
	7729			TAG53:3-FA17:0	DMS-MS	54067	C17714	HMDB02259			1.5		0.0412	0.1604		0.8007	1.2015		Triacylglycerol	Ester	100010215
	7730			TAG53:3-FA18:0	DMS-MS	53728					0.99		0.6197	0.5069		0.9874	0.9812		Triacylglycerol	Ester	100009876
	7731			TAG53:3-FA18:1	DMS-MS	53389					1.25		0.07	0.1929		0.8796	1.1012		Triacylglycerol	Ester	100009537
	7732			TAG53:3-FA18:2	DMS-MS	53390	C01595	HMDB00673			1.46		0.0584	0.1799		0.7994	1.1704		Triacylglycerol	Ester	100009538
	7738			TAG52:3-FA20:3	DMS-MS	54595	C03242	HMDB02925			1.43		0.1288	0.2557		0.8881	1.2676		Triacylglycerol	Ester	100010743
	7739			TAG52:3-FA22:1	DMS-MS	53719	C08316	HMDB02068			1.36		0.1392	0.2659		0.9036	1.2256		Triacylglycerol	Ester	100009867
	7741			TAG52:4-FA14:0	DMS-MS	54596	C06424	HMDB00806			1.22		0.4971	0.4583		1.0418	1.2733		Triacylglycerol	Ester	100010744
	7744			TAG52:4-FA16:0	DMS-MS	54249	C00249	HMDB00220			1.54		0.053	0.1741		0.7486	1.1498		Triacylglycerol	Ester	100010397
	7745			TAG52:4-FA16:1	DMS-MS	54062	C08362	HMDB03229			1.51		0.0831	0.2131		0.7358	1.1117		Triacylglycerol	Ester	100010210
	7747			TAG52:4-FA18:0	DMS-MS	53382	C01530	HMDB00827			1.21		0.2893	0.3694		0.8875	1.0732		Triacylglycerol	Ester	100009530
	7748			TAG52:4-FA18:1	DMS-MS	53898	C00712	HMDB00207			1.44		0.1	0.2301		0.7572	1.0925		Triacylglycerol	Ester	100010046
	7749			TAG52:4-FA18:2	DMS-MS	54597	C01595	HMDB00673			1.55		0.0506	0.1741		0.7236	1.1232		Triacylglycerol	Ester	100010745
	7750			TAG52:4-FA18:3	DMS-MS	54419	C06427	HMDB01388			1.33		0.1554	0.2754		0.8299	1.1		Triacylglycerol	Ester	100010567
	7751			TAG52:4-FA20:0	DMS-MS	53383	C06425	HMDB02212			1.49		0.0673	0.1893		0.8087	1.205		Triacylglycerol	Ester	100009531
	7753			TAG52:4-FA20:2	DMS-MS	53899	C16525	HMDB05060			1.24		0.3922	0.4108		0.9665	1.1973		Triacylglycerol	Ester	100010047
	7754			TAG52:4-FA20:3	DMS-MS	53900	C03242	HMDB02925			1.22		0.3714	0.3998		0.9585	1.1684		Triacylglycerol	Ester	100010048
	7755			TAG52:4-FA20:4	DMS-MS	53563	C00219	HMDB01043			1.34		0.2077	0.32		0.8978	1.1994		Triacylglycerol	Ester	100009711
	7756			TAG52:4-FA22:1	DMS-MS	54598	C08316	HMDB02068			1.35		0.1432	0.269		0.7953	1.0729		Triacylglycerol	Ester	100010746
	7757			TAG52:4-FA22:4	DMS-MS	53384	C16527	HMDB02226			1.25		0.4188	0.4252		0.8476	1.0565		Triacylglycerol	Ester	100009532
	7759			TAG52:5-FA14:0	DMS-MS	53901	C06424	HMDB00806			1.13		0.5789	0.4893		1.1608	1.3073		Triacylglycerol	Ester	100010049
	7762			TAG52:5-FA16:0	DMS-MS	54250	C00249	HMDB00220			1.32		0.2169	0.3268		0.8369	1.1048		Triacylglycerol	Ester	100010398
	7763			TAG52:5-FA16:1	DMS-MS	54063	C08362	HMDB03229			1.48		0.1385	0.2657		0.7633	1.1291		Triacylglycerol	Ester	100010211
	7766			TAG52:5-FA18:1	DMS-MS	54420	C00712	HMDB00207			1.29		0.2872	0.3691		0.8404	1.0832		Triacylglycerol	Ester	100010568
	7767			TAG52:5-FA18:2	DMS-MS	54251	C01595	HMDB00673			1.49		0.1157	0.2469		0.7471	1.1159		Triacylglycerol	Ester	100010399
	7768			TAG52:5-FA18:3	DMS-MS	53720	C06427	HMDB01388			1.35		0.1824	0.2981		0.8348	1.1243		Triacylglycerol	Ester	100009868
	7772			TAG52:5-FA20:3	DMS-MS	53902	C03242	HMDB02925			1.28		0.4733	0.4503		0.9068	1.1617		Triacylglycerol	Ester	100010050
	7773			TAG52:5-FA20:4	DMS-MS	53721	C00219	HMDB01043			1.1		0.4972	0.4583		1.1251	1.2427		Triacylglycerol	Ester	100009869
	7774			TAG52:5-FA20:5	DMS-MS	53722		HMDB01999			0.66		0.9044	0.5971		2.2486	1.4909		Triacylglycerol	Ester	100009870
	7776			TAG52:5-FA22:5	DMS-MS	53385	C16513	HMDB06528			1.12		0.5437	0.4739		1.0168	1.1416		Triacylglycerol	Ester	100009533
	7778			TAG52:6-FA14:0	DMS-MS	54421	C06424	HMDB00806			0.84		0.9361	0.6038		1.4396	1.2042		Triacylglycerol	Ester	100010569
	7781			TAG52:6-FA16:0	DMS-MS	54599	C00249	HMDB00220			0.97		0.7914	0.5636		1.2105	1.1718		Triacylglycerol	Ester	100010747
	7782			TAG52:6-FA16:1	DMS-MS	53386	C08362	HMDB03229			1.22		0.4786	0.452		0.892	1.0869		Triacylglycerol	Ester	100009534
	7784			TAG52:6-FA18:1	DMS-MS	54422	C00712	HMDB00207			0.98		0.7151	0.5376		1.0749	1.0577		Triacylglycerol	Ester	100010570
	7785			TAG52:6-FA18:2	DMS-MS	53387	C01595	HMDB00673			1.38		0.2221	0.3293		0.7958	1.096		Triacylglycerol	Ester	100009535
	7786			TAG52:6-FA18:3	DMS-MS	54064	C06427	HMDB01388			1.29		0.3927	0.4108		0.8356	1.0782		Triacylglycerol	Ester	100010212
	7790			TAG52:6-FA20:4	DMS-MS	54065	C00219	HMDB01043			1.22		0.5475	0.4749		0.9836	1.2032		Triacylglycerol	Ester	100010213
	7791			TAG52:6-FA20:5	DMS-MS	53723		HMDB01999			0.54		0.6651	0.5195		2.5846	1.3914		Triacylglycerol	Ester	100009871
	7794			TAG52:6-FA22:6	DMS-MS	54252	C06429	HMDB02183			0.54		0.5262	0.4685		2.9359	1.5902		Triacylglycerol	Ester	100010400
	7798			TAG52:7-FA16:0	DMS-MS	53564	C00249	HMDB00220			1.31		0.3743	0.4022		1.0446	1.3664		Triacylglycerol	Ester	100009712
	7800			TAG52:7-FA18:1	DMS-MS	54423	C00712	HMDB00207			1.3		0.1861	0.2996		0.8539	1.1088		Triacylglycerol	Ester	100010571
	7820			TAG52:0-FA16:0	DMS-MS	53714	C00249	HMDB00220			1.31		0.2228	0.3293		0.9863	1.2907		Triacylglycerol	Ester	100009862
	7822			TAG52:0-FA18:0	DMS-MS	53892	C01530	HMDB00827			1.49		0.1288	0.2557		0.8581	1.2769		Triacylglycerol	Ester	100010040
	7823			TAG52:0-FA20:0	DMS-MS	54059	C06425	HMDB02212			0.99		0.7265	0.5427		1.213	1.1995		Triacylglycerol	Ester	100010207
	7830			TAG52:1-FA16:0	DMS-MS	54417	C00249	HMDB00220			1.31		0.1577	0.2773		0.8911	1.1672		Triacylglycerol	Ester	100010565
	7831			TAG52:1-FA16:1	DMS-MS	53379	C08362	HMDB03229			1.19		0.2328	0.3352		0.9687	1.1564		Triacylglycerol	Ester	100009527
	7833			TAG52:1-FA18:0	DMS-MS	53715	C01530	HMDB00827			1.38		0.1226	0.2529		0.8633	1.1937		Triacylglycerol	Ester	100009863
	7834			TAG52:1-FA18:1	DMS-MS	53558	C00712	HMDB00207			1.36		0.1289	0.2557		0.8249	1.1189		Triacylglycerol	Ester	100009706
	7835			TAG52:1-FA20:0	DMS-MS	53893	C06425	HMDB02212			0.86		0.8084	0.5688		1.1826	1.0166		Triacylglycerol	Ester	100010041
	7836			TAG52:1-FA20:1	DMS-MS	53559	C16526	HMDB34296			0.71		0.5557	0.479		1.8258	1.2941		Triacylglycerol	Ester	100009707
	7839			TAG52:2-FA14:0	DMS-MS	53716	C06424	HMDB00806			0.59		0.8618	0.5867		1.8066	1.0739		Triacylglycerol	Ester	100009864
	7842			TAG52:2-FA16:0	DMS-MS	53717	C00249	HMDB00220			1.37		0.1219	0.2519		0.8827	1.2057		Triacylglycerol	Ester	100009865
	7843			TAG52:2-FA16:1	DMS-MS	53560	C08362	HMDB03229			1.3		0.1761	0.2907		0.9484	1.2304		Triacylglycerol	Ester	100009708
	7845			TAG52:2-FA18:0	DMS-MS	53380	C01530	HMDB00827			1.46		0.0734	0.1987		0.8192	1.1945		Triacylglycerol	Ester	100009528
	7846			TAG52:2-FA18:1	DMS-MS	53894	C00712	HMDB00207			1.38		0.1116	0.2416		0.8643	1.1928		Triacylglycerol	Ester	100010042
	7847			TAG52:2-FA18:2	DMS-MS	53895	C01595	HMDB00673			1.49		0.0588	0.1806		0.7665	1.1392		Triacylglycerol	Ester	100010043
	7848			TAG52:2-FA20:0	DMS-MS	54060	C06425	HMDB02212			1.25		0.2378	0.3377		0.9165	1.1492		Triacylglycerol	Ester	100010208
	7849			TAG52:2-FA20:1	DMS-MS	53718	C16526	HMDB34296			0.57		0.9359	0.6038		2.2929	1.296		Triacylglycerol	Ester	100009866
	7850			TAG52:2-FA20:2	DMS-MS	54418	C16525	HMDB05060			1.29		0.2189	0.3277		1.01	1.3011		Triacylglycerol	Ester	100010566
	7853			TAG52:3-FA14:0	DMS-MS	54061	C06424	HMDB00806			0.99		0.7774	0.5594		1.1969	1.1898		Triacylglycerol	Ester	100010209
	7856			TAG52:3-FA16:0	DMS-MS	53381	C00249	HMDB00220			1.49		0.0537	0.1741		0.7711	1.148		Triacylglycerol	Ester	100009529
	7857			TAG52:3-FA16:1	DMS-MS	53896	C08362	HMDB03229			1.42		0.1287	0.2557		0.8516	1.2096		Triacylglycerol	Ester	100010044
	7859			TAG52:3-FA18:0	DMS-MS	54246	C01530	HMDB00827			1.44		0.0814	0.2103		0.7254	1.0458		Triacylglycerol	Ester	100010394
	7860			TAG52:3-FA18:1	DMS-MS	54594	C00712	HMDB00207			1.48		0.0575	0.1791		0.7496	1.11		Triacylglycerol	Ester	100010742
	7861			TAG52:3-FA18:2	DMS-MS	54247	C01595	HMDB00673			1.49		0.0522	0.1741		0.7546	1.1227		Triacylglycerol	Ester	100010395
	7862			TAG52:3-FA18:3	DMS-MS	53897	C06427	HMDB01388			1.35		0.1251	0.2549		0.8544	1.1526		Triacylglycerol	Ester	100010045
	7863			TAG52:3-FA20:0	DMS-MS	53561	C06425	HMDB02212			1.51		0.0487	0.1709		0.7404	1.1158		Triacylglycerol	Ester	100009709
	7864			TAG52:3-FA20:1	DMS-MS	53562	C16526	HMDB34296			0.85		0.595	0.495		1.3516	1.1552		Triacylglycerol	Ester	100009710
	7865			TAG52:3-FA20:2	DMS-MS	54248	C16525	HMDB05060			1.22		0.3481	0.3863		1.0056	1.2279		Triacylglycerol	Ester	100010396
	7866			TAG51:0-FA16:0	DMS-MS	54242	C00249	HMDB00220			1.32		0.2785	0.363		1.0672	1.4095		Triacylglycerol	Ester	100010390
	7867			TAG51:0-FA17:0	DMS-MS	53709	C17714	HMDB02259			1.48		0.1616	0.2783		0.9292	1.3735		Triacylglycerol	Ester	100009857
	7868			TAG51:0-FA18:0	DMS-MS	53554	C01530	HMDB00827			1.64		0.1685	0.284		0.9378	1.5392		Triacylglycerol	Ester	100009702
	7873			TAG51:1-FA15:0	DMS-MS	53373	C16537	HMDB00826			1.47		0.1598	0.2783		0.8559	1.2579		Triacylglycerol	Ester	100009521
	7874			TAG51:1-FA16:0	DMS-MS	53710	C00249	HMDB00220			1.31		0.1664	0.2817		0.93	1.2154		Triacylglycerol	Ester	100009858
	7876			TAG51:1-FA17:0	DMS-MS	54412	C17714	HMDB02259			1.34		0.1522	0.2732		0.8895	1.195		Triacylglycerol	Ester	100010560
	7877			TAG51:1-FA18:0	DMS-MS	54591	C01530	HMDB00827			1.46		0.1373	0.2647		0.8906	1.3016		Triacylglycerol	Ester	100010739
	7878			TAG51:1-FA18:1	DMS-MS	53891	C00712	HMDB00207			1.35		0.1646	0.2802		0.8879	1.1994		Triacylglycerol	Ester	100010039
	7884			TAG51:2-FA15:0	DMS-MS	54243	C16537	HMDB00826			1.47		0.1188	0.2504		0.8135	1.1938		Triacylglycerol	Ester	100010391
	7885			TAG51:2-FA16:0	DMS-MS	53374	C00249	HMDB00220			1.31		0.1333	0.2612		0.9524	1.245		Triacylglycerol	Ester	100009522
	7886			TAG51:2-FA16:1	DMS-MS	53375	C08362	HMDB03229			1.12		0.3477	0.3863		1.0911	1.2235		Triacylglycerol	Ester	100009523
	7887			TAG51:2-FA17:0	DMS-MS	54056	C17714	HMDB02259			1.32		0.1349	0.2625		0.8988	1.1897		Triacylglycerol	Ester	100010204
	7888			TAG51:2-FA18:0	DMS-MS	54592					1.39		0.0856	0.215		0.8518	1.1815		Triacylglycerol	Ester	100010740
	7889			TAG51:2-FA18:1	DMS-MS	53555	C00712	HMDB00207			1.39		0.1183	0.2504		0.8669	1.2044		Triacylglycerol	Ester	100009703
	7890			TAG51:2-FA18:2	DMS-MS	54413	C01595	HMDB00673			1.5		0.065	0.1884		0.814	1.2181		Triacylglycerol	Ester	100010561
	7896			TAG51:3-FA15:0	DMS-MS	54593	C16537	HMDB00826			1.58		0.0541	0.1741		0.7431	1.1767		Triacylglycerol	Ester	100010741
	7897			TAG51:3-FA16:0	DMS-MS	53711					1.07		0.3055	0.3785		0.9542	1.0164		Triacylglycerol	Ester	100009859
	7898			TAG51:3-FA16:1	DMS-MS	53376	C08362	HMDB03229			1.24		0.2166	0.3268		0.8692	1.0797		Triacylglycerol	Ester	100009524
	7899			TAG51:3-FA17:0	DMS-MS	53377	C17714	HMDB02259			1.24		0.2133	0.3248		0.8795	1.094		Triacylglycerol	Ester	100009525
	7901			TAG51:3-FA18:1	DMS-MS	53378					1.2		0.0895	0.2176		0.9113	1.0963		Triacylglycerol	Ester	100009526
	7902			TAG51:3-FA18:2	DMS-MS	54244	C01595	HMDB00673			1.53		0.0529	0.1741		0.7777	1.1893		Triacylglycerol	Ester	100010392
	7903			TAG51:3-FA18:3	DMS-MS	53712	C06427	HMDB01388			1.25		0.2324	0.3352		0.9401	1.1784		Triacylglycerol	Ester	100009860
	7909			TAG51:4-FA15:0	DMS-MS	53556	C16537	HMDB00826			1.6		0.0638	0.1864		0.7544	1.2073		Triacylglycerol	Ester	100009704
	7910			TAG51:4-FA16:0	DMS-MS	54414					1.05		0.5074	0.4616		0.9466	0.9899		Triacylglycerol	Ester	100010562
	7911			TAG51:4-FA16:1	DMS-MS	54245	C08362	HMDB03229			1.38		0.141	0.2678		0.8112	1.1231		Triacylglycerol	Ester	100010393
	7913			TAG51:4-FA18:1	DMS-MS	54415					1.16		0.1344	0.2621		0.8853	1.03		Triacylglycerol	Ester	100010563
	7914			TAG51:4-FA18:2	DMS-MS	53557	C01595	HMDB00673			1.62		0.0442	0.1675		0.7457	1.2057		Triacylglycerol	Ester	100009705
	7915			TAG51:4-FA18:3	DMS-MS	54057	C06427	HMDB01388			1.34		0.1829	0.2984		0.8684	1.1636		Triacylglycerol	Ester	100010205
	7917			TAG51:4-FA20:4	DMS-MS	53713	C00219	HMDB01043			1.27		0.3305	0.3801		0.9652	1.2291		Triacylglycerol	Ester	100009861
	7926			TAG51:5-FA18:2	DMS-MS	54058	C01595	HMDB00673			1.42		0.1108	0.2416		0.8652	1.2296		Triacylglycerol	Ester	100010206
	7927			TAG51:5-FA18:3	DMS-MS	54416	C06427	HMDB01388			1.41		0.1542	0.2753		0.772	1.0882		Triacylglycerol	Ester	100010564
	7930			TAG50:3-FA20:3	DMS-MS	54588	C03242	HMDB02925			1.11		0.5776	0.4886		1.1581	1.2848		Triacylglycerol	Ester	100010736
	7933			TAG50:4-FA14:0	DMS-MS	54589	C06424	HMDB00806			1.42		0.3438	0.3863		0.8892	1.2643		Triacylglycerol	Ester	100010737
	7934			TAG50:4-FA14:1	DMS-MS	53887	C08322	HMDB02000			1.26		0.2392	0.3382		0.8367	1.0572		Triacylglycerol	Ester	100010035
	7936			TAG50:4-FA16:0	DMS-MS	53371	C00249	HMDB00220			1.11		0.4103	0.4202		1.0191	1.1322		Triacylglycerol	Ester	100009519
	7937			TAG50:4-FA16:1	DMS-MS	54052	C08362	HMDB03229			1.25		0.3618	0.3953		0.9687	1.2128		Triacylglycerol	Ester	100010200
	7939			TAG50:4-FA18:1	DMS-MS	53888	C00712	HMDB00207			1.28		0.3112	0.3785		0.901	1.1516		Triacylglycerol	Ester	100010036
	7940			TAG50:4-FA18:2	DMS-MS	54053	C01595	HMDB00673			1.49		0.1884	0.3023		0.8316	1.2411		Triacylglycerol	Ester	100010201
	7941			TAG50:4-FA18:3	DMS-MS	53552	C06427	HMDB01388			1.14		0.4281	0.4284		1.0482	1.1925		Triacylglycerol	Ester	100009700
	7944			TAG50:4-FA20:3	DMS-MS	54239	C03242	HMDB02925			1		0.7262	0.5427		0.675	0.6747		Triacylglycerol	Ester	100010387
	7945			TAG50:4-FA20:4	DMS-MS	54054	C00219	HMDB01043			1.04		0.7709	0.5573		1.1904	1.2379		Triacylglycerol	Ester	100010202
	7948			TAG50:5-FA14:0	DMS-MS	54240	C06424	HMDB00806			1.18		0.7067	0.5355		1.0096	1.1899		Triacylglycerol	Ester	100010388
	7949			TAG50:5-FA14:1	DMS-MS	53889					1.44		0.0962	0.2261		0.7772	1.1211		Triacylglycerol	Ester	100010037
	7951			TAG50:5-FA16:0	DMS-MS	54410	C00249	HMDB00220			0.89		0.811	0.5689		0.8703	0.7763		Triacylglycerol	Ester	100010558
	7952			TAG50:5-FA16:1	DMS-MS	53890	C08362	HMDB03229			1.09		0.6251	0.509		0.8645	0.9418		Triacylglycerol	Ester	100010038
	7954			TAG50:5-FA18:1	DMS-MS	53553	C00712	HMDB00207			0.98		0.9901	0.6173		0.851	0.8328		Triacylglycerol	Ester	100009701
	7955			TAG50:5-FA18:2	DMS-MS	53372	C01595	HMDB00673			1.43		0.1766	0.291		0.8235	1.1772		Triacylglycerol	Ester	100009520
	7956			TAG50:5-FA18:3	DMS-MS	54411	C06427	HMDB01388			1.27		0.4363	0.431		0.9281	1.183		Triacylglycerol	Ester	100010559
	7959			TAG50:5-FA20:4	DMS-MS	54590	C00219	HMDB01043			0.96		0.8636	0.5867		0.9614	0.9217		Triacylglycerol	Ester	100010738
	7960			TAG50:5-FA20:5	DMS-MS	54241		HMDB01999			0.6		0.5995	0.4967		0.9047	0.5454		Triacylglycerol	Ester	100010389
	7972			TAG50:6-FA20:4	DMS-MS	54055	C00219	HMDB01043			0.83		0.9397	0.6041		0.7649	0.634		Triacylglycerol	Ester	100010203
	8012			TAG50:0-FA14:0	DMS-MS	53706	C06424	HMDB00806			1.32		0.4367	0.431		1.0519	1.3917		Triacylglycerol	Ester	100009854
	8014			TAG50:0-FA16:0	DMS-MS	54235	C00249	HMDB00220			1.39		0.1846	0.2984		1.0166	1.4105		Triacylglycerol	Ester	100010383
	8016			TAG50:0-FA18:0	DMS-MS	53878	C01530	HMDB00827			1.47		0.2048	0.3175		0.9598	1.4112		Triacylglycerol	Ester	100010026
	8019			TAG50:1-FA14:0	DMS-MS	54048	C06424	HMDB00806			1.22		0.3793	0.4061		1.0671	1.304		Triacylglycerol	Ester	100010196
	8022			TAG50:1-FA16:0	DMS-MS	53879	C00249	HMDB00220			1.34		0.1617	0.2783		0.9601	1.286		Triacylglycerol	Ester	100010027
	8023			TAG50:1-FA16:1	DMS-MS	54236	C08362	HMDB03229			1.16		0.3131	0.3785		1.2526	1.4549		Triacylglycerol	Ester	100010384
	8025			TAG50:1-FA18:0	DMS-MS	54237	C01530	HMDB00827			1.23		0.3225	0.3785		1.0537	1.2981		Triacylglycerol	Ester	100010385
	8026			TAG50:1-FA18:1	DMS-MS	53880	C00712	HMDB00207			1.37		0.1485	0.2716		0.9263	1.2668		Triacylglycerol	Ester	100010028
	8028			TAG50:1-FA20:1	DMS-MS	53548	C16526	HMDB34296			0.57		0.9816	0.6161		1.5089	0.8589		Triacylglycerol	Ester	100009696
	8031			TAG50:2-FA14:0	DMS-MS	53549	C06424	HMDB00806			1.24		0.3376	0.384		0.9029	1.1199		Triacylglycerol	Ester	100009697
	8032			TAG50:2-FA14:1	DMS-MS	53369	C08322	HMDB02000			1.28		0.3078	0.3785		0.9359	1.1956		Triacylglycerol	Ester	100009517
	8034			TAG50:2-FA16:0	DMS-MS	54586	C00249	HMDB00220			1.33		0.1432	0.269		0.8906	1.1858		Triacylglycerol	Ester	100010734
	8035			TAG50:2-FA16:1	DMS-MS	53881	C08362	HMDB03229			1.19		0.2964	0.374		1.1409	1.3592		Triacylglycerol	Ester	100010029
	8037			TAG50:2-FA18:0	DMS-MS	54049	C01530	HMDB00827			1.34		0.2456	0.3446		0.9201	1.2353		Triacylglycerol	Ester	100010197
	8038			TAG50:2-FA18:1	DMS-MS	53550	C00712	HMDB00207			1.2		0.3121	0.3785		1.0206	1.2283		Triacylglycerol	Ester	100009698
	8039			TAG50:2-FA18:2	DMS-MS	53882	C01595	HMDB00673			1.51		0.0655	0.1889		0.7948	1.2019		Triacylglycerol	Ester	100010030
	8042			TAG50:2-FA20:2	DMS-MS	54238	C16525	HMDB05060			1.02		0.7364	0.545		0.9475	0.9702		Triacylglycerol	Ester	100010386
	8045			TAG50:3-FA14:0	DMS-MS	53707	C06424	HMDB00806			1.4		0.2407	0.3397		0.8736	1.2255		Triacylglycerol	Ester	100009855
	8046			TAG50:3-FA14:1	DMS-MS	54587	C08322	HMDB02000			1.31		0.1957	0.3094		0.8215	1.0761		Triacylglycerol	Ester	100010735
	8048			TAG50:3-FA16:0	DMS-MS	54050	C00249	HMDB00220			1.29		0.2001	0.3135		0.8751	1.1293		Triacylglycerol	Ester	100010198
	8049			TAG50:3-FA16:1	DMS-MS	53885	C08362	HMDB03229			1.3		0.2247	0.3306		0.9355	1.2184		Triacylglycerol	Ester	100010033
	8051			TAG50:3-FA18:0	DMS-MS	53708	C01530	HMDB00827			1.32		0.3031	0.3777		0.8846	1.164		Triacylglycerol	Ester	100009856
	8052			TAG50:3-FA18:1	DMS-MS	54409	C00712	HMDB00207			1.36		0.2188	0.3277		0.8425	1.1464		Triacylglycerol	Ester	100010557
	8053			TAG50:3-FA18:2	DMS-MS	53886	C01595	HMDB00673			1.35		0.1839	0.2984		0.862	1.1672		Triacylglycerol	Ester	100010034
	8054			TAG50:3-FA18:3	DMS-MS	54051	C06427	HMDB01388			1.33		0.1436	0.2691		0.8363	1.1097		Triacylglycerol	Ester	100010199
	8077			TAG49:0-FA15:0	DMS-MS	53704	C16537	HMDB00826			1.65		0.258	0.3536		0.9134	1.5053		Triacylglycerol	Ester	100009852
	8078			TAG49:0-FA16:0	DMS-MS	54044	C00249	HMDB00220			1.45		0.2629	0.3552		1.0925	1.5821		Triacylglycerol	Ester	100010192
	8079			TAG49:0-FA17:0	DMS-MS	54405	C17714	HMDB02259			1.38		0.3572	0.3921		1.104	1.5281		Triacylglycerol	Ester	100010553
	8080			TAG49:0-FA18:0	DMS-MS	53363	C01530	HMDB00827			1.69		0.2678	0.357		0.9266	1.5647		Triacylglycerol	Ester	100009511
	8083			TAG49:1-FA14:0	DMS-MS	54233	C06424	HMDB00806			1.22		0.6416	0.5149		1.177	1.4396		Triacylglycerol	Ester	100010381
	8085			TAG49:1-FA15:0	DMS-MS	53364	C16537	HMDB00826			1.46		0.2328	0.3352		0.948	1.3804		Triacylglycerol	Ester	100009512
	8086			TAG49:1-FA16:0	DMS-MS	53876	C00249	HMDB00220			1.34		0.2266	0.3312		1.0228	1.3661		Triacylglycerol	Ester	100010024
	8087			TAG49:1-FA16:1	DMS-MS	53545	C08362	HMDB03229			1.1		0.4206	0.4262		1.2854	1.4202		Triacylglycerol	Ester	100009693
	8088			TAG49:1-FA17:0	DMS-MS	54045	C17714	HMDB02259			1.11		0.4817	0.4536		1.2366	1.372		Triacylglycerol	Ester	100010193
	8090			TAG49:1-FA18:1	DMS-MS	53365	C00712	HMDB00207			1.46		0.1993	0.3127		0.8925	1.3065		Triacylglycerol	Ester	100009513
	8095			TAG49:2-FA14:0	DMS-MS	54046	C06424	HMDB00806			1.25		0.3475	0.3863		1.0493	1.3076		Triacylglycerol	Ester	100010194
	8097			TAG49:2-FA15:0	DMS-MS	53877	C16537	HMDB00826			1.44		0.1841	0.2984		0.8651	1.2445		Triacylglycerol	Ester	100010025
	8098			TAG49:2-FA16:0	DMS-MS	54234	C00249	HMDB00220			1.37		0.1757	0.2903		0.9388	1.2848		Triacylglycerol	Ester	100010382
	8099			TAG49:2-FA16:1	DMS-MS	53546	C08362	HMDB03229			1.16		0.3401	0.3851		1.1212	1.301		Triacylglycerol	Ester	100009694
	8100			TAG49:2-FA17:0	DMS-MS	53366	C17714	HMDB02259			1.14		0.4389	0.4319		1.1064	1.2647		Triacylglycerol	Ester	100009514
	8101			TAG49:2-FA18:1	DMS-MS	54406	C00712	HMDB00207			1.24		0.303	0.3777		0.9824	1.2223		Triacylglycerol	Ester	100010554
	8102			TAG49:2-FA18:2	DMS-MS	54047	C01595	HMDB00673			1.57		0.1116	0.2416		0.8214	1.2885		Triacylglycerol	Ester	100010195
	8108			TAG49:3-FA15:0	DMS-MS	53547	C16537	HMDB00826			1.39		0.2264	0.3312		0.9036	1.2558		Triacylglycerol	Ester	100009695
	8109			TAG49:3-FA16:0	DMS-MS	53367	C00249	HMDB00220			1.12		0.5432	0.4739		1.0728	1.1997		Triacylglycerol	Ester	100009515
	8110			TAG49:3-FA16:1	DMS-MS	53368	C08362	HMDB03229			1.25		0.3049	0.3785		0.9419	1.1728		Triacylglycerol	Ester	100009516
	8112			TAG49:3-FA18:2	DMS-MS	53705	C01595	HMDB00673			1.37		0.2151	0.3266		0.8635	1.1867		Triacylglycerol	Ester	100009853
	8113			TAG49:3-FA18:3	DMS-MS	54407	C06427	HMDB01388			1.47		0.1746	0.2899		0.8317	1.2204		Triacylglycerol	Ester	100010555
	8122			TAG48:0-FA14:0	DMS-MS	54399	C06424	HMDB00806			1.21		0.5326	0.471		1.2783	1.5509		Triacylglycerol	Ester	100010547
	8124			TAG48:0-FA16:0	DMS-MS	54581	C00249	HMDB00220			1.26		0.398	0.4121		1.3025	1.6419		Triacylglycerol	Ester	100010729
	8126			TAG48:0-FA18:0	DMS-MS	54400	C01530	HMDB00827			1.23		0.6468	0.5163		1.3101	1.615		Triacylglycerol	Ester	100010548
	8128			TAG48:1-FA12:0	DMS-MS	53542	C02679	HMDB00638			0.79		0.9136	0.599		1.503	1.1873		Triacylglycerol	Ester	100009690
	8129			TAG48:1-FA14:0	DMS-MS	54040	C06424	HMDB00806			1.11		0.4999	0.4583		1.4417	1.5988		Triacylglycerol	Ester	100010188
	8130			TAG48:1-FA14:1	DMS-MS	54231	C08322	HMDB02000			1		0.5729	0.488		1.1796	1.1753		Triacylglycerol	Ester	100010379
	8132			TAG48:1-FA16:0	DMS-MS	53359	C00249	HMDB00220			1.03		0.5054	0.4608		1.4969	1.5377		Triacylglycerol	Ester	100009507
	8133			TAG48:1-FA16:1	DMS-MS	53543	C08362	HMDB03229			1.06		0.4059	0.4179		1.6046	1.7005		Triacylglycerol	Ester	100009691
	8135			TAG48:1-FA18:0	DMS-MS	53699	C01530	HMDB00827			0.88		0.8381	0.5793		1.5741	1.3846		Triacylglycerol	Ester	100009847
	8136			TAG48:1-FA18:1	DMS-MS	54401	C00712	HMDB00207			1.1		0.5411	0.4739		1.3776	1.5215		Triacylglycerol	Ester	100010549
	8140			TAG48:2-FA12:0	DMS-MS	54582	C02679	HMDB00638			0.75		0.9481	0.6062		1.5548	1.1627		Triacylglycerol	Ester	100010730
	8141			TAG48:2-FA14:0	DMS-MS	54583	C06424	HMDB00806			1.14		0.4643	0.445		1.1526	1.3126		Triacylglycerol	Ester	100010731
	8142			TAG48:2-FA14:1	DMS-MS	53700	C08322	HMDB02000			0.96		0.5	0.4583		1.4872	1.434		Triacylglycerol	Ester	100009848
	8144			TAG48:2-FA16:0	DMS-MS	53360	C00249	HMDB00220			1.08		0.4906	0.4568		1.2532	1.3593		Triacylglycerol	Ester	100009508
	8145			TAG48:2-FA16:1	DMS-MS	54402	C08362	HMDB03229			0.97		0.6068	0.5003		1.5925	1.5406		Triacylglycerol	Ester	100010550
	8146			TAG48:2-FA18:0	DMS-MS	53701	C01530	HMDB00827			0.91		0.4936	0.4574		1.2092	1.0987		Triacylglycerol	Ester	100009849
	8147			TAG48:2-FA18:1	DMS-MS	54584	C00712	HMDB00207			0.9		0.7382	0.545		1.3448	1.2125		Triacylglycerol	Ester	100010732
	8148			TAG48:2-FA18:2	DMS-MS	54041	C01595	HMDB00673			1.24		0.3907	0.4104		1.0465	1.2926		Triacylglycerol	Ester	100010189
	8153			TAG48:3-FA12:0	DMS-MS	53370	C02679	HMDB00638			0.83		0.9365	0.6038		1.4051	1.1703		Triacylglycerol	Ester	100009518
	8154			TAG48:3-FA14:0	DMS-MS	53551	C06424	HMDB00806			1.12		0.6241	0.5085		1.2056	1.3483		Triacylglycerol	Ester	100009699
	8155			TAG48:3-FA14:1	DMS-MS	53883	C08322	HMDB02000			1.05		0.4415	0.4329		1.1922	1.2533		Triacylglycerol	Ester	100010031
	8157			TAG48:3-FA16:0	DMS-MS	53884	C00249	HMDB00220			1.05		0.4947	0.4574		1.2586	1.3177		Triacylglycerol	Ester	100010032
	8158			TAG48:3-FA16:1	DMS-MS	54408	C08362	HMDB03229			1.12		0.5237	0.4677		1.1066	1.2401		Triacylglycerol	Ester	100010556
	8160			TAG48:3-FA18:1	DMS-MS	54585	C00712	HMDB00207			0.85		0.8508	0.5838		1.397	1.1944		Triacylglycerol	Ester	100010733
	8161			TAG48:3-FA18:2	DMS-MS	54232	C01595	HMDB00673			0.99		0.7267	0.5427		1.1621	1.1549		Triacylglycerol	Ester	100010380
	8162			TAG48:3-FA18:3	DMS-MS	53544	C06427	HMDB01388			1.14		0.5141	0.4639		1.2003	1.3701		Triacylglycerol	Ester	100009692
	8166			TAG48:4-FA12:0	DMS-MS	53702	C02679	HMDB00638			0.99		0.8633	0.5867		1.259	1.2493		Triacylglycerol	Ester	100009850
	8167			TAG48:4-FA14:0	DMS-MS	53361	C06424	HMDB00806			0.99		0.9765	0.6141		1.1443	1.1289		Triacylglycerol	Ester	100009509
	8168			TAG48:4-FA14:1	DMS-MS	54403	C08322	HMDB02000			1.05		0.5659	0.4844		1.1234	1.1745		Triacylglycerol	Ester	100010551
	8169			TAG48:4-FA16:0	DMS-MS	53362	C00249	HMDB00220			0.9		0.9245	0.6028		1.2785	1.1543		Triacylglycerol	Ester	100009510
	8170			TAG48:4-FA16:1	DMS-MS	53873	C08362	HMDB03229			1.02		0.8716	0.5867		1.0776	1.1009		Triacylglycerol	Ester	100010021
	8171			TAG48:4-FA18:1	DMS-MS	54404	C00712	HMDB00207			1.02		0.7347	0.545		1.1243	1.1471		Triacylglycerol	Ester	100010552
	8172			TAG48:4-FA18:2	DMS-MS	54042	C01595	HMDB00673			0.97		0.9009	0.5967		1.2075	1.1657		Triacylglycerol	Ester	100010190
	8173			TAG48:4-FA18:3	DMS-MS	53703	C06427	HMDB01388			0.93		0.9421	0.6041		1.3044	1.2161		Triacylglycerol	Ester	100009851
	8176			TAG48:4-FA20:4	DMS-MS	53874	C00219	HMDB01043			1		0.9708	0.6125		1.1424	1.1399		Triacylglycerol	Ester	100010022
	8183			TAG48:5-FA18:2	DMS-MS	54043	C01595	HMDB00673			0.99		0.8533	0.5846		0.9314	0.918		Triacylglycerol	Ester	100010191
	8184			TAG48:5-FA18:3	DMS-MS	53875	C06427	HMDB01388			0.97		0.9378	0.6039		1.0326	1.0005		Triacylglycerol	Ester	100010023
	8191			TAG46:4-FA18:2	DMS-MS	53869	C01595	HMDB00673			1.26		0.4974	0.4583		0.9	1.1305		Triacylglycerol	Ester	100010017
	8208			TAG47:0-FA14:0	DMS-MS	54228	C06424	HMDB00806			1.33		0.7109	0.5362		0.9741	1.2989		Triacylglycerol	Ester	100010376
	8209			TAG47:0-FA15:0	DMS-MS	54229	C16537	HMDB00826			1.41		0.5159	0.4639		1.1709	1.65		Triacylglycerol	Ester	100010377
	8210			TAG47:0-FA16:0	DMS-MS	53697	C00249	HMDB00220			1.47		0.4312	0.4293		1.4337	2.1026		Triacylglycerol	Ester	100009845
	8211			TAG47:0-FA17:0	DMS-MS	53870	C17714	HMDB02259			1.22		0.6346	0.5126		1.0511	1.2795		Triacylglycerol	Ester	100010018
	8215			TAG47:1-FA14:0	DMS-MS	53871	C06424	HMDB00806			1.2		0.6658	0.5195		1.2699	1.5197		Triacylglycerol	Ester	100010019
	8217			TAG47:1-FA15:0	DMS-MS	53358	C16537	HMDB00826			1.2		0.716	0.5377		1.1921	1.4293		Triacylglycerol	Ester	100009506
	8218			TAG47:1-FA16:0	DMS-MS	54398	C00249	HMDB00220			1.05		0.8705	0.5867		1.3627	1.4305		Triacylglycerol	Ester	100010546
	8219			TAG47:1-FA16:1	DMS-MS	54577	C08362	HMDB03229			0.98		0.792	0.5636		1.1955	1.1697		Triacylglycerol	Ester	100010725
	8220			TAG47:1-FA17:0	DMS-MS	53872	C17714	HMDB02259			0.98		0.8177	0.5719		0.9203	0.9062		Triacylglycerol	Ester	100010020
	8222			TAG47:1-FA18:1	DMS-MS	54578	C00712	HMDB00207			1.3		0.6336	0.5126		1.1952	1.5533		Triacylglycerol	Ester	100010726
	8225			TAG47:2-FA14:0	DMS-MS	53541	C06424	HMDB00806			1.32		0.5557	0.479		0.7607	1.0052		Triacylglycerol	Ester	100009689
	8227			TAG47:2-FA15:0	DMS-MS	54230	C16537	HMDB00826			1.16		0.839	0.5795		0.8682	1.0063		Triacylglycerol	Ester	100010378
	8228			TAG47:2-FA16:1	DMS-MS	54579	C08362	HMDB03229			0.95		0.9717	0.6127		0.7732	0.731		Triacylglycerol	Ester	100010727
	8230			TAG47:2-FA18:1	DMS-MS	53698	C00712	HMDB00207			1.14		0.5362	0.4725		0.8897	1.0164		Triacylglycerol	Ester	100009846
	8231			TAG47:2-FA18:2	DMS-MS	54580	C01595	HMDB00673			1.32		0.588	0.4933		0.8731	1.1565		Triacylglycerol	Ester	100010728
	8254			TAG45:0-FA14:0	DMS-MS	54392	C06424	HMDB00806			1.27		0.6057	0.4998		0.7858	0.996		Triacylglycerol	Ester	100010540
	8255			TAG45:0-FA15:0	DMS-MS	53865	C16537	HMDB00826			1.37		0.8587	0.5862		0.5971	0.8187		Triacylglycerol	Ester	100010013
	8256			TAG45:0-FA16:0	DMS-MS	54572	C00249	HMDB00220			1.41		0.9604	0.6097		0.9552	1.3484		Triacylglycerol	Ester	100010720
	8262			TAG45:1-FA15:0	DMS-MS	53536	C16537	HMDB00826			1		0.5325	0.471		0.7098	0.7076		Triacylglycerol	Ester	100009684
	8263			TAG45:1-FA16:0	DMS-MS	54573	C00249	HMDB00220			0.95		0.6205	0.5069		0.808	0.7668		Triacylglycerol	Ester	100010721
	8266			TAG45:1-FA18:1	DMS-MS	53537	C00712	HMDB00207			1.03		0.5353	0.4725		0.6709	0.6889		Triacylglycerol	Ester	100009685
	8276			TAG46:0-FA12:0	DMS-MS	53538	C02679	HMDB00638			0.88		0.873	0.5869		1.4325	1.2627		Triacylglycerol	Ester	100009686
	8277			TAG46:0-FA14:0	DMS-MS	54393	C06424	HMDB00806			1.13		0.7856	0.5625		1.8283	2.0731		Triacylglycerol	Ester	100010541
	8279			TAG46:0-FA16:0	DMS-MS	53354	C00249	HMDB00220			1.08		0.7337	0.545		1.9719	2.1388		Triacylglycerol	Ester	100009502
	8281			TAG46:0-FA18:0	DMS-MS	53539	C01530	HMDB00827			1.07		0.9702	0.6124		1.6212	1.7279		Triacylglycerol	Ester	100009687
	8283			TAG46:1-FA12:0	DMS-MS	53866	C02679	HMDB00638			0.7		0.9039	0.5971		2.1496	1.5045		Triacylglycerol	Ester	100010014
	8284			TAG46:1-FA14:0	DMS-MS	53696	C06424	HMDB00806			0.94		0.8942	0.595		1.6741	1.5749		Triacylglycerol	Ester	100009844
	8285			TAG46:1-FA14:1	DMS-MS	54227	C08322	HMDB02000			1.07		0.665	0.5195		1.0681	1.1451		Triacylglycerol	Ester	100010375
	8287			TAG46:1-FA16:0	DMS-MS	53355	C00249	HMDB00220			0.75		0.9915	0.6176		2.103	1.5685		Triacylglycerol	Ester	100009503
	8288			TAG46:1-FA16:1	DMS-MS	53540	C08362	HMDB03229			0.8		0.9663	0.6113		2.0167	1.6213		Triacylglycerol	Ester	100009688
	8290			TAG46:1-FA18:0	DMS-MS	54034	C01530	HMDB00827			1.12		0.9869	0.6167		1.2378	1.3872		Triacylglycerol	Ester	100010182
	8291			TAG46:1-FA18:1	DMS-MS	54394	C00712	HMDB00207			0.84		0.9116	0.599		1.5763	1.3226		Triacylglycerol	Ester	100010542
	8295			TAG46:2-FA12:0	DMS-MS	54035	C02679	HMDB00638			0.71		0.9884	0.6167		2.0014	1.4208		Triacylglycerol	Ester	100010183
	8296			TAG46:2-FA14:0	DMS-MS	54036	C06424	HMDB00806			1.01		0.7924	0.5636		1.5947	1.616		Triacylglycerol	Ester	100010184
	8297			TAG46:2-FA14:1	DMS-MS	54574	C08322	HMDB02000			0.84		0.7867	0.5625		1.8943	1.5929		Triacylglycerol	Ester	100010722
	8298			TAG46:2-FA16:0	DMS-MS	53356	C00249	HMDB00220			0.73		0.963	0.6108		1.9346	1.4081		Triacylglycerol	Ester	100009504
	8299			TAG46:2-FA16:1	DMS-MS	53867	C08362	HMDB03229			0.76		0.9695	0.6123		1.7655	1.3487		Triacylglycerol	Ester	100010015
	8301			TAG46:2-FA18:1	DMS-MS	54037	C00712	HMDB00207			1.03		0.7085	0.5355		1.4777	1.5206		Triacylglycerol	Ester	100010185
	8302			TAG46:2-FA18:2	DMS-MS	53868	C01595	HMDB00673			0.88		0.9656	0.6113		1.6822	1.4886		Triacylglycerol	Ester	100010016
	8305			TAG46:3-FA12:0	DMS-MS	54038	C02679	HMDB00638			0.84		0.8822	0.5904		1.3932	1.1667		Triacylglycerol	Ester	100010186
	8306			TAG46:3-FA14:0	DMS-MS	54395	C06424	HMDB00806			1.01		0.7946	0.5641		1.3298	1.3426		Triacylglycerol	Ester	100010543
	8307			TAG46:3-FA14:1	DMS-MS	53357	C08322	HMDB02000			0.99		0.9175	0.5997		1.093	1.0873		Triacylglycerol	Ester	100009505
	8308			TAG46:3-FA16:0	DMS-MS	54396	C00249	HMDB00220			0.92		0.8927	0.5947		1.2465	1.149		Triacylglycerol	Ester	100010544
	8309			TAG46:3-FA16:1	DMS-MS	54397	C08362	HMDB03229			0.82		0.867	0.5867		1.455	1.1907		Triacylglycerol	Ester	100010545
	8310			TAG46:3-FA18:1	DMS-MS	54575	C00712	HMDB00207			1.22		0.5551	0.479		1.0849	1.3283		Triacylglycerol	Ester	100010723
	8311			TAG46:3-FA18:2	DMS-MS	54576	C01595	HMDB00673			0.98		0.7112	0.5362		1.2787	1.2554		Triacylglycerol	Ester	100010724
	8312			TAG46:3-FA18:3	DMS-MS	54039	C06427	HMDB01388			0.93		0.9596	0.6097		1.3258	1.2387		Triacylglycerol	Ester	100010187
	8315			TAG42:0-FA16:0	DMS-MS	53690	C00249	HMDB00220			1.08		0.9979	0.619		2.33	2.5171		Triacylglycerol	Ester	100009838
	8317			TAG42:1-FA12:0	DMS-MS	54030	C02679	HMDB00638			0.24		0.3717	0.3998		4.0365	0.9828		Triacylglycerol	Ester	100010178
	8318			TAG42:1-FA14:0	DMS-MS	53350	C06424	HMDB00806			1.08		0.7356	0.545		0.8393	0.9089		Triacylglycerol	Ester	100009498
	8320			TAG42:1-FA16:0	DMS-MS	53351	C00249	HMDB00220			1.12		0.849	0.5834		1.2124	1.3533		Triacylglycerol	Ester	100009499
	8321			TAG42:1-FA16:1	DMS-MS	53691	C08362	HMDB03229			0.89		0.4478	0.4364		0.8615	0.7648		Triacylglycerol	Ester	100009839
	8322			TAG42:1-FA18:1	DMS-MS	54223	C00712	HMDB00207			0.52		0.8246	0.5753		2.1822	1.1339		Triacylglycerol	Ester	100010371
	8323			TAG42:2-FA12:0	DMS-MS	53692	C02679	HMDB00638			0.28		0.3537	0.3906		1.2118	0.3398		Triacylglycerol	Ester	100009840
	8327			TAG42:2-FA18:2	DMS-MS	53352	C01595	HMDB00673			0.64		0.7414	0.5456		1.5732	1.0005		Triacylglycerol	Ester	100009500
	8344			TAG44:0-FA12:0	DMS-MS	53693	C02679	HMDB00638			0.82		0.7754	0.559		2.3704	1.9506		Triacylglycerol	Ester	100009841
	8345			TAG44:0-FA14:0	DMS-MS	54389	C06424	HMDB00806			1.09		0.7456	0.5464		2.1787	2.3785		Triacylglycerol	Ester	100010537
	8347			TAG44:0-FA16:0	DMS-MS	54031	C00249	HMDB00220			0.93		0.7429	0.5456		2.5717	2.3868		Triacylglycerol	Ester	100010179
	8349			TAG44:0-FA18:0	DMS-MS	53534	C01530	HMDB00827			1.19		0.1014	0.2302		0.8109	0.9624		Triacylglycerol	Ester	100009682
	8351			TAG44:1-FA12:0	DMS-MS	54390	C02679	HMDB00638			0.55		0.4924	0.4571		2.8949	1.5946		Triacylglycerol	Ester	100010538
	8352			TAG44:1-FA14:0	DMS-MS	53694	C06424	HMDB00806			0.63		0.6352	0.5126		2.7297	1.7255		Triacylglycerol	Ester	100009842
	8353			TAG44:1-FA14:1	DMS-MS	54032	C08322	HMDB02000			0.96		0.9417	0.6041		1.4067	1.3463		Triacylglycerol	Ester	100010180
	8355			TAG44:1-FA16:0	DMS-MS	53864	C00249	HMDB00220			1.01		0.916	0.5994		2.0003	2.0181		Triacylglycerol	Ester	100010012
	8356			TAG44:1-FA16:1	DMS-MS	54571	C08362	HMDB03229			0.8		0.8348	0.579		1.7654	1.4035		Triacylglycerol	Ester	100010719
	8358			TAG44:1-FA18:1	DMS-MS	53695	C00712	HMDB00207			0.9		0.9927	0.6178		2.1061	1.8968		Triacylglycerol	Ester	100009843
	8360			TAG44:2-FA12:0	DMS-MS	53535	C02679	HMDB00638			0.65		0.7063	0.5355		2.0461	1.3254		Triacylglycerol	Ester	100009683
	8361			TAG44:2-FA14:0	DMS-MS	54224	C06424	HMDB00806			0.64		0.5362	0.4725		2.4454	1.5698		Triacylglycerol	Ester	100010372
	8363			TAG44:2-FA16:0	DMS-MS	53353	C00249	HMDB00220			1.14		0.7131	0.537		1.4618	1.6704		Triacylglycerol	Ester	100009501
	8364			TAG44:2-FA16:1	DMS-MS	54033	C08362	HMDB03229			0.91		0.8252	0.5754		1.3406	1.2264		Triacylglycerol	Ester	100010181
	8365			TAG44:2-FA18:1	DMS-MS	54225	C00712	HMDB00207			1.13		0.803	0.5666		1.3148	1.4844		Triacylglycerol	Ester	100010373
	8366			TAG44:2-FA18:2	DMS-MS	54226	C01595	HMDB00673			0.85		0.9524	0.6077		1.8366	1.5538		Triacylglycerol	Ester	100010374
	8372			TAG44:3-FA18:2	DMS-MS	54391	C01595	HMDB00673			1.05		0.9421	0.6041		1.1003	1.1571		Triacylglycerol	Ester	100010539
	8417			TAG36:0-FA12:0	DMS-MS	54388	C02679	HMDB00638			0.42		0.7716	0.5575		2.3436	0.9865		Triacylglycerol	Ester	100010536
	8418			TAG38:0-FA12:0	DMS-MS	53532	C02679	HMDB00638			0.5		0.6485	0.5168		2.6438	1.327		Triacylglycerol	Ester	100009680
	8424			TAG40:0-FA12:0	DMS-MS	53688	C02679	HMDB00638			0.37		0.4789	0.452		3.5311	1.3101		Triacylglycerol	Ester	100009836
	8425			TAG40:0-FA14:0	DMS-MS	53349	C06424	HMDB00806			0.95		0.8381	0.5793		1.9188	1.8177		Triacylglycerol	Ester	100009497
	8426			TAG40:0-FA16:0	DMS-MS	53689	C00249	HMDB00220			0.78		0.6613	0.5195		1.5869	1.2342		Triacylglycerol	Ester	100009837
	8440			TAG42:0-FA12:0	DMS-MS	53533	C02679	HMDB00638			0.62		0.6743	0.5227		2.2736	1.4148		Triacylglycerol	Ester	100009681
	8441			TAG42:0-FA14:0	DMS-MS	54029	C06424	HMDB00806			0.92		0.7246	0.5421		2.127	1.966		Triacylglycerol	Ester	100010177
	8858			TAG60:10-FA22:5	DMS-MS	53757	C16513	HMDB06528			1.07		0.8241	0.5753		1.0818	1.1547		Triacylglycerol	Ester	100009905
	8859			TAG60:10-FA22:6	DMS-MS	53758	C06429	HMDB02183			0.7		0.758	0.5526		1.8928	1.3343		Triacylglycerol	Ester	100009906
	8872			TAG60:11-FA22:5	DMS-MS	54090	C16513	HMDB06528			0.72		0.8376	0.5793		1.6337	1.1752		Triacylglycerol	Ester	100010238
	8873			TAG60:11-FA22:6	DMS-MS	53421	C06429	HMDB02183			0.5		0.4143	0.4225		2.8713	1.4258		Triacylglycerol	Ester	100009569
	8885			TAG60:12-FA22:6	DMS-MS	54285	C06429	HMDB02183			0.28		0.4301	0.4293		5.637	1.56		Triacylglycerol	Ester	100010433
	8890			TAG58:9-FA18:2	DMS-MS	54624	C01595	HMDB00673			0.93		0.9149	0.5994		1.2842	1.1987		Triacylglycerol	Ester	100010772
	8895			TAG58:9-FA20:4	DMS-MS	53927	C00219	HMDB01043			1.22		0.592	0.4936		0.8909	1.0836		Triacylglycerol	Ester	100010075
	8898			TAG58:9-FA22:5	DMS-MS	53420	C16513	HMDB06528			1.24		0.4634	0.445		0.9386	1.1672		Triacylglycerol	Ester	100009568
	8899			TAG58:9-FA22:6	DMS-MS	54459	C06429	HMDB02183			0.71		0.6656	0.5195		1.997	1.4267		Triacylglycerol	Ester	100010607
	8960			TAG58:6-FA16:0	DMS-MS	53589	C00249	HMDB00220			0.74		0.8948	0.5951		1.7827	1.3217		Triacylglycerol	Ester	100009737
	8962			TAG58:6-FA18:0	DMS-MS	54455	C01530	HMDB00827			1.37		0.0935	0.2228		0.8454	1.1563		Triacylglycerol	Ester	100010603
	8963			TAG58:6-FA18:1	DMS-MS	53754	C00712	HMDB00207			1.32		0.1708	0.2867		1.0129	1.3374		Triacylglycerol	Ester	100009902
	8970			TAG58:6-FA20:4	DMS-MS	54283	C00219	HMDB01043			0.82		0.7829	0.5618		1.4512	1.1898		Triacylglycerol	Ester	100010431
	8973			TAG58:6-FA22:4	DMS-MS	53415	C16527	HMDB02226			1.46		0.0666	0.1893		0.8471	1.2405		Triacylglycerol	Ester	100009563
	8974			TAG58:6-FA22:5	DMS-MS	53590	C16513	HMDB06528			0.96		0.5212	0.4669		1.2804	1.2229		Triacylglycerol	Ester	100009738
	8978			TAG58:7-FA16:0	DMS-MS	53591	C00249	HMDB00220			0.73		0.8772	0.5884		1.7757	1.2892		Triacylglycerol	Ester	100009739
	8980			TAG58:7-FA18:0	DMS-MS	53416	C01530	HMDB00827			1.09		0.4489	0.4366		1.0447	1.1359		Triacylglycerol	Ester	100009564
	8981			TAG58:7-FA18:1	DMS-MS	54284	C00712	HMDB00207			1.1		0.5001	0.4583		1.1691	1.2844		Triacylglycerol	Ester	100010432
	8982			TAG58:7-FA18:2	DMS-MS	53926	C01595	HMDB00673			1.35		0.1743	0.2899		0.929	1.2581		Triacylglycerol	Ester	100010074
	8988			TAG58:7-FA20:4	DMS-MS	54456	C00219	HMDB01043			1.13		0.545	0.4739		1.0026	1.1359		Triacylglycerol	Ester	100010604
	8991			TAG58:7-FA22:4	DMS-MS	54623	C16527	HMDB02226			1.58		0.0398	0.1582		0.8072	1.278		Triacylglycerol	Ester	100010771
	8992			TAG58:7-FA22:5	DMS-MS	53417	C16513	HMDB06528			1.19		0.422	0.4269		1.0823	1.2843		Triacylglycerol	Ester	100009565
	8993			TAG58:7-FA22:6	DMS-MS	53418	C06429	HMDB02183			0.37		0.8705	0.5867		4.0616	1.5092		Triacylglycerol	Ester	100009566
	8999			TAG58:8-FA18:1	DMS-MS	54457	C00712	HMDB00207			0.83		0.9485	0.6062		1.4839	1.2251		Triacylglycerol	Ester	100010605
	9000			TAG58:8-FA18:2	DMS-MS	53755	C01595	HMDB00673			1.21		0.3831	0.4081		1.0531	1.2705		Triacylglycerol	Ester	100009903
	9005			TAG58:8-FA20:3	DMS-MS	54088	C03242	HMDB02925			1.17		0.7302	0.5444		0.9456	1.111		Triacylglycerol	Ester	100010236
	9006			TAG58:8-FA20:4	DMS-MS	54458	C00219	HMDB01043			1.24		0.4742	0.4508		0.8266	1.0265		Triacylglycerol	Ester	100010606
	9010			TAG58:8-FA22:5	DMS-MS	53756	C16513	HMDB06528			1.24		0.4171	0.4242		1.0254	1.2765		Triacylglycerol	Ester	100009904
	9011			TAG58:8-FA22:6	DMS-MS	53419	C06429	HMDB02183			0.59		0.6467	0.5163		2.6025	1.5359		Triacylglycerol	Ester	100009567
	9017			TAG58:9-FA18:1	DMS-MS	54089	C00712	HMDB00207			0.78		0.6736	0.5225		1.4677	1.1441		Triacylglycerol	Ester	100010237
	9039			TAG58:2-FA18:1	DMS-MS	53753	C00712	HMDB00207			0.44		0.7999	0.5661		2.8292	1.2459		Triacylglycerol	Ester	100009901
	9049			TAG58:3-FA18:1	DMS-MS	54282	C00712	HMDB00207			0.18		0.8687	0.5867		7.4882	1.3296		Triacylglycerol	Ester	100010430
	9074			TAG58:5-FA18:1	DMS-MS	53588	C00712	HMDB00207			1.19		0.3319	0.3805		1.102	1.3128		Triacylglycerol	Ester	100009736
	9104			TAG57:8-FA22:6	DMS-MS	54454					0.71		0.6086	0.5007		1.6308	1.1648		Triacylglycerol	Ester	100010602
	9113			TAG57:9-FA22:6	DMS-MS	53413					1.02		0.5444	0.4739		0.9884	1.0065		Triacylglycerol	Ester	100009561
	9122			TAG58:10-FA18:2	DMS-MS	54281	C01595	HMDB00673			0.87		0.8908	0.5941		1.245	1.0844		Triacylglycerol	Ester	100010429
	9126			TAG58:10-FA20:4	DMS-MS	53414	C00219	HMDB01043			1.01		0.7062	0.5355		1.021	1.0333		Triacylglycerol	Ester	100009562
	9127			TAG58:10-FA20:5	DMS-MS	54087		HMDB01999			0.55		0.3158	0.3785		2.1899	1.2139		Triacylglycerol	Ester	100010235
	9129			TAG58:10-FA22:5	DMS-MS	53752	C16513	HMDB06528			0.88		0.9134	0.599		1.27	1.1139		Triacylglycerol	Ester	100009900
	9130			TAG58:10-FA22:6	DMS-MS	53587	C06429	HMDB02183			0.68		0.5052	0.4608		1.9701	1.3478		Triacylglycerol	Ester	100009735
		N/A	N/A	X - 01911	LC/MS neg	46459					1.93		0.1605	0.2783		0.8035	1.552		N/A	N/A			3991	462.177
				X - 02249	LC/MS neg	46500					0.94		0.3982	0.4121		1.1649	1.0949		N/A	N/A			4012	267.124
				X - 02269	LC/MS pos early	32786					0.86		0.0749	0.2001		2.5612	2.1944		N/A	N/A			2900	239.091
				X - 07765	LC/MS neg	46590					1.19		0.1845	0.2984		1.0052	1.1965		N/A	N/A			3698	245.048
				X - 09789	LC/MS neg	46355					0.57		0.5544	0.479		2.2196	1.2622		N/A	N/A			2580.5	153.02
				X - 10458	LC/MS neg	47478					0.96		0.6546	0.5179		0.5819	0.5571		N/A	N/A			3634	231.124
				X - 11261	LC/MS pos late	32578					1.19		0.2051	0.3175		0.9128	1.0901		N/A	N/A			870	286.201
				X - 11299	LC/MS neg	46592					0.74		0.3481	0.3863		2.1737	1.613		N/A	N/A			4886	507.222
				X - 11308	LC/MS neg	46390					1.16		0.3331	0.3814		0.8871	1.0279		N/A	N/A			5163	365.27
				X - 11315	LC/MS neg	49592					0.49		1.3199e-06	7.4154e-05		2.093	1.0281		N/A	N/A			1157	128.072
				X - 11334	LC/MS pos early	46663					1.37		0.0798	0.2087		0.8192	1.1207		N/A	N/A			2017	259.092
				X - 11357	LC/MS pos early	47681					1.17		0.6047	0.4993		0.3918	0.4575		N/A	N/A			1420	232.129
				X - 11372	LC/MS neg	46594					0.81		0.2713	0.3591		1.2944	1.0495		N/A	N/A			5319	467.373
				X - 11378	LC/MS neg	46595					1.07		0.7869	0.5625		1.0271	1.103		N/A	N/A			5343	445.331
				X - 11381	LC/MS pos early	32698					1.27		0.0691	0.191		0.7824	0.9971		N/A	N/A			2331	186.112
				X - 11429	LC/MS neg	46597					1.35		0.0005	0.0087		0.8153	1.0988		N/A	N/A			1151	245.077
				X - 11438	LC/MS neg	46598					2.09		0.1991	0.3127		0.3726	0.7776		N/A	N/A			3121	241.144
				X - 11440	LC/MS neg	46599					0.44		0.4885	0.456		1.4323	0.6284		N/A	N/A			3515	246.074
				X - 11441	LC/MS neg	46360					0.7		0.7944	0.5641		2.5677	1.789		N/A	N/A			3755.8	331.131
				X - 11442	LC/MS neg	46443					0.71		0.8696	0.5867		2.6011	1.8491		N/A	N/A			3890	331.13
				X - 11444	LC/MS neg	46460					1.15		0.4919	0.4571		0.8714	1.0058		N/A	N/A			3972	541.265
				X - 11452	LC/MS neg	46600					1.34		0.6181	0.5064		0.8627	1.1589		N/A	N/A			4134	352.085
				X - 11470	LC/MS neg	46601					0.95		0.2208	0.3293		1.1103	1.0513		N/A	N/A			4151	525.271
				X - 11478	LC/MS neg	46602					0.66		0.0325	0.1453		1.6485	1.0832		N/A	N/A			4285	165.092
				X - 11483	LC/MS neg	47650					0.65		0.0775	0.2042		1.5527	1.0115		N/A	N/A			4449	505.208
				X - 11485	LC/MS neg	47901					0.78		0.2942	0.3732		0.7481	0.5812		N/A	N/A			4485	378.103
				X - 11491	LC/MS neg	47651					2.34		0.1204	0.2514		0.858	2.0096		N/A	N/A			4819	567.319
				X - 11522	LC/MS neg	46914					0.98		0.9638	0.6111		1.4981	1.4659		N/A	N/A			4760	313.12
				X - 11530	LC/MS neg	46603					0.96		0.9936	0.6179		1.5112	1.4444		N/A	N/A			4892	313.12
				X - 11538	LC/MS neg	46604					0.97		0.9451	0.6053		1.2044	1.1723		N/A	N/A			4873	311.223
				X - 11540	LC/MS pos late	32857					1.03		0.677	0.5237		1.1969	1.2379		N/A	N/A			1200	342.263
				X - 11549	LC/MS neg	47652					1.01		0.5388	0.4734		1.142	1.1507		N/A	N/A			5100	339.255
				X - 11564	LC/MS neg	46260					1.19		0.0949	0.2245		0.9011	1.0734		N/A	N/A			1157.1	177.023
				X - 11593	LC/MS neg	47653					1.13		0.5467	0.4746		0.991	1.1152		N/A	N/A			764	189.041
				X - 11787	LC/MS pos early	33132					1.14		0.1727	0.2886		0.9169	1.0419		N/A	N/A			2319	148.097
				X - 11795	LC/MS pos early	33140					0.42		0.3446	0.3863		2.7233	1.1328		N/A	N/A			2590	148.097
				X - 11838	LC/MS neg	46982					10.45		0.2303	0.3338		0.3191	3.3331		N/A	N/A			2285	276.002
				X - 11843	LC/MS neg	46466					1.98		0.4654	0.445		0.3855	0.764		N/A	N/A			2674.6	230.013
				X - 11847	LC/MS neg	46488					0.08		0.0003	0.0054		15.418	1.2898		N/A	N/A			3087	259.01
				X - 11849	LC/MS neg	46607					0.15		0.0007	0.0114		13.1079	1.9859		N/A	N/A			3215	266.018
				X - 11850	LC/MS neg	46507					2.74		0.1971	0.3109		0.3493	0.9583		N/A	N/A			3176	226.018
				X - 11852	LC/MS neg	46521					3.46		0.2719	0.3591		0.95	3.286		N/A	N/A			3277.6	232.995
				X - 11858	LC/MS neg	47654					0.03		0.0126	0.079		18.7977	0.5429		N/A	N/A			4414	437.055
				X - 11880	LC/MS neg	46608					0.85		0.6826	0.526		1.2153	1.0307		N/A	N/A			5341	537.416
				X - 11905	LC/MS neg	46367					1.17		0.4319	0.4293		1.0393	1.2137		N/A	N/A			4396.5	283.192
				X - 11979	LC/MS neg	47508					1.38		0.0022	0.0252		0.6691	0.924		N/A	N/A			1990	249.063
				X - 12007	LC/MS neg	46610					1.33		0.9881	0.6167		1.5651	2.0871		N/A	N/A			1357	222.992
				X - 12013	LC/MS neg	46611					1.94		0.0387	0.1582		0.3516	0.6819		N/A	N/A			2066	242.013
				X - 12026	LC/MS neg	47905					1.9		0.0008	0.0129		0.6394	1.216		N/A	N/A			1652	180.053
				X - 12063	LC/MS neg	46588					0.54		0.0253	0.1256		1.3919	0.7528		N/A	N/A			4800	427.214
				X - 12100	LC/MS pos early	47687					1.28		0.0246	0.1239		0.9029	1.1522		N/A	N/A			2650	221.092
				X - 12101	LC/MS pos early	47642					1.16		0.974	0.6132		1.3819	1.6087		N/A	N/A			2700	164.074
				X - 12104	LC/MS pos early	46932					1.24		0.3894	0.4102		0.6069	0.7516		N/A	N/A			1300	271.092
				X - 12111	LC/MS pos early	47689					0.38		0.3071	0.3785		2.1942	0.8284		N/A	N/A			1330	144.066
				X - 12112	LC/MS pos early	47690					0.52		0.0024	0.0274		3.4023	1.7624		N/A	N/A			950	142.086
				X - 12117	LC/MS pos early	47695					1.83		0.0119	0.076		0.7062	1.2928		N/A	N/A			2366	204.134
				X - 12126	LC/MS neg	46966					1.49		0.1933	0.3076		0.6736	1.0009		N/A	N/A			1205	324.074
				X - 12127	LC/MS pos early	47702					3.36		0.0004	0.0067		0.5728	1.9234		N/A	N/A			2160	226.082
				X - 12170	LC/MS pos early	47703					0.83		0.2865	0.3689		0.9715	0.8045		N/A	N/A			1950	181.061
				X - 12193	LC/MS pos early	47705					1.36		0.2118	0.3236		0.8826	1.1998		N/A	N/A			2620	203.128
				X - 12199	LC/MS pos early	47706					1.52		0.3566	0.3921		0.661	1.0042		N/A	N/A			2242	263.102
				X - 12206	LC/MS neg	46612					1.13		0.6289	0.511		0.9742	1.1001		N/A	N/A			622	254.982
				X - 12216	LC/MS neg	46613					1.22		0.3425	0.3863		1.1369	1.3848		N/A	N/A			1691	227.997
				X - 12221	LC/MS neg	47911					0.62		0.7111	0.5362		0.5505	0.3416		N/A	N/A			1467	203.998
				X - 12230	LC/MS neg	46614					0.34		0.019	0.1018		6.2723	2.1623		N/A	N/A			3346	217.018
				X - 12231	LC/MS neg	47656					1.28		0.9297	0.6029		0.7962	1.0212		N/A	N/A			4203	352.087
				X - 12257	LC/MS neg	47912					2.83		0.2279	0.3312		0.5533	1.5652		N/A	N/A			1774	269.067
				X - 12261	LC/MS neg	47657					1.77		0.0158	0.0914		0.2042	0.3606		N/A	N/A			1853	258.008
				X - 12283	LC/MS pos early	47708					0.5		0.0615	0.1836		1.5536	0.7793		N/A	N/A			2646	245.092
				X - 12329	LC/MS neg	47659					0.19		0.3168	0.3785		3.1045	0.5993		N/A	N/A			1854	188.003
				X - 12407	LC/MS neg	46615					0.49		0.007	0.0548		0.9591	0.4727		N/A	N/A			1873	204.981
				X - 12410	LC/MS neg	47921					0.87		0.4767	0.4514		0.8557	0.7405		N/A	N/A			2086	274.039
				X - 12411	LC/MS neg	46616					1.63		0.0449	0.1675		0.807	1.3188		N/A	N/A			1037	195.033
				X - 12442	LC/MS neg	46618					0.91		0.7485	0.5479		1.589	1.4515		N/A	N/A			5315	223.171
				X - 12459	LC/MS pos late	33904					1.17		0.6043	0.4993		1.0951	1.2814		N/A	N/A			1060	302.232
				X - 12462	LC/MS pos early	46620					1.13		0.2681	0.357		0.8968	1.01		N/A	N/A			1790	148.043
				X - 12472	LC/MS pos early	49535					2.57		0.0544	0.1744		1.5005	3.8603		N/A	N/A			2338	243.133
				X - 12511	LC/MS neg	46458					0.99		0.5947	0.495		1.1559	1.1413		N/A	N/A			3943	200.129
				X - 12524	LC/MS neg	46621					0.76		0.0528	0.1741		1.5169	1.1471		N/A	N/A			5780	205.16
				X - 12543	LC/MS neg	47922					1.34		0.7339	0.545		1.0126	1.3582		N/A	N/A			1409	181.051
				X - 12544	LC/MS neg	46510					0.55		0.0577	0.1791		1.4128	0.7829		N/A	N/A			3166.9	209.082
				X - 12565	LC/MS pos early	47435					0.88		0.7188	0.5395		0.6716	0.5942		N/A	N/A			2514	254.161
				X - 12680	LC/MS neg	47201					0.91		0.329	0.3798		1.4334	1.302		N/A	N/A			1054	227.115
				X - 12686	LC/MS pos early	47716					1.19		0.2968	0.374		0.8833	1.0512		N/A	N/A			810	181.053
				X - 12688	LC/MS pos early	47718					1.08		0.6534	0.5179		1.0627	1.1463		N/A	N/A			2300	203.139
				X - 12695	LC/MS polar	48217					0.83		0.0062	0.0507		1.1687	0.9699		N/A	N/A			1831	144.03
				X - 12701	LC/MS neg	46962					1.89		0.5907	0.4933		0.5678	1.0755		N/A	N/A			1050	319.068
				X - 12707	LC/MS neg	47929					1.26		0.509	0.4619		0.7625	0.9595		N/A	N/A			1196	249.008
				X - 12714	LC/MS neg	46318					0.89		0.7366	0.545		1.0206	0.907		N/A	N/A			1617	303.073
				X - 12718	LC/MS neg	46973					1.87		0.0462	0.1678		0.6641	1.2412		N/A	N/A			1750	324.074
				X - 12721	LC/MS neg	47934					1.43		0.0502	0.1733		0.4378	0.6242		N/A	N/A			1832	261.008
				X - 12730	LC/MS neg	47937					0.19		0.128	0.2557		0.7775	0.1516		N/A	N/A			2048	203.997
				X - 12739	LC/MS neg	46626					2.57		0.0794	0.2082		1.5625	4.0135		N/A	N/A			2406	241.119
				X - 12753	LC/MS pos early	47723					1.22		0.3411	0.3855		1.1882	1.4442		N/A	N/A			1422	220.064
				X - 12798	LC/MS pos early	46624					1.42		0.0809	0.2093		0.7915	1.1216		N/A	N/A			2011	240.102
				X - 12822	LC/MS neg	46997					1.39		0.5065	0.4615		0.9177	1.2722		N/A	N/A			2790	389.093
				X - 12830	LC/MS neg	47662					1.88		0.7606	0.5527		0.3602	0.6774		N/A	N/A			3197	372.113
				X - 12844	LC/MS neg	46633					0.99		0.8705	0.5867		1.0372	1.0272		N/A	N/A			4185	539.249
				X - 12846	LC/MS neg	46634					0.97		0.5412	0.4739		1.1293	1.0972		N/A	N/A			4228	481.243
				X - 12847	LC/MS neg	46364					1.43		0.264	0.3556		0.8325	1.1933		N/A	N/A			4247	227.039
				X - 12849	LC/MS neg	46636					0.44		0.0075	0.0557		2.6862	1.1897		N/A	N/A			4696	331.176
				X - 12851	LC/MS neg	46639					1.12		0.3847	0.4081		1.7812	1.996		N/A	N/A			4844	311.666
				X - 12860	LC/MS pos early	47727					1.54		0.0441	0.1675		0.813	1.2501		N/A	N/A			2933	276.18
				X - 12879	LC/MS neg	47954					1.56		0.8707	0.5867		1.2975	2.0255		N/A	N/A			1115	147.067
				X - 13007	LC/MS neg	47203					0.4		3.0849e-10	1.2132e-07		1.2443	0.4984		N/A	N/A			4597	329.234
				X - 13431	LC/MS pos late	47788					0.81		0.6073	0.5004		1.3753	1.1073		N/A	N/A			1015	302.232
				X - 13507	LC/MS pos early	47439					1.97		0.6581	0.5184		0.7309	1.4394		N/A	N/A			2475	158.093
				X - 13553	LC/MS neg	47959					1.37		0.054	0.1741		0.6273	0.857		N/A	N/A			1407	263.023
				X - 13684	LC/MS pos early	47790					0.77		0.0175	0.0983		1.6148	1.236		N/A	N/A			1642	242.015
				X - 13722	LC/MS pos early	54677					0.89		0.7701	0.5573		1.6846	1.5032		N/A	N/A			988	162.076
				X - 13728	LC/MS neg	46645					0.86		0.3604	0.3941		1.5387	1.3265		N/A	N/A			1589	197.068
				X - 13729	LC/MS neg	47971					1.79		0.0679	0.1893		0.6534	1.1697		N/A	N/A			1745	241.977
				X - 13835	LC/MS neg	46646					1.53		0.3475	0.3863		0.995	1.5208		N/A	N/A			1017	169.062
				X - 13844	LC/MS neg	47977					0.99		0.7239	0.5419		1.1868	1.1768		N/A	N/A			1442	209.057
				X - 13866	LC/MS neg	46417					0.53		0.3979	0.4121		1.6043	0.8522		N/A	N/A			2417.8	253.108
				X - 14056	LC/MS pos early	46632					1		0.5729	0.488		1.0354	1.0305		N/A	N/A			810	192.033
				X - 14095	LC/MS neg	47211					1.08		0.385	0.4081		0.7	0.7585		N/A	N/A			1007	199.073
				X - 14302	LC/MS neg	47226					1.2		0.1924	0.3072		0.8651	1.0389		N/A	N/A			2211	241.12
				X - 14314	LC/MS neg	47225					1.95		0.0951	0.2245		1.1693	2.283		N/A	N/A			2273	241.12
				X - 14465	LC/MS pos early	46310					0.73		0.975	0.6135		1.4469	1.0631		N/A	N/A			2530	211.144
				X - 14473	LC/MS pos early	46311					0.65		0.0399	0.1582		1.7409	1.137		N/A	N/A			2553	211.144
				X - 14626	LC/MS neg	46655					0.55		0.0392	0.1582		1.0186	0.5627		N/A	N/A			4855	288.62
				X - 14658	LC/MS neg	46652					2.53		0.5797	0.4896		0.5829	1.4727		N/A	N/A			4800	288.62
				X - 14662	LC/MS neg	46656					3.28		0.1285	0.2557		1.071	3.5089		N/A	N/A			4336	263.628
				X - 14838	LC/MS pos early	47787					1.67		0.1643	0.2802		0.8682	1.4508		N/A	N/A			2000	141.066
				X - 14904	LC/MS neg	47204					0.49		0.0106	0.0707		0.9332	0.4564		N/A	N/A			4543	329.234
				X - 14939	LC/MS neg	46657					0.67		0.0105	0.0707		1.6771	1.1169		N/A	N/A			4353	165.092
				X - 15245	LC/MS neg	46661					0.41		0.2184	0.3277		1.9525	0.8028		N/A	N/A			568	233.03
				X - 15461	LC/MS pos early	46283					1.45		0.0613	0.1836		0.8768	1.2739		N/A	N/A			1624	160.097
				X - 15469	LC/MS pos late	46640					1.05		0.9921	0.6177		1.2603	1.3177		N/A	N/A			785	304.212
				X - 15486	LC/MS pos early	46265					1.25		0.4937	0.4574		0.972	1.2191		N/A	N/A			3125	271.165
				X - 15492	LC/MS neg	46662					1.38		0.4159	0.4234		0.7627	1.0524		N/A	N/A			4678	541.265
				X - 15497	LC/MS neg	46473					0.84		0.779	0.56		1.2553	1.0575		N/A	N/A			2843	236.093
				X - 15503	LC/MS neg	46977					1.48		0.0318	0.1437		0.7523	1.1109		N/A	N/A			1845	193.063
				X - 15666	LC/MS pos early	47800					0.69		0.0015	0.0195		1.4651	1.0096		N/A	N/A			2755	221.092
				X - 15728	LC/MS neg	46666					0.33		0.1971	0.3109		1.2716	0.4164		N/A	N/A			3976	231.033
				X - 16071	LC/MS pos early	47801					0.84		0.0273	0.1301		1.1988	1.0082		N/A	N/A			2722	146.06
				X - 16083	LC/MS neg	46315					0.69		0.2612	0.3552		0.6227	0.4282		N/A	N/A			1484	309.119
				X - 16087	LC/MS neg	47988					1.84		0.2169	0.3268		0.5375	0.9875		N/A	N/A			4143	443.157
				X - 16397	LC/MS pos early	47802					1.17		0.7219	0.5411		1.0974	1.2862		N/A	N/A			2809	248.095
				X - 16480	LC/MS neg	46671					0.6		0.2095	0.3213		1.5679	0.947		N/A	N/A			4704	309.207
				X - 16563	LC/MS pos early	52292					1.07		0.6625	0.5195		0.8694	0.9305		N/A	N/A			2682	174.112
				X - 16570	LC/MS neg	47013					0.66		0.1575	0.2773		1.648	1.0832		N/A	N/A			3765	198.114
				X - 16576	LC/MS neg	46673					1		0.2708	0.3591		1.3179	1.322		N/A	N/A			4496	167.108
				X - 16580	LC/MS pos early	47804					1.25		0.6127	0.5034		1.1321	1.4117		N/A	N/A			2537	222.079
				X - 16649	LC/MS neg	47992					0.18		0.2934	0.373		2.3168	0.4222		N/A	N/A			3018	353.035
				X - 16654	LC/MS neg	46677					0.83		0.1111	0.2416		1.3675	1.1386		N/A	N/A			4598	235.118
				X - 16935	LC/MS neg	46681					1.3		0.2848	0.3681		1.0433	1.3565		N/A	N/A			4471	447.276
				X - 16944	LC/MS neg	46683					0.86		0.7612	0.5527		1.3157	1.1306		N/A	N/A			3718	141.092
				X - 16946	LC/MS neg	46517					0.76		0.4342	0.4303		1.8742	1.423		N/A	N/A			3240	317.115
				X - 16947	LC/MS neg	46480					5.88		0.1753	0.2902		0.348	2.0467		N/A	N/A			3802	345.156
				X - 17010	LC/MS neg	47993					0.91		0.1696	0.2854		0.9809	0.8888		N/A	N/A			3178	189.114
				X - 17145	LC/MS neg	46689					0.2		4.0193e-05	0.0015		4.1088	0.8267		N/A	N/A			3862	257.176
				X - 17146	LC/MS neg	46691					4.73		0.5637	0.4833		0.7097	3.3541		N/A	N/A			4851	375.181
				X - 17162	LC/MS pos late	47806					1.65		0.912	0.599		0.6194	1.0225		N/A	N/A			900	593.333
				X - 17185	LC/MS neg	46490					0.5		0.2549	0.3528		4.3879	2.2106		N/A	N/A			3079.5	215.002
				X - 17269	LC/MS neg	46704					0.76		0.5543	0.479		0.2584	0.1967		N/A	N/A			4538	155.108
				X - 17299	LC/MS pos early	40097					0.94		0.3641	0.3963		1.0428	0.9812		N/A	N/A			2344	229.154
				X - 17323	LC/MS pos early	47813					1.94		0.0103	0.0701		0.5056	0.9818		N/A	N/A			3307	272.185
				X - 17325	LC/MS pos early	47815					0.54		0.0873	0.2159		1.5528	0.8421		N/A	N/A			2700	186.112
				X - 17327	LC/MS neg	47000					3.92		0.0092	0.0654		1.0854	4.2554		N/A	N/A			3045	255.136
				X - 17328	LC/MS pos late	47818					1.56		0.239	0.3382		1.8043	2.8134		N/A	N/A			910	308.185
				X - 17335	LC/MS pos late	47820					0.88		0.4343	0.4303		1.3481	1.1877		N/A	N/A			1052	248.168
				X - 17337	LC/MS pos late	47821					0.98		0.6679	0.5202		1.3559	1.3345		N/A	N/A			1136	328.248
				X - 17340	LC/MS neg	47872					1.23		0.5015	0.4585		0.8407	1.0363		N/A	N/A			4697	539.25
				X - 17343	LC/MS neg	47995					0.67		0.4275	0.4281		0.2011	0.1343		N/A	N/A			1326	190.966
				X - 17346	LC/MS neg	47997					1.84		0.109	0.2399		0.3314	0.6087		N/A	N/A			1729	253.083
				X - 17348	LC/MS neg	46989					4.33		0.0408	0.1604		0.1912	0.8284		N/A	N/A			2545	247.083
				X - 17350	LC/MS neg	48000					2.36		0.2903	0.3702		0.3799	0.8976		N/A	N/A			2721	345.156
				X - 17357	LC/MS neg	48009					0.92		0.4764	0.4514		1.1329	1.0439		N/A	N/A			4098	541.266
				X - 17359	LC/MS neg	48011					1.05		0.8511	0.5838		0.9341	0.9854		N/A	N/A			4606	541.266
				X - 17438	LC/MS neg	46705					1.31		0.5302	0.4703		1.0253	1.3406		N/A	N/A			1950	245.139
				X - 17469	LC/MS neg	46706					0.99		0.6715	0.522		1.1582	1.1438		N/A	N/A			4840	227.12
				X - 17653	LC/MS neg	46707					1.18		0.3126	0.3785		0.8202	0.9711		N/A	N/A			5128	365.269
				X - 17654	LC/MS neg	46709					0.98		0.7069	0.5355		1.0214	0.9963		N/A	N/A			5200	365.269
				X - 17655	LC/MS neg	48019					0.11		0.3264	0.379		1.2259	0.1331		N/A	N/A			4169	421.061
				X - 17676	LC/MS neg	46970					1.94		0.0295	0.1361		0.596	1.159		N/A	N/A			1485	167.047
				X - 17677	LC/MS neg	48022					0.52		0.0332	0.1463		4.574	2.3886		N/A	N/A			1544	204.982
				X - 17685	LC/MS neg	48025					0.86		0.2271	0.3312		0.7119	0.6145		N/A	N/A			2575	233.013
				X - 17690	LC/MS neg	46710					1.39		0.5278	0.4689		0.7894	1.0956		N/A	N/A			2904	245.049
				X - 18249	LC/MS neg	46366					0.78		0.1015	0.2302		1.2724	0.9904		N/A	N/A			4404.1	220.942
				X - 18307	LC/MS pos early	47836					0.77		0.3388	0.384		0.3833	0.2939		N/A	N/A			2638	578.338
				X - 18345	LC/MS neg	47342					1.08		0.6429	0.5153		0.9922	1.0757		N/A	N/A			1400	245.114
				X - 18603	LC/MS pos early	52806					1.12		0.1444	0.2691		0.9559	1.0676		N/A	N/A			1482	144.065
				X - 18779	LC/MS neg	46687					1.67		0.0183	0.101		0.5277	0.879		N/A	N/A			1969	209.045
				X - 18838	LC/MS neg	48046					1.73		0.0148	0.0878		0.407	0.7022		N/A	N/A			1756	338.089
				X - 18886	LC/MS neg	48047					1.36		0.1341	0.262		0.815	1.1057		N/A	N/A			1853	217.108
				X - 18887	LC/MS neg	47301					1.37		0.1493	0.2719		0.8871	1.2137		N/A	N/A			2229	328.152
				X - 18889	LC/MS neg	47347					0.93		0.8333	0.579		1.012	0.939		N/A	N/A			2633	202.109
				X - 18901	LC/MS neg	46690					0.29		0.0046	0.0411		2.9391	0.8475		N/A	N/A			3800	211.025
				X - 18913	LC/MS neg	46695					0.77		0.5681	0.4853		1.5376	1.1881		N/A	N/A			4538	185.118
				X - 18914	LC/MS neg	46368					0.66		0.0038	0.0356		1.3853	0.9141		N/A	N/A			4503	266.889
				X - 18921	LC/MS neg	47671					0.71		0.3952	0.4108		1.7289	1.2254		N/A	N/A			4870	193.124
				X - 18922	LC/MS neg	46700					0.88		0.5285	0.4692		1.2277	1.084		N/A	N/A			4928	299.186
				X - 18935	LC/MS neg	48049					1.14		0.7895	0.5631		0.8202	0.9375		N/A	N/A			1917	227.998
				X - 19141	LC/MS neg	46701					1.16		0.5544	0.479		0.867	1.0055		N/A	N/A			3705	415.197
				X - 19438	LC/MS neg	46261					0.92		0.5138	0.4639		1.1441	1.056		N/A	N/A			1209	217.072
				X - 19455	LC/MS neg	47674					1.41		0.0433	0.1673		0.2365	0.3339		N/A	N/A			4397	261.023
				X - 19561	LC/MS neg	47561					0.7		0.4332	0.4298		0.8518	0.5978		N/A	N/A			1859	252.088
				X - 21258	LC/MS neg	46259					0.93		0.0286	0.1333		1.7927	1.6695		N/A	N/A			3915	213.023
				X - 21286	LC/MS neg	46295					0.97		0.9608	0.6097		1.1764	1.1434		N/A	N/A			1550	164.036
				X - 21310	LC/MS neg	46354					1.11		0.2769	0.3617		0.9234	1.0206		N/A	N/A			2235	233.985
				X - 21315	LC/MS neg	46359					1.07		0.9305	0.6029		0.3366	0.3591		N/A	N/A			3698.1	240.914
				X - 21318	LC/MS neg	46362					1.67		0.1065	0.2367		0.203	0.3384		N/A	N/A			4186.6	237.023
				X - 21319	LC/MS neg	46363					0.66		0.0732	0.1985		1.7221	1.1438		N/A	N/A			4238.4	165.092
				X - 21327	LC/MS neg	46371					1.04		0.8012	0.5661		0.4024	0.4194		N/A	N/A	0		4814.1	329.234
				X - 21339	LC/MS neg	46384					1.18		0.2867	0.3689		0.8756	1.0348		N/A	N/A			5105	453.323
				X - 21341	LC/MS neg	46386					0.44		0.0626	0.1852		2.6574	1.157		N/A	N/A			5126	366.901
				X - 21343	LC/MS neg	46388					1.01		0.9051	0.5972		1.3904	1.3994		N/A	N/A			5153	195.139
				X - 21353	LC/MS neg	46398					0.77		0.9738	0.6132		1.8878	1.4514		N/A	N/A			5196	239.166
				X - 21364	LC/MS neg	46409					0.75		0.1479	0.2715		1.5849	1.1928		N/A	N/A			3757	213.086
				X - 21410	LC/MS neg	46455					0.77		0.3558	0.3915		1.486	1.1406		N/A	N/A			3921	385.17
				X - 21411	LC/MS neg	46456					0.8		0.0538	0.1741		1.503	1.1968		N/A	N/A			3956	157.087
				X - 21441	LC/MS neg	46486					0.74		0.3095	0.3785		0.9864	0.7281		N/A	N/A			3025.4	294.113
				X - 21442	LC/MS neg	46487					1		0.1393	0.2659		1.1097	1.1043		N/A	N/A			3823	333.208
				X - 21444	LC/MS neg	46489					0.84		0.0487	0.1709		1.2117	1.0172		N/A	N/A			3040.2	300.064
				X - 21448	LC/MS neg	46493					0.75		0.3533	0.3906		1.7834	1.3394		N/A	N/A			3097.9	317.115
				X - 21458	LC/MS neg	46503					0.69		0.4944	0.4574		1.2816	0.8815		N/A	N/A	0		4010	478.199
				X - 21467	LC/MS neg	46512					0.84		0.248	0.3471		1.3589	1.141		N/A	N/A			4041	262.621
				X - 21470	LC/MS neg	46515					0.7		0.4257	0.4278		0.8384	0.5862		N/A	N/A			3249	232.059
				X - 21471	LC/MS neg	46516					1.24		0.7816	0.5613		0.7572	0.9359		N/A	N/A	0		4039	295.112
				X - 21474	LC/MS neg	46519					2.33		0.0456	0.1678		0.5038	1.1723		N/A	N/A			4039	462.178
				X - 21607	LC/MS neg	46674					0.7		0.1455	0.2691		1.5859	1.1119		N/A	N/A			4529	167.108
				X - 21659	LC/MS neg	46728					2.13		0.0591	0.1806		0.5817	1.2393		N/A	N/A			3975	462.177
				X - 21661	LC/MS neg	46730					0.83		0.2978	0.3741		0.3493	0.2887		N/A	N/A			3034	259.009
				X - 21668	LC/MS neg	46742					2.17		0.5376	0.473		0.7808	1.6954		N/A	N/A			4772	464.302
				X - 21729	LC/MS neg	46898					1.01		0.129	0.2557		0.4285	0.4328		N/A	N/A			1024	87.0453
				X - 21735	LC/MS neg	46904					1.57		0.0869	0.2159		0.7308	1.1485		N/A	N/A			3172	253.145
				X - 21792	LC/MS neg	46968					1.84		0.0833	0.2131		0.7958	1.4615		N/A	N/A			1290	197.083
				X - 21796	LC/MS neg	46972					0.94		0.691	0.5294		1.2804	1.2091		N/A	N/A			1625	138.057
				X - 21803	LC/MS neg	46980					8.74		0.0291	0.1348		0.179	1.5636		N/A	N/A			2035	212.003
				X - 21816	LC/MS neg	46993					1.12		0.7318	0.5447		0.9523	1.0703		N/A	N/A			2655	113.098
				X - 21821	LC/MS neg	46998					0.54		0.0848	0.2146		1.5804	0.8568		N/A	N/A			2930	243.078
				X - 21834	LC/MS neg	47011					0.61		0.1516	0.2731		1.0637	0.6533		N/A	N/A			3720	229.018
				X - 21840	LC/MS neg	47017					0.54		0.1005	0.2301		0.8255	0.4417		N/A	N/A			3945	347.173
				X - 21844	LC/MS neg	47021					1.19		0.8703	0.5867		0.7156	0.8526		N/A	N/A			4010	220.099
				X - 21849	LC/MS neg	47026					0.82		0.2358	0.3366		1.29	1.0515		N/A	N/A			4340	222.114
				X - 22035	LC/MS neg	47281					1.32		0.5981	0.4963		0.7089	0.9333		N/A	N/A			1551	225.088
				X - 22102	LC/MS neg	47348					0.8		0.9958	0.6187		1.0305	0.8292		N/A	N/A			2603	202.109
				X - 22162	LC/MS pos early	47417					0.88		0.2132	0.3248		1.2552	1.1005		N/A	N/A			960	150.058
				X - 22379	LC/MS neg	47640					0.8		0.1111	0.2416		1.2546	1.008		N/A	N/A	0		4968	465.25
				X - 22508	LC/MS neg	47772					1.78		0.1114	0.2416		0.5813	1.0353		N/A	N/A			1758	324.073
				X - 22515	LC/MS neg	47779					1.84		0.0873	0.2159		0.0925	0.17		N/A	N/A			3869	345.156
				X - 22520	LC/MS neg	47784					2.95		0.2823	0.3662		0.2058	0.6075		N/A	N/A			4389	263.628
				X - 22716	LC/MS neg	48018					2.03		0.1754	0.2902		0.3392	0.6895		N/A	N/A			4722	464.302
				X - 22764	LC/MS neg	48067					1.21		0.3411	0.3855		1.2974	1.5715		N/A	N/A			5263	197.155
				X - 22789	LC/MS neg	48094					0.83		0.885	0.5913		1.2186	1.0129		N/A	N/A	0		4733.4	211.135
				X - 23145	LC/MS neg	48719					1.5		0.047	0.1691		0.7122	1.0711		N/A	N/A	0		5642	283.264
				X - 23157	LC/MS neg	48771					1.69		0.2724	0.3591		0.6165	1.041		N/A	N/A			4276	567.318
				X - 23193	LC/MS neg	48889					0.8		0.4784	0.452		1.286	1.0277		N/A	N/A	0		1131.3	209.053
				X - 23276	LC/MS neg	48972					2.72		0.9843	0.6164		0.5892	1.6033		N/A	N/A	0		4957.5	329.233
				X - 23293	LC/MS neg	48992					0.85		0.9294	0.6029		1.8224	1.5416		N/A	N/A			4886	169.123
				X - 23294	LC/MS neg	48993					0.67		0.0713	0.1947		1.6728	1.1239		N/A	N/A			4856	169.123
				X - 23295	LC/MS neg	48994					0.75		0.1778	0.2926		1.9608	1.4759		N/A	N/A			4807	169.123
				X - 23296	LC/MS neg	48995					1.06		0.6857	0.5274		1.0212	1.0836		N/A	N/A			4929	169.123
				X - 23297	LC/MS neg	48996					1.02		0.7651	0.5545		1.4067	1.4416		N/A	N/A			4976	169.123
				X - 23314	LC/MS neg	49014					0.33		0.0257	0.1264		2.9946	0.9873		N/A	N/A			1578.3	207.087
				X - 23369	LC/MS neg	49228					1.09		0.9041	0.5971		0.5863	0.6402		N/A	N/A			2150	188.035
				X - 23498	LC/MS pos late	49374					1.08		0.6187	0.5065		0.6137	0.6628		N/A	N/A	0		1784	796.545
				X - 23583	LC/MS pos early	49459					1.02		0.8722	0.5867		0.8324	0.8451		N/A	N/A			1112	116.071
				X - 23585	LC/MS pos early	49461					0.83		0.1335	0.2612		1.2462	1.0385		N/A	N/A			1378	118.086
				X - 23587	LC/MS pos early	49463					2.36		0.8351	0.579		0.7973	1.8793		N/A	N/A			1230	132.102
				X - 23590	LC/MS pos early	49466					1.15		0.3069	0.3785		0.9142	1.0525		N/A	N/A	0		1466	204.086
				X - 23593	LC/MS pos early	49469					1.31		0.0013	0.0185		0.8338	1.0901		N/A	N/A			1531	191.102
				X - 23636	LC/MS pos early	49512					1.28		0.0013	0.0178		0.7817	1.002		N/A	N/A			1129	249.108
				X - 23637	LC/MS pos early	49513					1.57		4.7762e-05	0.0016		0.7294	1.1425		N/A	N/A			1382	235.092
				X - 23639	LC/MS pos early	49515					0.67		0.0944	0.2237		1.5577	1.047		N/A	N/A			1640	134.081
				X - 23641	LC/MS pos late	49517					1.18		0.4563	0.4405		0.9505	1.1231		N/A	N/A	0		910	288.217
				X - 23644	LC/MS pos early	49521					0.47		0.9414	0.6041		6.1151	2.8673		N/A	N/A			983	146.081
				X - 23652	LC/MS pos early	49529					1.38		0.3708	0.3995		1.0676	1.4754		N/A	N/A			1991	171.076
				X - 23653	LC/MS pos early	49530					0.64		0.7756	0.559		1.1713	0.7499		N/A	N/A			1989	369.121
				X - 23654	LC/MS pos early	49531					1.41		0.0223	0.1151		0.7634	1.0733		N/A	N/A			2188	116.107
				X - 23655	LC/MS pos early	49532					0.33		0.127	0.2557		1.144	0.3798		N/A	N/A			2200	110.06
				X - 23662	LC/MS pos early	49539					1.96		0.0071	0.0548		0.5192	1.0174		N/A	N/A			2622	159.149
				X - 23665	LC/MS pos early	49542					1.55		0.2679	0.357		1.0926	1.6948		N/A	N/A	0		2894	217.154
				X - 23666	LC/MS pos early	49543					1.15		0.3178	0.3785		0.9707	1.1174		N/A	N/A			2990	159.149
				X - 23669	LC/MS pos early	49546					2.4		0.0014	0.0188		0.5903	1.4152		N/A	N/A			3122	319.165
				X - 23678	LC/MS pos late	49555					1.04		0.86	0.5862		1.086	1.1315		N/A	N/A	0		871	220.136
				X - 23680	LC/MS pos late	49557					0.99		0.4878	0.4558		1.1366	1.1292		N/A	N/A			1049	338.232
				X - 23738	LC/MS pos early	49636					1.23		0.3897	0.4102		0.7436	0.917		N/A	N/A	0		1266	176.091
				X - 23739	LC/MS pos early	49637					0.89		0.7598	0.5527		1.128	1.0009		N/A	N/A			1286	262.103
				X - 23756	LC/MS pos late	49654					1.35		0.256	0.3529		0.9309	1.2583		N/A	N/A			1179	456.332
				X - 23767	LC/MS pos late	49665					1.97		0.2282	0.3312		0.8911	1.7519		N/A	N/A	0		790	303.171
				X - 23780	LC/MS pos early	49679					0.92		0.7038	0.5355		1.1072	1.0232		N/A	N/A			2190	144.102
				X - 23782	LC/MS pos late	49681					0.81		0.665	0.5195		1.6624	1.3506		N/A	N/A			1627	349.273
				X - 23787	LC/MS neg	49688					0.5		0.0265	0.1283		1.577	0.7884		N/A	N/A	0		4343	383.153
				X - 23890	LC/MS neg	49792					1.97		0.002	0.0242		0.6175	1.2174		N/A	N/A			2254	336.073
				X - 23997	LC/MS pos early	52025					0.7		0.3811	0.4069		1.3728	0.964		N/A	N/A			1634	223.074
				X - 24077	LC/MS neg	52106					1.5		0.9599	0.6097		1.1247	1.6822		N/A	N/A			1375.3	149.028
				X - 24089	LC/MS neg	52118					0.74		0.0532	0.1741		1.3369	0.9953		N/A	N/A			1740	235.073
				X - 24106	LC/MS pos late	52135					1.23		0.0154	0.0893		0.8763	1.08		N/A	N/A			2172	661.526
				X - 24129	LC/MS pos late	52158					0.92		0.9124	0.599		0.8657	0.7932		N/A	N/A			2929	732.588
				X - 24243	LC/MS pos early	52286					2.24		0.3071	0.3785		0.94	2.1059		N/A	N/A	0		1003	132.065
				X - 24253	LC/MS pos late	52305					0.97		0.6006	0.4969		0.5126	0.4979		N/A	N/A	0		1395	277.216
				X - 24272	LC/MS neg	52332					1.17		0.656	0.5179		1.0394	1.2178		N/A	N/A			1142	274.002
				X - 24293	LC/MS pos early	52297					0.37		0.2734	0.36		4.0943	1.51		N/A	N/A			1189	226.128
				X - 24295	LC/MS neg	52483					0.81		0.3927	0.4108		1.3296	1.0721		N/A	N/A			1152	217.071
				X - 24306	LC/MS neg	52501					1.19		0.0895	0.2176		0.8256	0.9796		N/A	N/A			1232	171.078
				X - 24307	LC/MS neg	52502					0.83		0.0678	0.1893		1.2468	1.0298		N/A	N/A	0		1341.5	171.078
				X - 24309	LC/MS neg	52504					0.8		0.948	0.6062		1.1412	0.912		N/A	N/A			4430	321.148
				X - 24328	LC/MS neg	52524					1.12		0.8623	0.5867		0.9044	1.0111		N/A	N/A	0		1361.7	161.082
				X - 24329	LC/MS neg	52525					1.4		0.0259	0.1266		0.7774	1.0857		N/A	N/A			1391	344.11
				X - 24333	LC/MS neg	52529					1.19		0.6726	0.522		0.8685	1.0371		N/A	N/A	0		1788.6	202.108
				X - 24334	LC/MS neg	52530					1.72		0.0552	0.1749		0.5641	0.97		N/A	N/A	0		1860	415.183
				X - 24337	LC/MS neg	52533					1.65		0.0457	0.1678		0.725	1.1942		N/A	N/A	0		1980.6	239.079
				X - 24348	LC/MS neg	52544					0.43		0.4236	0.4269		1.2093	0.5209		N/A	N/A	0		4309.4	299.639
				X - 24408	LC/MS pos early	52637					0.83		0.4464	0.4363		1.3287	1.1013		N/A	N/A	0		874	177.087
				X - 24411	LC/MS pos early	52640					2.07		0.0509	0.1741		0.7017	1.4508		N/A	N/A			1171	116.07
				X - 24422	LC/MS pos early	52636					0.98		0.9315	0.6029		1.1799	1.162		N/A	N/A			1194	271.092
				X - 24425	LC/MS pos early	52655					0.69		0.1403	0.2674		1.2321	0.8463		N/A	N/A			2378	130.097
				X - 24426	LC/MS pos early	52656					0.97		0.8055	0.5677		1.0554	1.0272		N/A	N/A	0		836	164.055
				X - 24431	LC/MS pos early	52661					0.64		0.0012	0.017		1.649	1.0489		N/A	N/A			566	210.061
				X - 24432	LC/MS pos early	52662					0.62		0.0385	0.1582		1.4394	0.8994		N/A	N/A			618	210.061
				X - 24435	LC/MS neg	52665					0.74		0.0674	0.1893		1.3926	1.0291		N/A	N/A			6625	465.304
				X - 24449	LC/MS pos early	52766					0.84		0.1187	0.2504		1.2227	1.0243		N/A	N/A			1678	305.145
				X - 24452	LC/MS pos early	52769					1.58		0.0002	0.0041		0.7315	1.1528		N/A	N/A			2756	205.155
				X - 24453	LC/MS pos early	52770					1.18		0.4921	0.4571		0.6684	0.7857		N/A	N/A			1904	186.087
				X - 24455	LC/MS pos early	52772					1.26		0.8242	0.5753		1.0888	1.3731		N/A	N/A			2641	237.087
				X - 24456	LC/MS pos early	52773					1.01		0.7349	0.545		0.7141	0.7197		N/A	N/A			2538	237.087
				X - 24457	LC/MS pos early	52774					0.45		0.0679	0.1893		1.2836	0.5827		N/A	N/A			2185	224.055
				X - 24462	LC/MS pos early	52779					1.06		0.8656	0.5867		0.9227	0.9803		N/A	N/A	0		1215	206.066
				X - 24471	LC/MS pos early	52788					0.93		0.4902	0.4568		1.1248	1.0439		N/A	N/A			2030	173.14
				X - 24474	LC/MS pos early	52791					1.05		0.9904	0.6173		0.6979	0.7308		N/A	N/A	0		1875	146.081
				X - 24475	LC/MS pos early	52792					0.26		0.0049	0.0436		4.0328	1.0416		N/A	N/A			1258	146.081
				X - 24494	LC/MS neg	52813					1.36		0.6663	0.5196		0.5192	0.7066		N/A	N/A	0		4131	479.228
				X - 24512	LC/MS pos early	52833					0.98		0.6085	0.5007		1.0669	1.0442		N/A	N/A			1025	190.082
				X - 24513	LC/MS pos early	52834					1.43		0.0021	0.0252		0.8436	1.2097		N/A	N/A			1148	149.056
				X - 24514	LC/MS neg	52835					1.48		0.276	0.3616		0.5177	0.7678		N/A	N/A	0		1283	159.077
				X - 24518	LC/MS pos early	52839					1.75		0.1025	0.2317		0.3329	0.5839		N/A	N/A			2329	204.134
				X - 24519	LC/MS pos early	52840					0.82		0.2385	0.3381		1.0204	0.8321		N/A	N/A			2458	208.064
				X - 24522	LC/MS pos early	52843					2.55		0.0152	0.0892		0.5128	1.3096		N/A	N/A	0		2688	302.159
				X - 24527	LC/MS pos early	52848					1.97		0.1424	0.2689		1.2512	2.4609		N/A	N/A	0		2221	243.134
				X - 24531	LC/MS pos early	52852					1.63		0.1008	0.2301		0.6798	1.1103		N/A	N/A	0		2472	279.134
				X - 24542	LC/MS neg	52863					3.23		0.4126	0.4215		1.1404	3.6806		N/A	N/A	0		1674	224.057
				X - 24544	LC/MS neg	52865					0.61		0.0755	0.2007		1.3573	0.8223		N/A	N/A			4448	411.184
				X - 24546	LC/MS neg	52867					0.56		0.1037	0.233		0.7813	0.4368		N/A	N/A			3289	231.051
				X - 24549	LC/MS neg	52870					0.62		0.0942	0.2236		1.4519	0.9034		N/A	N/A	0		2610	202.051
				X - 24551	LC/MS neg	52872					0.67		0.2661	0.357		0.6535	0.4382		N/A	N/A			1695	353.146
				X - 24559	LC/MS neg	52880					0.82		0.798	0.5654		0.9419	0.7758		N/A	N/A	0		2084	295.14
				X - 24568	LC/MS neg	52889					178		0.3256	0.3785		0.0002	0.0356		N/A	N/A			2508	294.056
				X - 24579	LC/MS neg	52900					1.31		0.6502	0.5169		1.022	1.3369		N/A	N/A	0		1883	237.076
				X - 24583	LC/MS pos early	52904					1.27		0.4208	0.4262		0.693	0.8791		N/A	N/A			2618	232.118
				X - 24585	LC/MS pos early	52906					0.98		0.6721	0.522		1.0503	1.034		N/A	N/A			2613	251.139
				X - 24588	LC/MS neg	52909					1.58		0.0397	0.1582		0.8171	1.2895		N/A	N/A			2350	485.167
				X - 24675	LC/MS neg	53103					0.93		0.8418	0.5799		1.1606	1.0822		N/A	N/A			4839	363.217
				X - 24686	LC/MS pos early	53114					1.04		0.9004	0.5967		1.1501	1.1958		N/A	N/A			1876	224.113
				X - 24699	LC/MS pos early	53127					1.1		0.3171	0.3785		0.9563	1.0504		N/A	N/A			2402.3	241.154
				X - 24728	LC/MS pos early	53157					1.02		0.3928	0.4108		1.0583	1.0794		N/A	N/A			1431	238.038
				X - 24736	LC/MS pos early	53172					0.8		0.5777	0.4886		1.1998	0.9573		N/A	N/A	0		2821	189.135
				X - 24738	LC/MS pos early	53214					0.41		0.3685	0.3978		4.8349	1.985		N/A	N/A			1051	160.097
				X - 24741	LC/MS neg	53226					1					0.8697	0.8697		N/A	N/A			4700	157.123
				X - 24747	LC/MS neg	53266					0.82		0.9736	0.6132		0.835	0.6822		N/A	N/A			4360	321.147
				X - 24748	LC/MS neg	53267					0.68		0.0072	0.0554		1.5899	1.0798		N/A	N/A			4596	321.147
				X - 24763	LC/MS pos early	54701					0.88		0.4147	0.4225		1.1321	0.9974		N/A	N/A			1512	128.07
				X - 24765	LC/MS pos early	54703					0.98		0.4423	0.4331		1.0371	1.0161		N/A	N/A			1800	83.022
				X - 24766	LC/MS pos early	54704					1.29		0.0484	0.1709		0.8695	1.1243		N/A	N/A			2068.7	115.087
				X - 24801	LC/MS pos early	54829					1.18		0.363	0.3954		0.9204	1.0856		N/A	N/A			1733	178.107
				X - 24803	LC/MS pos early	54831					1.06		0.154	0.2753		0.9557	1.0176		N/A	N/A			1796	324.928
				X - 24804	LC/MS pos early	54832					1.2		0.0129	0.0804		0.8677	1.0455		N/A	N/A			1803	340.902
				X - 24809	LC/MS pos early	54837					0.65		0.0479	0.1709		1.6437	1.0631		N/A	N/A	0		2180.3	217.155
				X - 24812	LC/MS pos early	54840					1.48		0.1481	0.2715		0.7104	1.0492		N/A	N/A			2650	230.139
				X - 24813	LC/MS neg	54841					0.89		0.0299	0.1371		1.1374	1.0169		N/A	N/A	0		1285.7	202.048
				X - 24831	LC/MS neg	54859					1		0.9065	0.5977		1.0218	1.0222		N/A	N/A			1410.2	188.078
				X - 24832	LC/MS neg	54860					0.87		0.1285	0.2557		1.1203	0.9719		N/A	N/A			1481.8	188.078
				X - 24845	LC/MS neg	54873					0.71		0.3504	0.3882		1.3042	0.925		N/A	N/A	0		3672.3	223.007
				X - 24849	LC/MS neg	54877					0.79		0.842	0.5799		1.391	1.1039		N/A	N/A			4611	313.119
				X - 24870	LC/MS pos late	54977					1.2		0.0248	0.1239		0.8817	1.055		N/A	N/A			2128	719.569
				X - 24932	LC/MS pos early	57403					1.05		0.8503	0.5838		1.1125	1.1723		N/A	N/A	0		2323	318.129
				X - 24947	LC/MS neg	57714					0.84		0.2967	0.374		1.0835	0.9057		N/A	N/A	0		4518	387.185
				X - 24948	LC/MS neg	57715					0.47		0.0035	0.0341		2.4134	1.1244		N/A	N/A	0		4746	413.2
				X - 24949	LC/MS neg	57716					0.74		0.7773	0.5594		1.2905	0.9541		N/A	N/A	0		4973	263.202
				X - 24951	LC/MS neg	57718					0.83		0.1072	0.2367		1.1974	0.9904		N/A	N/A			5227	481.353
				X - 24952	LC/MS neg	57719					0.77		0.5523	0.4785		1.3406	1.0386		N/A	N/A	0		5310	413.197
				X - 24953	LC/MS neg	57720					1.59		0.0902	0.2182		0.6847	1.0888		N/A	N/A	0		5342	439.343
